# Supplementary material for: Absolute quantification of translational regulation and burden using combined sequencing approaches
Source: Mol Syst Biol. 2019 May 3;15(5):e8719. doi: 10.15252/msb.20188719 (PMC6498945; doi:10.15252/msb.20188719)
Supplement: Supplementary file 2 — Dataset EV1 [file MSB-15-e8719-s002.xlsx]

## Sheet: Overview
Sheet	Description
LacZ	Calculated chromosomal RBS strengths from the combined sequencing approach for E. coli cells harbouring the LacZ construct, with and without induction by IPTG. RBS strength given as the initation rate in ribosome/s units (per transcript).
PK-LacZ	Calculated chromosomal RBS strengths from the combined sequencing approach for E. coli cells harbouring the PK-LacZ construct, with and without induction by IPTG. RBS strength given as the initation rate in ribosome/s units (per transcript).

## Sheet: LacZ
gene	lacZ uninduced	lacZ induced
yaaX	0.299199	0.227914
yaaA	0.41138	0.424677
talB	0.498431	0.572065
dnaK	0.17891	0.20656
dnaJ	0.238808	0.204307
nhaA	0.115773	0.084181
insA	0.0135709	0.00579699
rpsT	0.229667	0.167304
dapB	0.173246	0.118028
folA	0.201182	0.172185
lptD	0.299693	0.367054
djlA	0.118958	0.0861677
yabP	0.129586	0.0950182
araC	0.0454363	0.0262933
yabI	0.0243628	0.0123871
leuL	0.379614	0.304531
cra	0.117623	0.0898976
ftsZ	0.173832	0.141761
lpxC	0.140057	0.0977285
secM	0.210075	0.170457
secA	0.246519	0.219741
nadC	0.249173	0.263455
pdhR	0.0491238	0.020298
lpd	0.271121	0.264541
acnB	0.205901	0.164643
yacC	0.101022	0.0617145
cueO	0.176445	0.194562
gcd	0.113171	0.102537
yadD	0.132953	0.112557
hrpB	0.0264023	0.0163289
mrcB	0.0408684	0.0309017
hemL	0.143777	0.114035
degP	0.121972	0.153447
yaeH	0.237142	0.163174
map	0.104942	0.101175
tsf	0.0632842	0.0695485
pyrH	0.102653	0.0627576
frr	0.103315	0.0949193
dxr	0.16376	0.112758
yaeR	0.3401	0.330378
proS	0.0756194	0.0617229
gmhB	0.237103	0.292698
rrsH	0.32886	0.479606
rrlH	0.612284	0.504948
dnaQ	0.20291	0.231247
gmhA	0.267474	0.219661
pepD	0.250092	0.205191
gpt	0.490024	0.581501
frsA	0.848034	0.502195
crl	0.48587	0.231558
eyeA	0.0120354	NA
yagB	0.522531	0.342915
argF	0.399616	0.243085
yagN	1.35085	2.02429
intF	0.562995	0.453421
yagU	0.385741	0.417613
ykgJ	0.691013	0.416112
lacI	0.865209	0.596519
mhpR	0.280129	0.268593
mhpT	0.00614226	0.0610266
yaiL	0.545584	0.33619
hemB	0.275813	0.263621
iraP	0.219857	0.157967
phoA	0.0580973	0.0506588
yaiI	0.0569737	0.0365492
yaiE	0.328345	0.347793
ykiA	0.0095704	0.00685875
rdgC	0.226651	0.250904
mak	0.082662	0.0547123
phoB	0.0862299	0.0470613
brnQ	0.0631927	0.0633949
proY	0.059642	0.0386163
queA	0.156361	0.17163
yajD	0.838692	0.933684
tsx	0.215626	0.201095
yajI	0.193722	0.118637
thiI	0.292626	0.284405
yajQ	0.1732	0.20035
bolA	0.752964	0.78757
tig	0.0951076	0.0841137
clpP	0.208813	0.140532
clpX	0.0842367	0.0951964
lon	0.0858348	0.0666803
hupB	0.780083	0.753564
ppiD	0.0805891	0.0943788
ybaV	0.0572929	0.0441965
ffs	0.148279	0.0862693
ylaC	0.357511	0.341785
maa	0.116812	0.17635
acrR	0.0330609	0.0653842
mscK	0.0692664	0.0849155
apt	0.215275	0.179417
dnaX	0.0588546	0.0439476
htpG	0.18905	0.204931
adk	0.405463	0.425392
gsk	0.143573	0.089035
ybaL	0.0706472	0.0569139
ybaQ	0.0661989	0.0823883
copA	0.30284	0.595783
ybbN	0.128166	0.130718
allR	0.0524914	0.0399309
emrE	0.155319	0.126897
borD	0.468587	0.556454
ybcW	0.00878271	0.00561556
ompT	0.562416	0.405836
pheP	0.0225775	0.0190171
ybdG	0.0724653	0.0512424
nfsB	0.718941	0.660361
ybdJ	0.0586952	0.031284
cstA	0.0354787	0.0164384
ahpC	2.5336	2.22289
ahpF	0.177888	0.165602
uspG	1.53885	1.12954
rnk	0.350159	0.301707
rna	0.177285	0.19368
cspE	0.521268	0.417691
crcB	0.211688	0.268019
tatE	0.0488534	0.0285895
lipA	0.479406	0.496478
lipB	0.271166	0.149053
ybeD	1.01315	1.38468
dacA	0.417689	0.481299
ybeL	0.720059	1.09349
ybeQ	0.147911	0.146852
hscC	0.0253832	0.0102657
rihA	0.565547	0.396456
gltI	0.144106	0.176043
miaB	0.115315	0.104887
ubiF	0.0423705	0.0300805
asnB	0.30863	0.28185
nagB	0.362026	0.296501
nagE	0.0809319	0.0894151
glnS	0.124221	0.121254
fldA	0.214692	0.205995
ybfE	0.177255	0.164751
ybfF	0.307836	0.33585
ybfA	0.268007	0.266767
gltA	0.739761	0.665678
tolA	0.0311967	0.0300368
ybgS	0.135453	0.139937
aroG	0.203893	0.268169
gpmA	0.580593	0.72526
acrZ	0.413392	0.311496
ybhC	0.0892339	0.0894014
ybhB	0.308521	0.25991
bioA	0.119258	0.0907297
uvrB	0.10002	0.0800565
ybhL	0.10312	0.0826081
ybiC	0.276362	0.239276
ybiJ	1.3616	1.26858
glnH	0.30279	0.27422
dps	0.305818	0.280245
mntS	0.569363	0.151736
ybiS	0.12343	0.178097
ybiT	0.179767	0.132012
ybiV	0.231515	0.185117
bssR	0.13786	0.119661
ybjG	0.31333	0.207782
ybjL	0.0647126	0.0284325
rimK	0.0327616	0.0141199
ybjN	0.17556	0.105854
potF	0.190496	0.184199
artJ	0.626933	0.447363
cspD	0.191091	0.129944
infA	0.689038	0.604361
trxB	0.127706	0.130766
lrp	0.932974	0.767194
ftsK	0.0504764	0.0823201
serS	0.127177	0.106817
ycaD	0.0598755	0.0370813
pflA	0.230718	0.256913
pflB	0.231032	0.202702
serC	0.2324	0.249422
aroA	0.250129	0.243657
cmk	0.0458571	0.0420935
rpsA	0.126104	0.099478
ihfB	0.320277	0.484303
ycbB	0.119734	0.108722
aspC	0.561951	0.434162
ompF	0.710609	0.560711
asnS	0.167128	0.142046
pncB	0.171669	0.141157
rmf	0.0812404	0.195038
fabA	1.30751	1.78347
ycbZ	0.0567575	0.0456545
matP	0.301197	0.329404
ompA	0.155516	0.138214
sulA	0.35217	0.27064
rlmI	0.186008	0.123016
yccA	0.347703	0.282541
serT	0.371237	0.236642
gfcA	0.159444	0.0974501
cspG	0.168746	0.224156
ymdF	0.0781827	0.08838
putP	0.111936	0.0866048
ghrA	0.464451	0.370952
ycdZ	0.0984301	0.0965782
waaM	0.0868309	0.110266
bssS	0.0405712	0.0261072
dinI	0.198286	0.257379
pyrC	0.496659	0.480749
yceB	0.230682	0.13889
grxB	1.45814	1.41817
rne	0.442355	0.396592
rluC	0.0762538	0.0609674
acpP	0.168833	0.162214
fabF	0.0679673	0.0395664
ptsG	0.11943	0.12189
ndh	0.294018	0.190485
ycfJ	0.0919943	0.0551843
ycfQ	0.120747	0.111235
bhsA	0.451955	0.670378
cobB	0.225839	0.238408
icd	0.395188	0.371147
icdC	0.560065	0.325612
bluR	0.0917563	0.0772355
ycgJ	0.604869	0.482912
pliG	0.514185	0.686552
ycgL	0.127218	0.152241
ycgM	0.23015	0.300362
ycgN	0.219039	0.138646
nhaB	0.116716	0.0924568
ldcA	0.297436	0.249705
ychF	0.310753	0.279379
pth	0.480523	0.267973
ychH	0.257583	0.202589
prs	0.123966	0.0826556
rssA	0.0877423	0.0813416
galU	0.249413	0.224004
hns	0.775794	1.06901
tdk	0.949557	1.36653
adhE	0.339176	0.270283
ychE	0.151194	0.131247
yciY	0.0529493	0.0536838
yciI	0.538849	0.469128
ompW	0.807602	0.835043
topA	0.073166	0.0636134
cysB	1.23465	1.05363
acnA	0.158464	0.145784
ribA	0.267833	0.301244
pgpB	0.0375412	0.0428531
osmB	0.437514	0.246536
yciT	0.269204	0.200008
yciZ	0.257897	0.181622
rnb	0.232984	0.223525
fabI	0.294822	0.213364
ymjA	0.765577	0.526226
puuA	0.156986	0.169609
pspA	0.0164746	0.087133
pspE	0.314446	0.271148
fnr	0.181202	0.1427
ydaN	0.0826513	0.033276
fnrS	0.00107663	0.0010779
racR	0.195236	0.199071
uspF	0.840877	0.484782
ldhA	0.322522	0.201916
azoR	1.07771	0.880348
hrpA	0.0944276	0.106832
ydcF	0.326417	0.293043
aldA	0.283072	0.187004
ydcA	0.16547	0.180393
opgD	0.105545	0.0909491
ydcH	0.46155	0.183323
ydcL	0.18751	0.139747
yncJ	0.446868	0.738991
yncL	0.0632147	0.0365714
yncE	0.111621	0.088407
yddM	0.0421548	0.0222553
maeA	0.185942	0.179281
sra	1.10609	0.903131
osmC	0.422208	0.519157
sad	0.200965	0.175733
ydfG	0.310613	0.266231
rspR	0.0515242	0.042982
gnsB	2.14597	2.4157
cspI	0.0949605	0.0749443
cspB	0.014866	0.0197777
cspF	0.0216679	0.0128016
hokD	0.0153671	0.0101136
dicA	0.421085	0.490279
ydgH	0.361917	0.318025
fumA	0.194286	0.167907
manA	0.380317	0.264059
ydgA	0.14651	0.122631
uidR	0.0893708	0.0593697
hdhA	0.587345	0.404872
blr	1.28706	1.01435
cnu	0.473436	0.307389
ydgK	0.0569889	0.0268261
tyrS	0.110937	0.0733632
pdxH	0.463794	0.552184
mliC	0.363555	0.310369
anmK	0.0997135	0.0793597
gloA	0.828821	0.779918
sodB	1.03327	0.907907
ydhP	0.0822143	0.0532392
ynhF	0.160966	0.127349
ydhR	0.258021	0.184176
ydhZ	0.0442276	0.0429473
pykF	0.465937	0.466664
lpp	0.275964	0.240645
ynhG	0.127954	0.127364
rydB	0.0467913	0.114071
ydiH	3.40238	1.72185
ydiK	0.140238	0.252179
rprA	0.0105432	0.00280395
ppsA	0.111844	0.104324
aroH	0.254508	0.242649
nlpC	0.144735	0.13812
rplT	0.130537	0.115305
rpmI	0.252926	0.221503
ydiY	0.326701	0.307657
pfkB	0.475206	0.486775
ydiZ	0.451255	0.341112
yniC	0.324105	0.260054
cedA	0.759126	0.442961
chbB	0.491272	0.390102
osmE	0.360991	0.417751
nadE	0.34503	0.342705
spy	0.464459	0.720117
xthA	0.121045	0.0890461
gdhA	0.315801	0.229094
ydjA	0.159052	0.121226
sppA	0.0942048	0.116284
ydjF	0.135426	0.149644
gapA	0.619017	0.545667
mipA	0.501015	0.432772
yeaQ	0.113112	0.111052
rnd	0.0336503	0.0231782
fadD	0.113842	0.0786982
yoaB	0.888462	0.911438
yoaC	0.248046	0.27431
yoaH	0.715688	0.505483
sdaA	0.556638	0.42345
manX	0.15573	0.146893
yebO	0.166221	0.309085
mgrB	0.0201007	0.0145064
yobH	0.087117	0.0526591
kdgR	0.122164	0.112772
msrC	0.261332	0.28014
holE	1.11527	0.686612
yebE	0.792613	1.40556
yebF	0.0567142	0.0452161
yebG	0.213155	0.1777
purT	0.630473	0.503669
zwf	0.202905	0.146589
yebK	0.367059	0.276663
pykA	0.357435	0.241128
waaN	0.0601517	0.0405806
aspS	0.158062	0.121557
argS	0.115021	0.107651
ftnB	0.718617	0.738705
yecJ	0.651614	0.559529
azuC	0.301012	0.223018
yecA	0.0259799	0.0224372
pgsA	0.456864	0.293481
yecF	0.101342	0.0819934
fliY	0.230431	0.241707
fliC	0.232542	0.244949
yodC	0.0115384	0.00513874
yedI	0.0510263	0.0473388
hchA	0.162204	0.13421
zinT	1.04388	1.9212
serU	0.0091707	0.0441026
mtfA	0.257126	0.189422
yeeN	0.822672	0.667714
yoeG	0.0183625	0.0127807
yoeH	0.0173024	0.0155472
yeeX	0.527583	0.521521
sbmC	0.244436	0.256394
wzzB	0.0656396	0.0517435
ugd	0.549864	0.336539
gnd	0.294373	0.267643
wcaN	0.12967	0.110119
yegQ	0.174758	0.180497
cyaR	0.00645644	0.00167236
ogrK	0.647164	0.645926
fbaB	0.546272	0.39264
rcnR	0.0527543	0.0611763
rcnA	0.119812	0.0965772
rcnB	0.502211	0.338479
mrp	0.10539	0.0787481
metG	0.265205	0.234876
bglX	0.143078	0.107785
dusC	0.0389416	0.0307196
cdd	0.155014	0.0982001
mglB	0.191433	0.136106
lysP	0.100255	0.0843266
yeiE	0.164283	0.0940851
yeiH	0.055573	0.0563456
yeiP	0.148129	0.113636
mepS	0.918245	0.709101
rplY	0.195864	0.260076
yejK	0.162943	0.18808
proL	0.00946651	0.0250329
narP	0.0811756	0.0729337
eco	0.387118	0.232418
ompC	0.357118	0.374321
micF	0.00608798	0.000925522
gyrA	0.0785236	0.0905786
ubiG	0.168273	0.117957
nrdA	0.992709	0.979571
yfaY	0.108179	0.103894
yfaZ	0.0840014	0.0626758
elaB	0.252643	0.30239
elaA	0.203593	0.149389
lrhA	0.0305045	0.0534951
alaA	0.137197	0.129174
yfbV	0.134129	0.105522
ackA	0.262306	0.212904
pta	0.164323	0.144691
yfcE	0.327654	0.31218
hisJ	0.868158	0.781275
argT	0.372795	0.316795
accD	0.0525363	0.0494837
dedA	0.139797	0.15662
pdxB	0.191827	0.121566
fabB	0.160667	0.132872
smrB	0.0625618	0.0463655
sixA	0.0899418	0.119094
yfcZ	0.0406255	0.0253056
fadL	0.214986	0.135593
mlaA	0.10117	0.069315
argW	0.0216786	0.108477
torI	0.193201	0.121597
yfdY	0.551588	0.32901
lpxP	0.0743206	0.049824
ypdK	0.0808776	0.0552676
alaC	0.133181	0.101311
glk	0.207827	0.181123
ypeC	0.149031	0.106293
nupC	0.318866	0.333426
zipA	0.065519	0.0564572
cysZ	0.172999	0.142278
cysK	0.483299	0.486878
cysM	0.116116	0.121045
ucpA	0.0839748	0.0578036
yfeX	0.146989	0.149533
yfeY	0.174012	0.132829
maeB	0.164564	0.110819
ypfG	0.0597341	0.0331712
ypfM	0.00629807	0.00184009
ypfH	0.0820716	0.0631537
purC	0.157804	0.133142
hda	0.0336279	0.0249168
uraA	0.145366	NA
upp	0.166876	0.146638
yfgG	0.21265	0.127383
guaA	0.151213	0.137023
guaB	0.422644	0.483879
der	0.0662313	0.0570138
rlmN	0.0900946	0.0761331
ndk	0.298965	0.265602
sseA	0.194539	0.149977
pepB	0.36851	0.287656
iscR	0.48737	0.399443
trmJ	0.084494	0.0649706
suhB	0.144529	0.0923831
hcaR	0.282839	0.304997
glyA	0.639814	0.599261
glrK	0.0204317	0.0338778
glmY	0.00829807	0.00132549
purL	0.177922	0.151776
yfhH	0.463439	0.408393
yfhL	0.668912	0.946746
shoB	0.00186013	0.00112543
srmB	0.193166	0.178081
grcA	0.22004	0.192731
trxC	0.150481	0.187572
rrsG	0.168312	0.239956
bamD	0.119396	0.0817193
raiA	0.59142	0.615406
ffh	0.0501014	0.0454825
grpE	0.0942013	0.101283
bamE	0.184508	0.156461
smpB	0.308311	0.232502
ssrA	0.681771	0.470226
yqaE	1.07845	0.54326
ygaM	0.228512	0.22912
mprA	0.369963	0.330312
luxS	0.150286	0.232215
csrA	0.73769	0.609646
alaS	0.0718211	0.0765094
recA	0.0862744	0.0672307
pncC	0.0826063	0.0615315
gutM	0.0368013	0.0764086
ascG	0.119384	0.110151
mutS	0.100381	0.0757135
rpoS	0.00863426	0.0146012
nlpD	0.0151055	0.00948801
cysH	0.0883164	0.0705317
queD	0.46951	0.289949
queE	0.103042	0.0998244
eno	0.488045	0.561331
pyrG	0.130284	0.0714127
mazG	0.0982769	NA
syd	0.22148	0.181712
queF	0.218609	0.146933
sdaC	0.194583	0.134376
ygdG	0.0688519	0.0360463
mltA	0.0781811	0.076953
amiC	0.0310884	0.0262268
argA	0.197717	0.237564
mutH	0.041415	0.0369216
ygdQ	0.0759397	0.0713779
ygdR	0.225809	0.23777
omrA	0.00512841	0.00255131
omrB	0.0193777	0.00282
araE	0.0211079	0.0154992
yqeF	0.145403	0.138144
ygeQ	0.0875478	0.0630585
glyU	0.3083	0.728553
ygeR	0.110077	0.0780459
prfB	0.0108276	0.021229
ygfZ	0.0675205	0.141003
gcvP	0.180338	0.18719
serA	0.35413	0.315188
rpiA	0.264268	0.234955
yggE	0.214903	0.188351
mscS	0.311233	0.311247
fbaA	0.43472	0.69288
tktA	0.130339	0.137901
loiP	0.111158	0.0989751
speB	0.226229	0.162205
metK	0.307913	0.280369
galP	0.0861828	NA
yggN	0.101706	0.133221
yghG	0.253715	0.315367
pppA	0.0123334	0.00509147
gss	0.251572	0.209464
yghU	0.58614	0.335208
metC	0.529528	0.563253
yqhD	0.322595	0.209856
ftsP	0.0798539	0.0672161
plsC	0.295361	0.215596
parC	0.0563159	0.0467259
ygiV	0.447491	0.32064
ygiW	0.103608	0.118913
tolC	0.551256	0.613386
zupT	0.0308848	0.0273066
ribB	0.269823	0.207721
yqiC	0.596645	0.645514
ygiM	0.447893	0.402626
cca	0.099526	0.111384
bacA	0.0634564	0.0450857
folB	0.458109	0.583377
rpsU	1.39462	2.32791
dnaG	0.0131005	0.00739274
rpoD	0.113025	0.153428
mug	0.118639	0.0958471
ileX	0.0896157	0.354347
yqjI	0.121374	0.119226
rlmG	0.191778	0.113407
exuR	0.104141	0.0779471
yhaH	0.139288	0.108603
agaR	0.0533258	0.0617964
yraQ	0.0628493	0.0487792
yraR	0.552506	0.465392
nlpI	0.008568	0.00296089
pnp	0.128765	0.107054
metY	0.0232312	0.0221837
ftsH	0.0351751	0.0444687
rlmE	0.0598456	0.0601802
yhbY	0.107714	0.122771
greA	0.422308	0.372038
ispB	0.167779	0.199166
ibaG	0.325559	0.207692
nanR	0.100647	0.0680577
yhcM	0.0843137	0.0623221
yhcB	0.11358	0.10121
degQ	0.191131	0.21459
degS	0.160505	0.137536
mdh	0.492717	0.43848
argR	0.0756087	0.0515835
yhcN	0.215058	0.385785
tldD	0.118686	0.119573
mreB	0.191278	0.115441
csrD	0.0442271	0.0552793
yhdV	0.329431	0.5928
rrlD	0.0137502	0.0197239
rrsD	0.0301844	0.0247994
tufA	0.781635	0.618138
rpsL	0.514496	0.459954
fkpA	0.128727	0.229165
yhfA	0.907638	0.592319
argD	0.362048	0.264165
ppiA	0.280909	0.30144
yhfL	0.3098	0.322186
damX	0.0521676	0.0595823
aroB	0.0875645	0.0748857
aroK	0.33665	0.323432
mrcA	0.0970174	0.0880922
nudE	0.143341	0.171289
pck	0.709726	0.368752
greB	0.216478	0.152928
yhgF	0.139818	0.128146
nfuA	0.441268	0.668792
glpD	0.192312	0.176124
asd	0.296366	0.269527
yhgN	0.0573541	0.0474485
gntR	0.147746	0.121784
yhhW	0.191023	0.149767
yhhX	0.308189	0.246834
ryhB	0.00136808	NA
panM	0.253076	0.1724
livJ	0.192846	0.171455
rpoH	0.0509537	0.0398993
tusA	0.138148	0.0817941
acpT	0.116671	0.0896644
pitA	0.102371	0.113181
uspB	0.138741	0.0758068
uspA	1.71176	1.43802
rlmJ	0.202451	0.168987
gor	0.235683	0.21243
hdeA	1.72151	3.41135
yhjE	0.162923	0.160493
kdgK	0.177602	0.119511
yhjJ	0.396215	0.288698
dctA	0.0524921	0.0334146
dppA	0.0980434	0.0980335
proK	0.0618695	0.136604
yiaD	0.142974	0.132133
cspA	0.12811	0.18071
bax	0.103421	0.0809521
avtA	0.295585	0.257168
yiaJ	0.128496	0.101952
mtlA	0.263975	0.247791
yibL	0.144119	0.158518
cysE	0.267382	0.178168
grxC	0.300214	0.226258
yibN	0.0753341	0.0562296
yibB	0.31402	0.237595
yicR	0.00647177	0.00451907
rph	0.0883817	0.0572294
yicC	0.147977	0.158334
gmk	0.0334738	0.0237184
gltS	0.167384	0.168535
xanP	0.0629746	0.0478346
yicH	0.10945	0.104507
selC	0.0127735	0.0274934
ivbL	0.010202	0.00837586
ibpB	0.557687	0.719639
ibpA	0.732204	0.489094
yidB	0.425471	0.396787
mnmE	0.131369	0.0961488
purP	0.10689	0.0865095
yieH	0.101265	0.0791385
pstS	0.182345	0.230673
glmS	0.179472	0.143522
glmU	0.105908	0.0845051
rsmG	0.488642	0.374004
mnmG	0.215335	0.128536
mioC	0.16315	0.104744
rrsC	0.0158138	0.0129813
rrlC	0.0284398	0.0236544
ilvL	0.0564229	0.0525905
ilvC	0.43701	0.396881
ppiC	0.172983	0.317965
rhlB	0.167833	0.149968
trxA	0.833262	0.625949
rho	0.167981	0.117578
yifK	0.0221914	0.0404428
argX	0.0181844	0.0274819
uvrD	0.0522406	0.0369499
pldA	0.202662	0.155826
rhtC	0.209826	0.201548
rhtB	0.169487	0.118028
udp	0.546392	0.507692
rrlA	0.182964	0.0874951
rrfA	0.00715547	0.00228392
yihD	0.738205	0.585451
polA	0.198867	0.16344
spf	0.00781125	0.00262555
yihA	0.10551	0.098665
csrC	0.00344278	0.00148629
yihI	0.111098	0.137971
hemN	0.206681	0.285895
yshB	0.196178	0.213851
glnA	0.356117	0.396306
typA	0.0833435	0.0546561
yiiF	0.140755	0.180336
fdhD	0.0696832	0.0567699
sodA	1.00716	0.940356
yiiM	0.196772	0.15674
cpxP	0.106285	0.110699
fieF	0.0321679	0.0241024
pfkA	0.22059	0.239545
sbp	0.192407	0.172365
tpiA	0.609561	0.561913
yiiR	0.146777	0.224119
glpX	0.0671998	0.0477032
zapB	0.530666	0.740078
rraA	0.0600341	0.0555519
menA	0.0629128	0.0595792
ftsN	0.219107	0.280925
rpmE	1.84516	2.07251
metJ	0.107107	0.128686
metF	0.401199	0.319276
katG	0.137419	0.135445
eptC	0.143337	0.150979
ppc	0.193007	0.170805
argH	0.070078	0.0683481
oxyS	0.00982598	0.000536125
btuB	0.246218	0.248197
tufB	0.549439	0.534122
rplJ	0.069352	0.0666544
rplL	0.109053	0.149417
rpoB	0.131542	0.0901464
rpoC	0.0743374	0.0533659
rsd	0.21838	0.211207
metA	0.488265	0.467665
iclR	0.141611	0.0816396
metH	0.144285	0.1449
rluF	0.0511045	0.0347493
yjbD	0.44048	0.299111
lysC	0.328533	0.394038
pgi	0.230383	0.190274
malE	0.223297	0.166628
lamB	0.304841	0.151957
malM	0.0929905	NA
plsB	0.105678	0.0973938
dgkA	0.109294	0.0717355
dusA	0.0207167	0.0151064
pspG	0.0647231	0.0589892
qorA	0.247485	0.234582
dnaB	0.0841114	0.0628648
tyrB	0.138694	0.238116
ssb	0.222618	0.240728
yjcB	0.134749	0.133519
yjcD	0.10645	0.162823
gltP	0.221398	0.25807
yjcO	0.224558	0.183345
fdhF	0.00792437	0.00491134
yjdP	0.0237261	0.0109444
yjdM	2.16715	2.88953
dcuA	0.2534	0.255226
aspA	0.640393	0.580404
yjeI	0.249176	0.248512
ecnB	0.150427	0.215619
rsgA	0.0652818	0.0524366
orn	0.425568	0.354477
hfq	0.61603	0.690564
hflX	0.0193212	0.0105086
purA	0.221403	0.168061
rlmB	0.0672719	0.0425369
yjfN	1.34657	2.54158
bsmA	0.0495354	0.0475284
fklB	0.262961	0.218896
cpdB	0.447611	0.266779
cysQ	0.138976	0.139565
ytfJ	0.394789	0.316689
ytfK	0.704298	0.543853
ytfL	0.121304	0.179801
msrA	0.874807	0.863808
ppa	0.462193	0.384053
mpl	0.121664	0.115324
yjgA	0.175505	0.111958
pmbA	0.233618	0.179896
nrdD	0.186884	0.185015
treR	0.455975	0.319043
mgtA	0.226622	0.232857
ridA	0.201406	0.139032
tabA	1.81905	1.44416
rraB	0.363087	0.178121
yjgM	0.0481046	0.0551384
pepA	0.0729324	0.0599426
leuX	0.114918	0.456334
intB	0.106353	0.0599976
yjhU	0.20121	0.335717
yjhY	0.483451	0.655479
fimB	0.707342	0.510405
fimE	0.401448	0.296075
fimA	0.342511	0.0953876
uxuR	0.0754721	0.0814679
rsmC	0.171982	0.133545
prfC	0.210674	0.170299
osmY	0.206385	0.191803
deoC	0.217852	0.205109
deoD	0.616953	0.530319
yjjK	0.119834	0.0959236
slt	0.346847	0.276458
trpR	0.223266	0.11508
creD	0.199317	0.201602
arcA	0.22988	0.191694
yjtD	0.29054	0.246998
yagJ	NA	0.0145522
ecpA	NA	0.732456
yaiY	NA	0.0466842
cusC	NA	0.0103425
rhlE	NA	0.0325573
focA	NA	0.112563
ycaO	NA	0.203685
mfd	NA	0.143498
oppA	NA	0.019525
ydcP	NA	0.0646723
ynfA	NA	0.0640424
rnt	NA	0.0809465
leuE	NA	0.0332435
yohD	NA	0.0565774
ubiX	NA	0.228955
xapR	NA	0.080795
iap	NA	0.0471032
argO	NA	0.345294
aer	NA	0.0167107
yrfF	NA	0.0462951
gntT	NA	0.0257703
yhhN	NA	0.168386
zntA	NA	0.0176376
yhhQ	NA	0.665465
yhiN	NA	0.0500837
yicN	NA	0.0478881
tisB	NA	0.0057994
yjbE	NA	0.10924
proP	NA	0.0253803
ytfH	NA	0.0360101
argI	NA	0.301868
yjiR	NA	0.0598236

## Sheet: PK-LacZ
gene	PK-lacZ uninduced	PK-lacZ induced
yaaA	0.410481	NA
talB	0.459341	0.150497
dnaK	0.379947	0.170946
dnaJ	0.186004	0.0512591
nhaA	0.0676996	0.0320586
insA	0.0142084	0.00221845
rpsT	0.366238	0.121455
dapB	0.170311	0.0569407
folA	0.39999	0.173616
lptD	0.21439	0.13255
djlA	0.0799178	0.0327477
yabP	0.278911	NA
araC	0.0396983	0.0368853
yabI	0.0129716	0.0073772
leuL	2.72372	0.668781
cra	0.131811	0.0662712
ftsZ	0.15476	0.105538
lpxC	0.0883324	0.0403765
secM	0.28243	0.13047
secA	0.29011	0.145137
nadC	0.285452	NA
pdhR	0.0279722	0.021076
lpd	0.18975	0.102626
acnB	0.15259	0.0827845
yacC	0.181797	0.0605277
cueO	0.206244	0.116923
yadD	0.19552	0.0733414
hrpB	0.016555	0.00889259
mrcB	0.0226711	0.0119106
hemL	0.104162	0.0536006
degP	0.0787586	0.0599194
yaeH	0.421374	0.106459
map	0.151087	0.0806609
tsf	0.0773757	0.0588344
pyrH	0.0705216	0.0713094
frr	0.12278	0.0928862
yaeR	0.121135	NA
proS	0.0668245	0.0383612
gmhB	0.388634	0.173705
rrsH	1.06609	1.43813
rrlH	0.117624	0.164858
dnaQ	0.257509	0.0804903
gmhA	0.256274	0.169162
pepD	0.180527	0.0934789
gpt	0.371797	0.290823
frsA	0.567727	NA
crl	0.433833	0.116308
yagB	0.595816	0.466007
argF	0.505244	0.305531
yagU	0.316196	0.293393
yahK	0.51195	NA
yahO	10.1342	NA
lacI	0.456031	0.356352
mhpR	0.274323	0.129419
mhpT	0.0227792	NA
yaiL	0.269145	0.15059
hemB	0.243405	0.0937029
iraP	0.435057	0.207456
phoA	0.063237	0.0551386
yaiI	0.0721405	NA
yaiE	0.367016	0.114857
rdgC	0.34045	0.201887
mak	0.0662861	NA
phoB	0.121346	0.0323239
brnQ	0.0312855	0.0170845
proY	0.0361615	NA
queA	0.157701	NA
yajD	0.985895	0.764917
tsx	0.190354	0.10199
yajO	0.195542	NA
thiI	0.312237	0.170172
yajQ	0.270051	0.174448
bolA	0.479443	0.180904
tig	0.0783385	0.0442348
clpP	0.255988	0.109502
clpX	0.0833632	0.0442505
lon	0.08201	0.0370045
hupB	1.3825	0.725291
ppiD	0.0958064	0.0509267
ybaV	0.151511	NA
ffs	0.238507	0.0707916
acrR	0.223914	NA
mscK	0.11688	NA
apt	0.136686	0.0526707
dnaX	0.0773411	0.0384072
htpG	0.199411	0.133987
adk	0.429763	0.143222
gsk	0.173768	NA
ybaL	0.0759463	NA
ybaQ	0.148575	0.0633081
copA	0.291217	0.121064
ybbN	0.139955	0.0532457
allR	0.0519221	0.022986
emrE	0.0795435	0.0299687
borD	0.781005	0.409938
ybcW	0.0357872	NA
ompT	0.409354	0.234661
pheP	0.0245808	0.0148071
ybdG	0.0523442	NA
nfsB	0.899513	0.556397
ybdJ	0.102641	0.0529459
cstA	0.0233855	0.0272082
ahpC	1.51295	0.658234
ahpF	0.328656	0.156855
uspG	0.720531	0.404847
rnk	0.392135	0.124708
rna	0.240236	NA
cspE	0.292635	0.0473572
crcB	0.298251	0.151737
tatE	0.0789684	0.0373756
lipA	0.328524	0.147861
lipB	0.262661	0.0434189
ybeD	0.805051	0.536301
dacA	0.448908	0.274647
miaB	0.09882	0.0430486
ubiF	0.0344544	0.020585
asnB	0.276985	0.222728
nagB	0.410447	NA
nagE	0.0639094	0.053641
glnS	0.185303	0.0968729
fldA	0.199805	0.146737
ybfE	0.364712	NA
ybfF	0.390127	NA
ybfA	0.474849	0.251208
gltA	0.763705	0.37998
tolA	0.0226815	0.01208
ybgS	0.255597	NA
aroG	0.398729	0.163813
gpmA	1.07983	0.462293
acrZ	1.24488	0.339828
ybhC	0.0803106	0.0642249
ybhB	0.230135	NA
bioA	0.209821	NA
uvrB	0.0913507	NA
ybhL	0.0775609	0.0296157
ybiC	0.164851	0.104984
glnH	0.279331	0.204478
dps	0.565287	0.246167
mntS	0.490843	0.177049
ybiS	0.154384	0.109988
ybiT	0.0812136	0.0186365
ybjG	0.759671	NA
ybjL	0.0505395	0.0270018
rimK	0.00797513	NA
ybjN	0.249721	NA
potF	0.16195	0.132124
artJ	0.557944	0.678138
cspD	0.230185	0.107695
infA	0.401985	0.0953268
trxB	0.110714	0.0388037
lrp	0.452749	0.215971
ftsK	0.136986	NA
serS	0.146243	0.0697318
ycaD	0.0264992	0.0124836
pflA	0.213916	NA
pflB	0.211068	0.151941
focA	0.134106	NA
ycaO	0.268869	0.0391576
serC	0.278456	0.147207
aroA	0.184945	0.0761589
cmk	0.0195893	0.00875502
rpsA	0.0696959	0.0357936
ihfB	0.371993	0.115776
ycbB	0.186363	NA
aspC	0.478472	0.249751
ompF	0.440002	0.246145
asnS	0.294762	0.0865696
pncB	0.150941	0.0276178
pyrD	0.296928	NA
rmf	0.420369	0.179982
fabA	0.241881	0.0888986
matP	0.27485	0.0724569
ompA	0.123838	0.0887261
rlmI	0.104141	0.0548941
yccA	0.210456	0.154571
serT	0.0272929	0.0173351
gfcA	0.205068	NA
ymdF	0.116186	NA
putP	0.0705222	0.0471307
ghrA	0.466719	0.370665
ycdZ	0.125146	0.0736776
waaM	0.17812	0.0894402
bssS	0.106823	0.0376376
dinI	0.193371	0.0551738
pyrC	0.43307	0.0753157
yceB	0.150028	0.028461
grxB	1.45598	NA
rne	0.27949	0.131173
rluC	0.0623296	0.0235806
plsX	0.0530959	0.0227027
acpP	0.217266	0.0851606
fabF	0.0294895	0.0104963
ptsG	0.084696	0.0628938
ndh	0.276128	0.195284
ycfJ	0.0925807	0.0225876
mfd	0.15492	0.056556
cobB	0.298814	NA
icd	0.472851	0.174587
icdC	1.35889	0.446856
bluR	0.116499	0.0317807
ycgJ	0.439427	NA
pliG	0.978777	0.273269
ycgL	0.292445	0.194053
ycgM	0.231042	0.149458
ycgN	0.217696	0.0806614
nhaB	0.138881	NA
ldcA	0.465599	NA
ychF	0.306507	0.108444
pth	0.537177	0.247498
ychH	0.205526	0.287427
prs	0.1662	0.0568929
chaA	0.138441	NA
rssA	0.100683	NA
galU	0.331342	0.0746466
hns	1.10927	0.427268
tdk	0.760072	NA
adhE	0.330334	0.0859953
ychE	0.14757	NA
oppA	0.350873	0.1739
yciY	0.1216	0.0539974
yciI	1.00241	0.450189
ompW	0.402394	NA
topA	0.114441	0.0427977
cysB	0.854097	0.3574
acnA	0.129303	NA
ribA	0.293557	0.126534
pgpB	0.0481578	NA
osmB	0.594386	0.324468
yciT	0.426369	NA
yciZ	0.114131	0.0389157
rnb	0.267871	0.0657677
fabI	0.252936	0.109933
puuA	0.134575	0.0632954
pspA	0.151734	0.0886861
pspE	0.738673	0.249221
fnr	0.261023	0.0822508
ydaN	0.0195106	NA
racR	0.165253	0.0479706
uspF	0.762151	0.267922
ldhA	0.244665	0.0884671
azoR	0.745038	NA
ydcF	0.0309757	NA
aldA	0.27211	0.0692894
gapC	1.99979	0.653896
ydcA	0.498085	NA
opgD	0.222501	0.091869
ydcH	0.244115	0.0228228
ydcL	0.240371	NA
ydcP	0.107214	0.0215263
yncL	0.239896	NA
yncE	0.155634	NA
yddM	0.050798	0.0276299
maeA	0.160576	0.0429923
sra	2.45914	NA
osmC	0.774935	0.216782
yneM	0.652177	0.222814
ydfG	0.326132	0.213438
gnsB	2.91362	1.41871
cspI	0.0562131	0.0343882
cspB	0.0164687	NA
cspF	0.0226382	0.00637433
hokD	0.00852726	0.00762885
dicA	0.697817	0.189384
ynfA	0.185015	NA
ydgH	0.21999	0.119568
fumA	0.175138	0.072716
manA	0.504358	0.268474
ydgA	0.149278	0.0790359
hdhA	0.677729	NA
blr	2.72451	0.952562
cnu	0.280109	0.174345
ydgK	0.0499795	0.0100767
dtpA	0.0276411	NA
tyrS	0.0821399	0.0384907
pdxH	0.605572	NA
mliC	0.823595	NA
anmK	0.0971598	NA
gloA	1.21135	0.650492
sodB	0.647101	0.518578
ynhF	0.132255	0.0716977
ydhR	0.641735	0.283716
ydhZ	0.0795164	0.0217458
pykF	0.37713	0.16842
lpp	0.391936	0.243726
ynhG	0.0784339	NA
ydiK	0.0642891	0.0259082
rprA	0.00415197	0.00146292
aroH	0.0881577	0.0323808
nlpC	0.119854	0.0595382
rplT	0.153373	0.0695375
rpmI	0.228005	0.0880927
ydiY	0.247268	0.0580771
pfkB	0.397899	NA
ydiZ	0.342175	NA
yniC	0.47118	NA
cedA	0.32953	NA
chbB	1.03852	0.225756
osmE	0.590619	0.236234
nadE	0.422121	0.269601
spy	0.241594	0.0815546
xthA	0.0975381	0.0487879
gdhA	0.274491	0.198138
ydjA	0.198831	0.174061
sppA	0.111433	NA
ydjF	0.110081	NA
gapA	0.775072	0.397902
mipA	0.282578	0.114866
yeaG	0.272122	NA
yeaQ	0.176746	NA
rnd	0.0030605	0.00613031
fadD	0.0838426	0.0514206
yoaB	0.698454	0.342376
yoaC	0.350422	NA
yoaH	0.692099	0.179298
sdaA	0.19757	0.089419
manX	0.0981613	NA
yebO	0.0750344	0.0137467
mgrB	0.1301	0.0237546
yobH	0.296969	0.0617147
kdgR	0.158427	0.0625433
msrC	0.282458	0.167226
holE	0.623402	0.255306
yebE	0.552884	NA
yebF	0.307236	NA
yebG	0.251715	0.132464
purT	0.621552	0.214276
zwf	0.205681	0.121324
yebK	0.545062	NA
pykA	0.263725	0.118405
waaN	0.0845751	0.0310485
aspS	0.160098	0.11995
argS	0.0937796	0.0475996
ftnB	0.352181	0.0383865
yecJ	0.46637	NA
azuC	0.104094	0.133137
yecA	0.0276802	0.0143029
pgsA	0.498987	NA
yecF	0.510606	0.366678
fliY	0.43977	0.140115
fliC	0.0534046	0.0118104
yodC	0.0159638	0.00149484
yedI	0.0643969	0.0434429
hchA	0.126666	NA
zinT	0.844493	0.25657
yodB	0.590367	NA
serU	0.00686626	0.00263588
mtfA	0.471565	NA
amn	0.330635	NA
yeeN	0.855399	0.388378
yoeG	0.0511406	0.02177
yeeX	0.471579	0.105113
sbmC	0.391865	NA
wzzB	0.0729362	0.0264006
ugd	0.527758	NA
gnd	0.2572	0.0956017
wcaN	0.232011	0.0662501
yegP	0.763286	NA
yegQ	0.152146	0.0789706
cyaR	0.00217581	0.00054275
ogrK	0.661026	NA
fbaB	0.288141	NA
rcnR	0.170173	0.037342
rcnB	0.615713	0.182393
mrp	0.0806049	0.0302807
metG	0.308468	0.0800978
bglX	0.132975	0.0758608
dusC	0.047113	0.0110731
cdd	0.268061	0.160829
mglB	0.23341	0.14087
lysP	0.0840193	0.0488587
yeiE	0.191361	NA
yeiH	0.043806	NA
yeiP	0.256185	0.0921514
mepS	0.378224	0.183768
rplY	0.179754	0.115365
yejK	0.174616	0.0802299
proL	0.0231677	0.00810493
narP	0.0887	0.0294858
eco	0.243645	NA
ompC	0.242682	0.141683
micF	0.000653111	NA
gyrA	0.0492228	NA
ubiG	0.158882	0.0394305
nrdA	0.519975	0.221349
yfaY	0.104035	NA
yfaZ	0.103069	0.0339133
elaB	0.820867	NA
elaA	0.228907	NA
lrhA	0.043146	0.012636
alaA	0.287238	0.0736693
yfbV	0.103157	0.0431796
ackA	0.225574	0.0733981
pta	0.114307	0.0594438
yfcE	0.405258	0.199935
hisJ	0.39028	0.319078
argT	0.458448	0.225897
accD	0.053501	0.0222124
dedA	0.171844	NA
pdxB	0.16783	0.0747118
fabB	0.144187	0.0901897
smrB	0.0799141	0.0534645
sixA	0.103113	0.0170711
yfcZ	0.0445987	0.0180491
fadL	0.166045	0.0729822
mlaA	0.0905049	0.029538
argW	0.0222106	0.0340732
torI	0.137152	0.00806404
yfdY	0.525949	NA
ypdK	0.305088	0.133949
alaC	0.130784	0.0513737
glk	0.259006	0.160432
ypeC	0.33586	0.0149508
nupC	0.352846	NA
zipA	0.0538668	0.0270103
cysZ	0.091713	NA
cysK	0.505092	0.190104
cysM	0.125983	0.0663705
ucpA	0.0856484	0.0332935
yfeX	0.0989314	0.0494141
yfeY	0.190613	0.0795682
maeB	0.132909	0.0571871
ypfH	0.117903	NA
purC	0.143794	0.0751497
hda	0.0155803	0.0092291
uraA	0.102214	NA
upp	0.230544	0.125525
yfgG	0.35567	0.164632
guaA	0.102203	0.0443092
guaB	0.380293	0.183793
der	0.092688	0.0365618
rlmN	0.0791836	NA
ndk	0.316854	0.1259
sseA	0.255042	0.0727329
pepB	0.370817	0.149754
iscR	0.560628	0.595984
trmJ	0.0651412	0.0262351
suhB	0.174151	0.0348106
hcaR	0.326712	0.209094
glyA	0.497096	0.216391
glrK	0.0255726	NA
glmY	0.00108837	0.00165071
purL	0.221246	0.0528673
yfhH	0.317384	NA
yfhL	0.964362	0.171283
srmB	0.241397	NA
grcA	0.334522	0.218606
trxC	0.178746	0.0560875
rrsG	1.96715	2.05593
bamD	0.11385	0.0568205
raiA	0.658806	0.164059
ffh	0.0798896	0.0409475
grpE	0.1271	0.0493341
bamE	0.18224	0.0441957
smpB	0.221529	0.0855028
ssrA	1.16488	1.01056
ygaM	1.28801	NA
mprA	0.362945	0.082793
luxS	0.525686	0.249712
csrA	0.884485	0.726798
alaS	0.0787562	0.0416991
recA	0.093658	0.0401473
pncC	0.0752111	0.0312313
ascG	0.13146	NA
mutS	0.091816	NA
rpoS	0.0704532	0.0249209
nlpD	0.00500443	0.00466616
cysH	0.140338	0.0437512
queD	0.484338	NA
queE	0.16268	0.052618
eno	0.45574	0.217244
pyrG	0.0666417	0.0256487
queF	0.286863	NA
sdaC	0.147331	0.0866925
ygdG	0.0695128	NA
mltA	0.0576284	0.0224067
amiC	0.0233514	0.0132822
argA	0.267229	0.242203
mutH	0.0511844	0.0159073
ygdQ	0.0842732	0.0433574
ygdR	0.303593	0.0871944
omrA	0.00101041	0.00236563
omrB	0.00546154	0.00434215
araE	0.0157459	NA
yqeF	0.100916	NA
glyU	0.911315	0.342372
ygeR	0.0878634	0.0327833
prfB	0.142036	0.0999471
gcvP	0.13121	NA
serA	0.240896	0.151617
rpiA	0.144979	0.048532
yggE	0.328028	0.169319
mscS	0.203831	0.0907949
fbaA	0.307368	0.158128
tktA	0.148174	0.0968611
loiP	0.127396	0.0275616
speB	0.279506	0.104682
metK	0.397508	0.196549
yggN	0.192608	0.0748244
pppA	0.00895208	NA
glcA	0.0796779	NA
yghU	0.517956	NA
metC	0.557004	NA
yqhD	0.327061	NA
ftsP	0.103156	NA
plsC	0.370435	NA
parC	0.0665847	0.027043
ygiV	0.101581	0.0635298
ygiW	0.16021	0.226936
tolC	0.486071	0.259906
zupT	0.0292592	0.0205854
ribB	0.366136	0.144123
yqiC	0.807396	0.328356
ygiM	0.740316	NA
cca	0.121202	0.00717487
bacA	0.0450823	0.0257312
folB	0.667421	0.2512
rpsU	0.721112	0.312871
dnaG	0.0110149	0.00695729
rpoD	0.156204	0.0691991
mug	0.13025	0.0267536
ileX	0.565704	0.206861
yqjI	0.0983132	NA
rlmG	0.181539	0.110403
ygjP	0.415967	NA
ygjR	0.64406	NA
exuR	0.254868	0.0963722
yhaH	0.181173	0.134499
agaR	0.0736239	0.0352677
yraQ	0.0347181	NA
yraR	0.361202	NA
nlpI	0.00472669	0.00304415
pnp	0.119031	0.0629445
metY	0.065553	0.0553861
ftsH	0.0319627	0.0186729
rlmE	0.0281966	0.0133477
yhbY	0.436348	0.244114
greA	0.591847	0.409234
ispB	0.262215	0.0693437
ibaG	0.465712	0.299005
nanR	0.055004	NA
yhcM	0.171201	0.0321652
yhcB	0.119079	0.0413794
degQ	0.245723	NA
mdh	0.292061	0.181728
argR	0.094753	0.0307408
yhcN	0.359807	NA
tldD	0.170372	NA
mreB	0.18586	0.132494
csrD	0.0831067	NA
yhdV	0.423682	NA
rrsD	0.0287663	0.029107
tufA	0.398097	0.213491
rpsL	0.274968	0.185884
fkpA	0.205666	0.0943299
yhfA	0.517224	0.211121
argD	0.37302	0.205138
ppiA	0.965513	0.36181
tsgA	0.0874993	0.0473535
yhfL	0.502205	0.126521
damX	0.0666556	0.0370339
aroB	0.115225	0.0637796
aroK	0.351181	0.19852
mrcA	0.0682462	0.0323093
nudE	0.131885	0.0486415
pck	0.428099	0.232465
greB	0.66555	NA
yhgF	0.0756592	NA
nfuA	0.41601	0.195739
glpD	0.257182	0.115304
asd	0.294623	0.136653
yhgN	0.0622929	NA
gntR	0.192486	NA
yhhW	0.228466	NA
yhhX	0.27334	NA
panM	0.393912	NA
livJ	0.135844	0.0973323
rpoH	0.0634417	0.0407094
tusA	0.0858301	0.0117243
yhhQ	0.915185	NA
acpT	0.272027	0.109443
yhiN	0.105126	NA
pitA	0.0845402	0.0456974
uspB	0.217069	NA
uspA	1.25743	0.83984
rlmJ	0.208683	NA
gor	0.223714	0.122208
hdeB	2.35849	NA
hdeA	2.70022	NA
yhjE	0.110179	0.109286
kdgK	0.132919	NA
yhjJ	0.251302	NA
dctA	0.0439267	0.0340239
dppA	0.126836	0.119425
proK	0.219117	0.12567
yiaD	0.0537829	0.0319281
yiaG	1.23905	NA
cspA	0.0921082	0.0486257
avtA	0.327274	NA
yibF	0.335534	NA
yibL	0.201018	0.0706012
trmL	0.229729	NA
cysE	0.261724	0.109229
grxC	0.277251	0.33537
yibN	0.0883141	0.0699327
yibB	0.392049	NA
yicR	0.0138362	NA
rph	0.0701895	0.0143066
yicC	0.150031	0.0620877
gmk	0.0322767	0.0249313
gltS	0.137792	0.0626272
xanP	0.0552086	0.0172842
yicH	0.0994177	0.0687609
selC	0.0167716	0.0117945
ivbL	0.04948	0.0250822
istR	0.0358467	NA
ibpB	0.835997	0.34447
ibpA	0.681406	0.249158
yidB	0.746948	0.274566
mnmE	0.136318	NA
tnaC	0.467855	NA
tnaA	0.470204	NA
purP	0.0811501	0.0395327
yieH	0.103803	NA
pstS	0.391314	0.177219
glmS	0.145684	0.0739033
glmU	0.158337	0.052572
mnmG	0.131956	0.0560379
mioC	0.1302	0.0465127
asnC	0.407729	0.103845
rrsC	0.0498744	0.0236172
rrlC	0.0358719	0.0326101
ilvL	0.107474	0.0355043
ilvC	0.364948	0.174026
ppiC	0.25417	0.0615887
rhlB	0.188088	0.0979108
trxA	1.02366	0.220877
rho	0.219321	0.128202
yifK	0.0649037	NA
argX	0.0412702	0.0234847
uvrD	0.0730954	NA
pldA	0.20725	0.101896
rhtC	0.322296	NA
rhtB	0.222215	NA
udp	0.675914	0.396677
ubiB	0.00932004	NA
rrlA	0.162329	0.183898
rrfA	0.00123112	0.00260917
yihD	0.640559	0.344392
polA	0.2	NA
spf	0.00207621	0.00192162
yihA	0.167038	0.0784223
csrC	0.00326475	0.00935028
yihI	0.203377	0.141727
hemN	0.274569	NA
yshB	0.270842	0.0801784
glnA	0.365554	0.0725961
typA	0.0693995	0.0173257
fdhD	0.128657	NA
sodA	1.31518	0.389192
yiiM	0.163251	NA
cpxP	0.150461	0.0286988
fieF	0.022265	0.0188339
pfkA	0.180393	0.0919344
sbp	0.119271	NA
tpiA	0.587858	0.182779
yiiR	0.128242	0.0483831
glpX	0.0640237	0.0263382
zapB	0.634323	0.295693
rraA	0.0509491	0.0230299
menA	0.0707403	0.0499734
ftsN	0.0769418	0.0260658
rpmE	1.77845	0.965764
metJ	0.14913	0.0680177
metF	0.434982	0.353876
katG	0.170573	0.0897941
eptC	0.178313	NA
ppc	0.193439	0.0678991
argE	0.570262	0.281299
argH	0.075004	0.0529535
btuB	0.160043	NA
tufB	0.381223	0.157363
rplJ	0.0918664	0.084949
rplL	0.209166	0.128939
rpoB	0.131707	0.0954125
rpoC	0.0700405	0.0322894
rsd	0.25884	0.135306
yjaA	0.364878	0.148505
metA	0.598912	0.278401
iclR	0.159807	0.0709876
metH	0.194571	0.0291304
rluF	0.0708089	0.031154
yjbD	1.47902	0.146
lysC	0.306471	0.0723548
pgi	0.42813	0.228292
malE	0.226087	NA
malK	0.24999	NA
lamB	0.323843	NA
malM	0.17542	NA
plsB	0.149038	0.0565787
dgkA	0.127532	0.0298138
dusA	0.104003	0.016684
pspG	0.151866	0.117141
qorA	0.351143	NA
dnaB	0.0890758	0.0439708
tyrB	0.253481	0.151702
aphA	1.77276	NA
ssb	0.151492	0.0643814
yjcB	0.153533	0.0355463
yjcD	0.0486771	0.0286315
acs	0.192492	0.112249
yjcO	0.342109	0.190155
fdhF	0.00533288	0.00354926
yjdM	3.71772	NA
pheU	0.0150859	0.0332125
dcuA	0.189165	0.118124
aspA	0.432735	0.0432909
yjeI	0.207971	0.105483
ecnB	0.671634	0.223377
epmA	0.0403923	0.0126635
rsgA	0.0571026	0.0376468
orn	0.325884	0.160864
hfq	0.439427	0.179694
hflX	0.0426717	0.0182441
purA	0.169375	0.0567981
rlmB	0.0799488	0.0373372
yjfN	0.992592	NA
bsmA	0.0430716	NA
fklB	0.216425	0.126322
cpdB	0.254479	NA
cysQ	0.17314	0.0986988
ytfJ	0.524435	NA
ytfK	1.37414	0.286973
ytfL	0.287664	NA
msrA	0.68115	NA
ppa	0.435138	0.25152
ytfQ	0.362418	NA
mpl	0.148118	0.0690297
yjgA	0.0585103	0.0211343
pmbA	0.255556	NA
mgtA	0.237018	NA
ridA	0.35659	0.192632
tabA	1.5163	NA
argI	2.98308	NA
rraB	0.143701	0.0613873
yjgM	0.0421817	0.0338769
pepA	0.0875017	0.0661346
leuX	0.262311	0.206139
intB	0.386836	NA
yjhU	0.120821	0.0323886
yjhY	0.731828	0.277519
fimB	0.469884	NA
fimA	0.222688	0.0873168
uxuA	0.470819	NA
uxuB	0.0886282	NA
uxuR	0.0474466	0.0261307
rsmC	0.149052	0.0788833
prfC	0.155268	0.0865753
osmY	0.250882	NA
ytjA	0.193015	NA
deoC	0.296644	0.224493
deoD	0.308513	0.202113
yjjK	0.149459	0.0693831
slt	0.0976861	NA
trpR	0.114087	0.0567949
creD	0.171768	0.0795132
arcA	0.428047	0.18201
yjtD	0.257789	NA
yagK	NA	0.0195911
phoR	NA	0.0117796
hrpA	NA	0.0334475
rspR	NA	0.0307851
mlc	NA	0.0697815
uidR	NA	0.0314359
rydB	NA	0.00140454
ydiH	NA	0.143175
sdiA	NA	0.0538157
yoeH	NA	0.00431173
yfcV	NA	0.000609681
shoB	NA	0.00263725
syd	NA	0.0673768
ygfZ	NA	0.109286
ryhB	NA	0.00287068
yjdP	NA	0.00738345
