# Supplementary material for: Absolute quantification of translational regulation and burden using combined sequencing approaches
Source: Mol Syst Biol. 2019 May 3;15(5):e8719. doi: 10.15252/msb.20188719 (PMC6498945; doi:10.15252/msb.20188719)
Supplement: Supplementary file 3 — Dataset EV2 [file MSB-15-e8719-s003.xlsx]

## Sheet: Overview
Sheet	Description
LacZ	Calculated stop codon efficiency for endogenous genes from the combined sequencing approach for E. coli cells harbouring the LacZ construct, with and without induction by IPTG.
PK-LacZ	Calculated stop codon efficiency for endogenous genes from the combined sequencing approach for E. coli cells harbouring the PK-LacZ construct, with and without induction by IPTG.

## Sheet: LacZ
gene	lacZ uninduced	lacZ induced
yaaX	0.942826	0.98818
yaaA	1	1
talB	0.972185	0.986576
dnaK	0.965962	0.991224
dnaJ	0.996131	1
nhaA	0.789341	0.946582
insA	0.722146	1
rpsT	0.994851	0.995781
folA	1	1
lptD	0.973579	0.996223
djlA	0.370925	NA
yabP	0.119769	0.564319
araC	1	0.819711
yabI	0.287248	1
leuL	0.965467	0.983366
cra	0.42024	1
ftsZ	0.959256	0.940173
lpxC	0.913368	0.961917
secM	1	0.998565
secA	1	1
nadC	1	1
pdhR	0.928497	0.578026
lpd	0.996764	0.998842
acnB	0.978019	0.990852
yacC	0.891776	0.991582
cueO	0.981511	0.99352
gcd	1	1
yadD	0.990795	0.988956
hrpB	1	1
mrcB	0.855522	0.883143
hemL	1	0.995186
degP	0.956606	0.992444
yaeH	0.942178	0.830718
map	0.980142	0.994434
tsf	0.989186	0.991161
pyrH	0.957224	0.974667
frr	0.911701	0.914885
dxr	0.768053	1
yaeR	1	1
proS	0.962899	0.978878
gmhB	0.953732	1
rrsH	1	1
rrlH	1	0.999771
dnaQ	0.969127	0.991246
gmhA	0.980192	0.992529
pepD	0.911629	0.953684
gpt	0.978396	0.990294
frsA	0.998652	1
crl	1	1
argF	0.969979	0.996576
yagN	0.999172	0.999015
intF	0.995702	0.986851
yagU	0.939647	0.967684
ykgJ	0.979445	1
lacI	1	1
mhpR	0.997602	0.998247
mhpT	0.725454	0.458825
yaiL	0.632766	0.863091
hemB	1	0.994551
iraP	0.939111	1
phoA	1	1
yaiI	1	1
yaiE	0.931059	0.971573
rdgC	0.93597	0.935067
mak	0.818752	1
phoB	0.881203	0.902865
brnQ	0.366958	0.720216
proY	0.664401	0.642542
queA	1	1
yajD	0.995896	1
tsx	0.987474	0.996281
yajI	1	1
thiI	1	0.9864
yajQ	0.98273	0.993034
bolA	0.984917	0.988745
tig	0.968045	0.993023
clpP	0.893569	0.911825
clpX	0.550181	0.922155
lon	0.542087	0.874832
hupB	0.978694	0.991482
ppiD	0.657698	0.868756
ybaV	0.549221	1
ffs	1	1
ylaC	0.980773	0.991647
maa	1	1
acrR	1	1
mscK	0.918689	0.852044
apt	0.876042	0.907013
dnaX	1	0.776681
htpG	0.930249	0.977491
adk	0.992919	0.998389
gsk	0.919071	1
ybaL	0.916733	1
ybaQ	0.992832	0.979252
copA	1	1
ybbN	0.902109	0.940203
allR	0.620552	0.795248
emrE	0.939285	0.96133
borD	0.959908	0.974948
ybcW	1	1
ompT	0.934418	0.970248
ybdG	1	0.84801
nfsB	0.996364	0.998676
ybdJ	0.790063	1
cstA	0.295066	0.62512
ahpC	0.999214	0.999484
ahpF	0.957672	0.947646
uspG	0.982405	0.989458
rnk	0.938188	0.947699
rna	0.798625	0.984442
cspE	0.919118	0.936948
crcB	0.959226	1
tatE	0.89302	0.961557
lipA	0.9158	0.977854
lipB	1	1
ybeD	0.984754	0.997304
dacA	1	0.998972
ybeL	0.970234	0.987264
ybeQ	0.983729	1
rihA	0.937925	0.983345
gltI	0.90317	0.955389
miaB	1	1
ubiF	0.578597	0.59513
asnB	0.617348	0.932867
nagB	0.997136	0.99041
nagE	0.946294	0.914471
glnS	0.956753	0.959512
fldA	0.982325	0.982835
ybfE	0.762653	1
ybfF	0.982169	0.958666
ybfA	0.983019	0.993806
gltA	0.998963	0.996145
tolA	0.552021	0.646992
ybgS	0.987006	0.994214
aroG	0.992316	0.979583
gpmA	0.602248	0.904128
acrZ	0.89409	0.929375
ybhC	0.983642	1
ybhB	0.925963	0.944394
bioA	0.537843	0.623464
ybhL	0.960761	0.977587
ybiC	0.981892	0.993715
ybiJ	1	1
glnH	0.857877	0.9275
dps	0.886193	0.968851
mntS	0.997176	0.99722
ybiS	0.96576	0.979642
ybiT	0.967281	1
ybiV	0.803632	0.913926
bssR	0.905265	0.969343
ybjG	0.971833	0.994294
ybjL	1	0.971942
rimK	1	0.76073
ybjN	0.556624	0.863787
potF	0.668806	0.816145
artJ	1	0.990731
cspD	0.825193	0.881638
infA	0.96419	0.987728
trxB	0.945868	0.981304
lrp	0.983539	0.977133
ftsK	0.87834	0.739687
serS	1	1
pflA	0.985878	0.996086
pflB	0.817966	0.895197
serC	0.991468	0.999569
aroA	0.330232	0.549487
cmk	0.0116661	0.801142
rpsA	0.96581	0.96456
ihfB	0.960026	0.987419
aspC	0.983795	0.993315
ompF	0.99366	0.996234
asnS	0.953073	0.973934
pncB	0.958232	0.95835
rmf	0.989554	0.999106
fabA	0.975026	0.986921
ycbZ	0.943197	0.548374
matP	0.974355	0.98825
ompA	0.992399	0.997717
sulA	1	1
rlmI	0.984253	0.978796
yccA	0.980474	0.995196
serT	0.986777	0.992921
gfcA	1	1
cspG	0.98549	0.993166
putP	1	1
ghrA	0.7482	0.85926
ycdZ	1	0.993002
waaM	0.597339	0.798376
bssS	0.634008	0.620432
dinI	1	1
pyrC	1	0.9989
yceB	0.928916	0.97586
grxB	0.900558	0.964494
rne	0.994863	0.995517
rluC	0.868218	1
plsX	0.27753	0.712448
acpP	0.978901	0.993295
fabF	0.986132	0.99538
ptsG	0.968711	0.913982
ndh	0.985981	1
ycfJ	0.913483	0.974899
ycfQ	1	1
bhsA	0.985019	0.99639
cobB	0.948767	0.933709
icd	1	1
icdC	0.962763	0.966322
bluR	0.93537	0.980834
ycgJ	1	0.957564
pliG	0.9587	0.990221
ycgL	0.958628	0.942705
ycgM	1	1
ycgN	1	1
nhaB	0.93839	0.960279
ldcA	1	1
ychF	0.994239	0.994105
pth	0.930312	0.926546
ychH	0.982913	0.994534
prs	0.947875	0.970939
rssA	1	1
galU	0.502668	0.761103
hns	0.997454	0.999053
tdk	0.894625	0.973704
ychE	0.598693	0.920095
oppA	1	1
yciY	0.934088	0.965106
yciI	0.532047	0.66409
ompW	0.968157	0.997219
topA	1	1
cysB	0.996564	0.99881
acnA	1	1
ribA	0.987064	0.981288
pgpB	1	1
osmB	0.972101	0.991464
yciT	1	0.98442
yciZ	1	1
rnb	0.993205	0.989166
fabI	0.98491	0.988298
ymjA	1	0.989956
puuA	0.989787	1
pspA	0.874057	0.949991
pspE	0.784396	0.968947
fnr	0.985294	0.99454
ydaN	1	1
fnrS	1	1
racR	1	0.986684
uspF	0.986824	0.994138
ldhA	0.996006	1
azoR	0.00961172	NA
hrpA	0.962002	0.988488
ydcF	0.987105	1
aldA	1	1
gapC	0.970103	1
opgD	1	0.944916
ydcH	1	1
ydcL	0.941389	0.927648
yncJ	0.770242	0.940501
yncE	0.831293	1
yddM	0.744882	0.380857
maeA	0.924415	0.987137
sra	0.852902	0.893205
osmC	0.981549	0.98761
sad	0.957925	0.965864
yneM	0.243503	0.263349
ydfG	0.988889	0.99566
rspR	1	1
gnsB	0.993584	0.999457
cspI	0.913813	0.866797
cspB	0.022485	0.531391
hokD	0.770512	0.961636
dicA	1	1
ydgH	0.979424	0.992514
fumA	0.984679	0.998706
manA	0.985316	0.992687
ydgA	0.990769	0.991401
uidR	0.983164	0.717536
hdhA	0.715438	0.822065
blr	0.99957	0.999805
cnu	0.985708	0.898436
ydgK	0.878225	0.958954
tyrS	0.895164	0.877081
mliC	0.951323	0.972752
anmK	1	1
gloA	0.975235	0.978549
sodB	0.960266	0.960024
ydhP	1	1
ynhF	0.856736	0.937024
ydhR	0.989187	0.979867
ydhZ	1	0.823534
pykF	0.995125	1
lpp	0.940447	0.959945
ynhG	0.980908	1
rydB	1	1
ydiK	0.99282	1
rprA	1	1
ppsA	0.982115	1
aroH	0.760746	0.968596
nlpC	0.747818	0.909755
rplT	0.936028	0.973088
rpmI	0.99912	0.998253
ydiY	0.941097	0.98689
pfkB	1	0.998672
ydiZ	0.980876	1
yniC	0.937127	0.902914
cedA	1	1
chbB	0.988553	0.991639
osmE	0.974538	0.942593
nadE	1	0.9967
spy	0.89207	0.816325
xthA	0.9341	0.961265
gdhA	0.972429	0.983841
ydjA	0.968895	0.982346
sppA	0.936119	0.943694
ydjF	1	1
gapA	0.9483	0.964385
mipA	0.996503	0.997069
yeaQ	0.947236	0.885829
fadD	1	0.974403
yoaB	0.953082	0.965931
yoaC	0.964947	1
yoaH	0.985288	0.991295
sdaA	0.986142	1
manX	0.985629	0.997903
yebO	0.769559	0.957737
mgrB	0.749873	0.907083
yobH	0.987831	0.961669
kdgR	0.933941	0.985995
msrC	0.933703	1
holE	1	0.998722
yebE	0.448511	0.746757
yebF	1	1
yebG	0.992842	0.984326
purT	0.983562	0.995626
yebK	1	1
pykA	0.940602	0.971463
waaN	1	1
aspS	0.957059	0.943696
argS	0.910316	0.95763
ftnB	0.989684	0.981112
yecJ	0.857896	0.858323
azuC	0.998472	0.99847
yecA	0.913962	0.956274
pgsA	1	1
yecF	0.538868	0.70448
fliY	0.971958	0.98298
fliC	0.913826	0.964662
yodC	0.078837	NA
yedI	0.232346	0.473247
hchA	0.702229	0.978717
zinT	0.941919	0.941005
serU	1	1
mtfA	0.983608	0.99518
yeeN	1	0.999096
yoeH	1	0.950795
yeeX	0.942223	0.971927
sbmC	1	0.980786
wzzB	0.858035	0.918431
ugd	0.992602	1
gnd	0.981895	0.985214
wcaN	0.938337	0.958607
yegQ	0.995955	1
cyaR	0.904339	1
ogrK	0.985015	0.997636
fbaB	0.871562	0.567575
rcnR	1	1
rcnA	1	1
rcnB	0.997966	0.996421
mrp	0.955301	0.919678
metG	0.983454	0.997122
bglX	1	1
cdd	0.772991	0.878673
mglB	0.989721	1
lysP	1	1
yeiE	0.952508	1
yeiH	0.728885	1
mepS	0.990535	0.995508
rplY	0.998785	0.999244
yejK	0.939054	0.951168
proL	0.999426	1
narP	0.957349	0.95136
eco	1	0.996969
ompC	0.99647	0.998194
micF	1	1
gyrA	0.922639	0.969497
ubiG	1	1
nrdA	1	0.992368
yfaY	1	1
yfaZ	0.942257	0.951376
elaB	1	1
elaA	1	1
lrhA	0.00918075	0.733333
alaA	0.729956	0.914871
yfbV	0.81389	0.960559
ackA	0.947008	0.99925
pta	0.979196	0.977039
yfcE	0.937435	0.993741
hisJ	0.992592	0.987464
argT	0.958316	0.987125
accD	0.765255	0.945536
dedA	0.930908	0.922109
pdxB	0.942385	0.967707
fabB	0.842585	0.948357
smrB	1	0.891408
sixA	0.875605	0.962816
yfcZ	0.909694	0.984082
fadL	0.860786	0.968687
mlaA	0.92881	0.970076
argW	0.986699	1
torI	1	1
yfdY	0.979257	0.963515
lpxP	1	0.992621
ypdK	0.100178	0.693916
alaC	0.797322	0.884556
glk	0.995409	1
ypeC	0.906928	0.785508
nupC	0.989444	1
zipA	0.986459	0.987299
cysZ	1	1
cysK	0.981103	0.990159
cysM	0.975051	0.982746
ucpA	1	1
yfeX	0.900294	0.945069
yfeY	0.963571	0.98094
maeB	0.988179	0.99282
ypfG	1	1
ypfH	0.918715	0.979573
purC	0.972641	0.982625
hda	1	0.824843
uraA	0.412128	NA
upp	0.998275	0.998274
yfgG	0.952654	0.961337
guaA	0.651713	0.794205
guaB	0.997381	0.998243
der	1	0.980938
rlmN	0.945713	0.970125
ndk	0.975711	0.991367
sseA	1	1
pepB	1	1
iscR	0.944934	0.967841
trmJ	0.944923	0.934025
suhB	0.977661	0.9748
hcaR	0.932499	0.993602
glyA	0.99628	0.997473
glrK	0.913383	1
glmY	1	1
purL	0.90064	0.9421
yfhH	1	1
yfhL	1	1
srmB	1	0.98362
grcA	0.964671	0.975459
trxC	0.968651	0.990005
rrsG	1	1
bamD	0.913305	0.961165
raiA	0.991252	0.995351
ffh	0.706156	0.848087
grpE	0.781757	0.951289
nadK	1	1
bamE	0.965243	0.986767
smpB	0.957729	0.964509
ssrA	0.999364	0.999491
yqaE	0.497735	0.565788
ygaM	0.9713	0.993163
mprA	0.941487	0.980496
luxS	0.992054	1
csrA	0.973813	0.96612
alaS	0.752263	0.794746
recA	0.955015	0.977397
pncC	0.968111	0.962735
gutM	0.967958	1
ascG	0.990076	1
mutS	0.978638	1
rpoS	0.484816	0.899825
nlpD	0.867655	0.960444
cysH	0.949298	0.97746
queD	1	1
queE	1	1
eno	0.999413	0.999926
pyrG	0.846853	0.849181
mazG	0.956601	NA
syd	1	1
queF	1	1
sdaC	1	1
ygdG	0.820543	0.927326
mltA	0.902405	0.88899
amiC	0.977458	0.730814
argA	1	1
mutH	1	1
ygdQ	0.816506	0.830783
ygdR	0.993372	0.99064
omrA	1	1
omrB	0.937346	1
araE	1	0.390443
yqeF	1	1
ygeQ	1	1
glyU	1	1
ygeR	0.646833	0.209668
prfB	0.26192	NA
ygfZ	0.933857	0.997547
gcvP	1	1
serA	0.967287	0.984373
rpiA	0.913257	0.968919
yggE	0.987083	0.996632
mscS	0.977933	0.972271
fbaA	0.998561	0.999502
tktA	0.966501	0.996547
loiP	0.935996	0.980869
speB	0.906189	0.94213
metK	0.983461	0.981037
galP	0.944488	NA
yggN	0.992773	1
yghG	1	1
gss	0.285615	0.980828
yghU	0.972505	0.955579
metC	1	1
yqhD	0.932886	0.922404
ftsP	0.964444	0.968173
plsC	1	1
parC	0.974093	0.858879
ygiV	1	1
ygiW	0.329095	0.862092
tolC	0.986059	0.996789
zupT	0.163852	0.214528
ribB	0.93136	0.955321
yqiC	0.991402	0.998304
ygiM	1	1
cca	1	1
bacA	0.71689	0.978649
folB	0.996347	0.999038
rpsU	0.988457	0.997026
dnaG	0.722425	0.834108
rpoD	0.762473	0.947941
mug	0.860122	0.981687
ileX	0.985331	0.988881
yqjI	0.86742	0.959433
rlmG	0.995492	0.99022
exuR	0.854495	0.846335
yhaH	0.873586	0.864291
yraQ	0.906125	1
yraR	0.987094	0.99301
nlpI	0.976731	1
pnp	0.992662	1
metY	0.926611	0.985113
ftsH	0.481702	0.83505
rlmE	0.968698	0.975819
yhbY	0.940938	0.970512
greA	0.969645	0.981473
ispB	0.96847	0.993967
ibaG	0.976234	0.997493
nanR	1	1
yhcM	0.657022	0.955191
yhcB	0.997941	0.999407
degQ	1	0.981198
degS	0.985476	0.988428
mdh	0.879312	0.933943
argR	1	1
yhcN	0.942256	0.958676
tldD	0.984192	1
mreB	0.908844	0.913411
csrD	1	1
yhdV	0.968227	0.957252
rrlD	1	1
rrsD	1	1
tufA	0.993456	0.998793
rpsL	0.997883	0.99828
fkpA	0.960233	0.993759
yhfA	0.901593	0.905346
argD	0.908119	0.794479
ppiA	0.98995	1
yhfL	0.574087	0.618836
damX	0.976367	0.950118
aroB	0.959369	0.984203
aroK	0.98953	0.997493
mrcA	1	1
nudE	0.992107	1
yrfF	1	1
pck	0.997194	0.998621
greB	0.9407	0.992809
yhgF	0.955203	1
nfuA	0.921402	0.961824
glpD	0.905646	0.931628
asd	0.990035	0.996363
yhgN	0.105845	0.727377
gntR	0.965693	0.971109
yhhW	1	1
yhhX	0.894662	0.979981
ryhB	1	NA
panM	0.911799	0.96683
livJ	0.991787	0.996994
rpoH	0.419062	0.673558
tusA	0.992351	1
acpT	0.868054	0.986204
pitA	1	0.998307
uspA	0.982629	0.989888
rlmJ	0.888577	0.920856
gor	0.909001	0.898052
dinQ	0.8533	0.638926
hdeA	0.989415	0.947521
yhjE	0.977293	0.979927
kdgK	0.975013	0.968294
yhjJ	0.993661	1
dctA	0.942444	0.920494
dppA	0.980234	0.98974
proK	1	1
yiaD	0.978582	0.995333
cspA	0.905392	0.992457
bax	0.981903	1
avtA	0.923954	0.991218
mtlA	0.960583	0.997992
yibL	0.880606	0.738682
cysE	0.977377	1
grxC	0.988341	0.998023
yibN	0.975941	0.974121
yibB	0.983492	1
yicR	0.391301	1
yicC	0.961455	0.99331
gmk	0.684397	0.86714
gltS	0.911234	0.989508
xanP	1	0.995585
yicH	0.907605	0.936852
selC	0.999332	1
ivbL	0.750731	0.852188
ibpB	0.980189	0.992838
ibpA	0.987264	0.98849
yidB	0.989601	0.988285
mnmE	0.791325	0.569302
purP	0.721288	0.356948
yieH	1	1
pstS	0.983551	0.994425
glmS	0.515284	0.82028
rsmG	0.903104	0.969601
mnmG	0.93917	0.967802
mioC	0.918486	0.91219
rrsC	0.945741	1
rrlC	0.940139	0.99758
ilvL	0.891027	0.971644
ilvC	0.948881	0.961527
ppiC	0.985332	0.994529
trxA	0.997608	0.999555
rho	0.937432	0.997453
yifK	1	1
argX	0.905451	0.969853
pldA	1	0.997973
rhtC	0.934993	1
rhtB	1	0.965173
udp	1	1
rrlA	1	1
rrfA	0.957059	0.901519
yihD	0.944376	0.992097
polA	0.389461	0.857262
spf	0.93618	0.976515
yihA	0.988382	1
csrC	1	1
yihI	0.936591	0.997923
hemN	1	1
yshB	0.97593	0.986115
glnA	0.958593	0.942432
typA	0.996998	1
yiiF	0.265636	0.01661
fdhD	1	1
sodA	0.987042	0.989624
yiiM	0.85121	1
cpxP	0.624595	0.897117
fieF	0.310354	0.779202
pfkA	0.981362	0.993266
sbp	0.973458	1
tpiA	0.988637	0.99235
yiiR	1	1
glpX	1	1
zapB	0.994954	0.997698
rraA	0.899296	0.989249
menA	0.958912	0.994671
ftsN	1	1
rpmE	0.989904	0.987572
metJ	0.93426	0.959766
metF	0.991686	0.995282
katG	0.982136	0.990056
eptC	0.954684	0.917396
ppc	0.977409	0.986787
argH	0.496908	0.738257
oxyS	1	1
murI	1	1
tufB	0.792802	0.867692
rplJ	0.226099	0.728353
rplL	0.962128	0.976549
rpoB	0.963019	0.988566
rpoC	0.973395	1
rsd	0.964011	0.956514
metA	0.941926	0.908259
iclR	0.968059	1
metH	0.814001	0.988764
rluF	0.439385	NA
yjbD	0.942938	0.991612
lysC	0.996847	0.99888
pgi	0.991425	0.998172
malE	1	1
lamB	0.978024	1
malM	0.874874	NA
plsB	0.945978	0.924428
dgkA	0.972008	0.977832
dusA	0.970094	0.934747
qorA	0.972765	0.979552
dnaB	0.948054	0.780418
tyrB	0.980221	0.967971
ssb	0.995998	0.996928
yjcB	0.829625	0.964027
yjcD	0.98722	0.991028
gltP	0.921319	0.985511
yjcO	1	0.986954
fdhF	0.267931	1
yjdP	0.320943	0.88115
yjdM	0.994139	0.998926
proP	0.912161	0.595402
dcuA	1	1
aspA	0.89683	0.971393
yjeI	0.958035	0.963739
ecnB	0.777776	0.892723
rsgA	0.880266	0.918933
orn	0.995939	0.998953
hflX	0.736775	0.976138
purA	0.974242	0.989341
rlmB	0.920804	1
yjfN	0.95075	0.989426
bsmA	0.948507	1
fklB	0.932466	0.98285
cpdB	1	1
cysQ	0.925782	0.909683
ytfJ	0.804553	0.819083
ytfK	0.872043	0.890487
ytfL	0.622158	1
msrA	0.993625	0.99899
ppa	0.949956	0.971904
mpl	0.991202	0.995622
yjgA	0.99633	0.997836
pmbA	0.940571	0.99081
nrdD	1	1
treR	1	1
mgtA	0.975885	0.992791
ridA	0.965215	0.98182
tabA	1	1
rraB	0.98758	0.986854
yjgM	0.960748	1
pepA	1	1
leuX	0.992023	0.999903
intB	0.955251	0.946047
yjhU	0.950859	0.97647
yjhY	0.973499	0.999227
fimB	0.935698	0.941184
fimE	1	1
fimA	0.931434	0.97145
uxuR	0.81423	0.986251
rsmC	1	0.924867
prfC	0.944158	0.993717
osmY	0.934488	0.994054
deoC	0.986634	0.990447
deoD	0.984386	0.992515
yjjK	0.929259	0.970421
slt	0.99213	0.932362
trpR	0.974525	1
creD	0.929986	0.998106
arcA	0.994572	0.997774
yjtD	1	1
yagB	NA	0.479263
yagJ	NA	0.105103
ecpA	NA	0.843324
cusC	NA	1
pheP	NA	0.906625
hscC	NA	0.431219
rhlE	NA	1
ycaD	NA	0.43318
focA	NA	0.988248
ycaO	NA	1
mfd	NA	1
adhE	NA	0.057318
ydcP	NA	1
yncL	NA	0.28554
ynfA	NA	1
rnt	NA	0.942504
leuE	NA	1
rnd	NA	1
yoeG	NA	1
yohD	NA	0.377329
yeiP	NA	0.231598
ubiX	NA	1
xapR	NA	0.891724
iap	NA	0.921797
aer	NA	1
yhhN	NA	1
zntA	NA	1
yhhQ	NA	1
uspB	NA	0.821202
yicN	NA	0.232249
tisB	NA	0.95947
uvrD	NA	0.600419
ubiB	NA	1
yjbE	NA	0.662765
ytfH	NA	1
argI	NA	0.957147
yjiR	NA	1

## Sheet: PK-LacZ
gene	PK-lacZ uninduced	PK-lacZ induced
yaaA	1	NA
talB	0.978347	0.96613
dnaK	0.998861	0.991248
dnaJ	1	0.993812
nhaA	0.936895	0.642362
insA	0.91034	1
rpsT	0.996109	0.992059
folA	1	0.963089
lptD	0.947293	0.971772
yabP	0.419303	NA
araC	0.389221	0.780177
yabI	1	1
leuL	0.997983	0.996458
cra	0.911561	0.982733
ftsZ	0.994828	0.979825
lpxC	0.987518	0.975809
secM	1	1
secA	1	1
nadC	1	NA
pdhR	0.948527	0.858573
lpd	0.998581	0.994574
acnB	0.965368	0.928917
yacC	1	1
cueO	0.985477	0.994685
yadD	0.991162	1
hrpB	1	1
mrcB	1	1
hemL	0.98131	1
degP	0.991291	1
yaeH	0.775302	0.979986
map	1	1
tsf	0.998382	0.997175
pyrH	0.987117	1
frr	0.887347	0.767332
yaeR	1	NA
proS	1	1
gmhB	1	0.959592
rrsH	1	1
rrlH	1	0.994351
dnaQ	1	0.869362
gmhA	0.993638	0.932855
pepD	0.917479	0.873916
gpt	0.977834	0.97872
frsA	1	NA
crl	1	1
yagB	0.761848	0.636125
argF	0.98629	0.994535
yagN	0.999601	0.99796
yagU	0.891582	0.959446
yahK	0.994189	NA
yahO	0.996123	NA
lacI	1	1
mhpR	0.992569	1
yaiL	0.974682	0.948742
hemB	1	1
iraP	0.993186	1
phoA	0.978521	1
yaiI	1	NA
yaiE	0.931985	0.940756
rdgC	0.952447	0.959866
mak	0.835968	NA
phoB	0.698866	0.650927
brnQ	0.938458	0.177261
proY	1	NA
queA	1	NA
yajD	1	1
tsx	0.99893	1
yajO	0.993926	NA
thiI	1	1
yajQ	0.987216	0.950883
bolA	0.990457	0.992496
tig	0.992006	0.989298
clpP	0.956285	0.878539
clpX	0.844151	0.796049
lon	0.743697	0.697146
hupB	0.993913	0.985226
ppiD	0.667259	0.313925
ybaV	1	NA
ffs	0.999969	1
acrR	1	1
mscK	0.707917	NA
apt	0.827422	0.948098
dnaX	0.959735	1
htpG	0.977996	0.935695
adk	0.998379	0.993858
gsk	1	NA
ybaL	0.661191	NA
ybaQ	1	1
copA	1	0.959905
ybbN	0.812565	0.803029
allR	0.928879	0.775164
emrE	0.925406	1
borD	0.984187	0.976395
ybcW	1	NA
ompT	0.93088	0.849223
pheP	0.892269	1
ybdG	1	NA
nfsB	1	1
ybdJ	1	0.689844
cstA	0.249748	0.59253
ahpC	0.992783	0.96044
ahpF	0.993712	0.985844
uspG	0.987641	0.992042
rnk	0.936954	0.786134
rna	0.94365	NA
cspE	0.818627	0.841201
crcB	1	1
tatE	0.998905	0.964797
lipA	0.962118	0.983692
lipB	1	1
ybeD	0.983994	0.982527
dacA	0.998782	1
miaB	1	1
ubiF	0.761417	0.561179
asnB	0.916621	0.959194
nagB	0.964123	NA
nagE	1	1
glnS	0.937786	0.961932
fldA	0.989969	0.876191
ybfE	0.991213	NA
ybfF	0.995396	NA
ybfA	0.994881	1
gltA	0.999819	0.999318
tolA	0.621692	0.837052
ybgS	0.864073	NA
aroG	0.974476	0.966836
gpmA	0.97415	0.933847
acrZ	0.989444	0.966085
ybhC	1	1
ybhB	0.956549	NA
bioA	0.914964	NA
uvrB	0.537092	NA
ybhL	1	1
ybiC	0.997018	0.98936
glnH	0.804199	0.826535
dps	0.977848	0.98554
mntS	1	1
ybiS	0.981082	0.996028
ybiT	0.980635	1
ybjG	1	NA
ybjL	0.925399	1
rimK	1	NA
ybjN	0.774971	NA
potF	0.693011	0.902976
artJ	1	1
cspD	0.90628	0.76712
infA	0.98535	0.994975
trxB	0.954376	0.614446
lrp	0.930941	0.923001
ftsK	0.983553	NA
serS	0.995796	0.981523
ycaD	1	0.58379
pflA	0.925283	NA
pflB	0.706876	0.5485
focA	0.939195	NA
ycaO	1	1
serC	1	0.972969
aroA	0.417692	NA
cmk	0.769846	0.0749723
rpsA	0.950241	0.956229
ihfB	0.984829	0.948185
aspC	1	1
ompF	0.997958	0.988228
asnS	0.976705	1
pncB	0.969827	1
pyrD	1	NA
rmf	0.999281	0.997877
fabA	0.810377	0.892844
matP	0.970839	0.965069
ompA	0.995685	0.988963
rlmI	0.993696	0.983513
yccA	1	1
serT	0.967997	0.969581
gfcA	1	NA
cspG	0.989419	0.965356
ymdF	0.825667	NA
putP	1	1
ghrA	0.934354	0.9687
ycdZ	0.999688	0.996479
waaM	0.893893	0.962909
bssS	0.937299	0.92339
dinI	1	1
pyrC	1	1
yceB	1	1
grxB	0.949943	NA
rne	0.991535	0.852676
rluC	0.936158	0.729868
plsX	0.998177	1
acpP	0.994821	0.968884
fabF	1	1
ptsG	0.975726	0.945873
ndh	1	0.902962
ycfJ	0.97651	0.897475
mfd	1	1
cobB	0.975994	NA
icd	1	1
icdC	0.995796	0.965945
bluR	1	1
ycgJ	0.712259	NA
pliG	0.99579	0.997114
ycgL	0.992269	1
ycgM	0.995366	1
ycgN	1	1
nhaB	1	NA
ldcA	1	NA
ychF	1	1
pth	0.983471	0.994907
ychH	0.973292	0.997618
prs	0.991579	0.986424
chaA	1	NA
rssA	1	NA
galU	0.867732	0.636055
hns	0.99846	0.99463
tdk	0.616076	NA
ychE	0.884602	NA
oppA	0.99918	1
yciY	0.981366	0.938417
yciI	0.856886	0.800159
ompW	0.935095	NA
topA	1	1
cysB	0.991376	0.952357
acnA	1	NA
ribA	0.985334	1
pgpB	1	NA
osmB	0.997632	1
yciT	0.946433	NA
yciZ	1	1
rnb	1	0.988343
fabI	0.998718	0.976323
puuA	0.93453	0.78553
pspA	0.919003	0.947586
pspE	0.997989	0.984994
fnr	0.98163	0.957377
ydaN	1	NA
racR	0.974873	0.956631
uspF	0.982929	0.995906
ldhA	0.939505	0.975682
azoR	0.665794	NA
ydcF	0.970814	NA
aldA	1	1
gapC	0.968572	1
opgD	0.995752	1
ydcH	0.995692	1
ydcL	1	NA
ydcP	1	1
yncL	0.553935	NA
yncE	1	NA
yddM	0.683643	0.906189
maeA	0.986263	1
sra	0.964966	NA
osmC	0.957266	1
yneM	0.345572	0.538542
ydfG	1	1
gnsB	0.999558	0.999358
cspI	0.95496	0.775131
cspF	0.0286623	NA
hokD	0.532639	0.806483
dicA	1	1
ynfA	1	NA
ydgH	0.997217	0.990779
fumA	0.993188	1
manA	0.998114	1
ydgA	1	1
hdhA	0.958518	NA
blr	1	1
cnu	0.997119	1
ydgK	1	1
dtpA	0.894958	NA
tyrS	0.959553	0.947261
mliC	1	NA
anmK	0.731298	NA
gloA	0.993062	0.953697
sodB	0.94843	0.909807
ynhF	0.97456	0.856603
ydhR	0.998599	0.990711
ydhZ	0.865968	1
pykF	1	0.981129
lpp	0.89041	0.868984
ynhG	0.867568	NA
ydiK	1	1
rprA	1	1
aroH	1	1
nlpC	0.948444	0.855415
rplT	0.994403	0.99514
rpmI	0.997326	0.987025
ydiY	0.983829	0.866742
pfkB	1	NA
ydiZ	0.918812	NA
yniC	0.923142	NA
cedA	1	NA
chbB	1	1
osmE	0.967353	0.990954
nadE	1	0.986818
spy	0.773024	NA
xthA	0.982593	0.831951
gdhA	0.967385	0.95869
ydjA	0.884084	1
sppA	1	NA
ydjF	1	NA
gapA	0.991128	0.986575
mipA	0.995989	0.98026
yeaG	0.96752	NA
yeaQ	1	NA
rnd	1	1
fadD	1	0.891578
yoaB	0.943608	0.959914
yoaC	0.971024	NA
yoaH	0.464873	0.153014
sdaA	0.992064	1
manX	0.995406	0.988162
yebO	0.976952	0.0399349
mgrB	0.939065	1
yobH	0.97051	1
kdgR	0.78189	0.689702
msrC	0.949862	0.986622
holE	0.978525	0.970387
yebE	0.977472	NA
yebF	0.992434	NA
yebG	0.956391	1
purT	0.996423	0.986385
yebK	1	NA
pykA	0.962004	1
waaN	0.98923	1
aspS	0.709542	0.110052
argS	1	0.771929
ftnB	0.96518	1
yecJ	0.695813	NA
azuC	1	0.994895
yecA	0.936801	1
pgsA	1	NA
yecF	0.976884	0.949898
fliY	0.971045	1
fliC	0.690404	NA
yodC	0.878309	0.620945
yedI	1	0.736509
hchA	0.225748	NA
zinT	0.952446	0.928697
yodB	0.646293	NA
serU	1	1
mtfA	0.939946	NA
amn	1	NA
yeeN	1	1
yoeG	0.782189	1
yoeH	1	1
yeeX	0.728779	0.457794
sbmC	1	NA
wzzB	0.876083	0.307079
ugd	0.961592	NA
gnd	0.99481	0.866512
wcaN	0.988958	0.992506
yegP	1	NA
yegQ	0.991983	1
cyaR	0.961773	0.911213
ogrK	0.99391	NA
fbaB	0.0559525	NA
rcnR	1	1
rcnB	1	1
mrp	0.960387	0.850591
metG	1	0.944265
bglX	1	1
cdd	0.979629	0.939071
mglB	0.999478	0.986872
lysP	0.992658	1
yeiE	1	NA
yeiH	1	NA
yeiP	0.798932	0.602914
mepS	0.994333	0.993753
rplY	0.99828	0.998281
yejK	0.994422	0.919956
proL	1	0.997349
narP	0.809843	0.922645
eco	1	NA
ompC	0.998623	0.987312
micF	1	1
gyrA	0.768062	0.472529
ubiG	1	1
nrdA	1	1
yfaY	1	NA
yfaZ	0.963811	1
elaB	0.997028	NA
elaA	0.945959	NA
lrhA	0.556601	0.13399
alaA	0.906502	0.980022
yfbV	0.945781	0.893915
ackA	0.981834	1
pta	0.978067	1
yfcE	0.98197	0.956498
hisJ	0.98752	1
argT	0.991029	0.968459
accD	0.874857	0.378746
dedA	0.993362	NA
pdxB	0.990713	0.980932
fabB	0.925744	0.847204
smrB	1	1
sixA	0.970138	0.897175
yfcZ	0.972356	0.786186
fadL	0.937114	1
mlaA	0.982549	0.984144
argW	0.998252	1
torI	1	0.759852
yfdY	0.959181	NA
ypdK	0.558042	0.33642
alaC	0.69322	0.464894
glk	0.988549	1
ypeC	1	1
nupC	1	NA
zipA	1	1
cysZ	1	NA
cysK	0.99235	1
cysM	0.963903	0.937206
ucpA	1	1
yfeX	0.888372	0.965782
yfeY	0.99626	1
maeB	0.997296	0.97404
ypfH	1	NA
purC	0.998521	0.928194
hda	1	1
uraA	0.836452	NA
upp	0.998745	0.997004
yfgG	0.991753	0.977132
guaA	0.336752	NA
guaB	1	1
der	1	0.948777
rlmN	0.899674	1
ndk	0.983284	0.997173
sseA	0.977755	1
pepB	1	1
iscR	0.977338	0.973821
trmJ	1	1
suhB	0.921639	1
hcaR	0.912194	0.984185
glyA	0.993709	0.995717
glrK	1	NA
glmY	1	1
purL	0.971735	0.99245
yfhH	1	NA
yfhL	1	1
shoB	1	0.772298
srmB	0.996766	NA
grcA	0.974037	0.996356
trxC	1	1
rrsG	1	1
bamD	0.888313	0.787778
raiA	0.974285	0.911789
ffh	0.412267	0.739272
grpE	0.919692	0.845767
nadK	1	NA
bamE	0.910728	0.846502
smpB	0.957266	0.886623
ssrA	0.999984	0.999985
ygaM	0.998491	NA
mprA	0.901212	0.851953
luxS	0.995082	0.993242
csrA	0.979932	0.985571
alaS	0.922718	1
recA	0.890018	0.831283
pncC	0.924858	0.560336
ascG	1	NA
mutS	1	NA
rpoS	0.851894	0.782939
nlpD	0.838852	0.495582
cysH	0.991381	1
queD	1	NA
queE	0.99041	0.952902
eno	0.999945	0.998853
queF	1	NA
sdaC	1	1
ygdG	0.795506	NA
mltA	1	NA
amiC	1	0.811373
argA	0.956999	1
mutH	1	1
ygdQ	0.987457	1
ygdR	0.994514	0.950533
omrA	1	1
omrB	1	1
araE	0.0495815	NA
yqeF	1	NA
glyU	1	0.995961
ygeR	0.730102	NA
ygfZ	0.956005	0.872309
gcvP	1	NA
serA	0.977403	0.953669
rpiA	0.994538	0.93336
yggE	0.996317	1
mscS	1	0.98115
fbaA	0.99606	1
tktA	0.987778	0.958764
loiP	1	1
speB	0.965412	0.743823
metK	0.987995	0.991366
yggN	1	1
pheV	0.52822	NA
glcA	1	NA
yghU	0.931882	NA
metC	0.998313	NA
yqhD	0.976107	NA
ftsP	1	NA
plsC	1	NA
parC	0.943639	0.800878
ygiV	1	1
ygiW	0.957974	0.986965
tolC	0.996795	1
zupT	0.892629	0.774997
ribB	0.950935	0.899096
yqiC	0.976951	1
ygiM	1	NA
cca	1	1
bacA	1	1
folB	0.998536	1
rpsU	0.997398	0.990934
dnaG	0.668728	0.629107
rpoD	0.964248	0.576925
mug	0.895812	1
ileX	1	1
yqjI	1	NA
rlmG	0.988771	0.950294
ygjP	1	NA
ygjR	0.995062	NA
exuR	0.810432	0.650708
yhaH	0.939637	0.798361
yraQ	1	NA
yraR	1	NA
nlpI	0.971311	1
pnp	1	1
metY	0.996	0.996639
ftsH	0.977873	0.903544
rlmE	1	0.860814
yhbY	0.983008	0.981201
greA	0.993771	0.99792
ispB	1	1
ibaG	1	0.997308
nanR	1	NA
yhcM	1	0.924297
yhcB	0.999034	0.986577
degQ	1	NA
mdh	0.798512	0.785128
argR	1	1
yhcN	0.99105	NA
tldD	0.771787	NA
mreB	0.963093	0.983406
csrD	1	NA
yhdV	0.970818	NA
rrsD	1	1
tufA	0.997044	0.970507
rpsL	0.997377	0.988784
fkpA	1	1
yhfA	0.770002	0.69414
argD	0.97067	1
ppiA	1	0.986849
tsgA	0.88644	0.916783
yhfL	0.821374	0.961105
damX	0.983723	0.562253
aroB	0.98476	1
aroK	0.999356	0.995248
mrcA	1	1
nudE	1	1
pck	0.989064	0.958846
greB	1	NA
yhgF	1	NA
nfuA	0.980155	0.978214
glpD	0.907621	0.901141
asd	0.993964	1
yhgN	0.822333	NA
gntR	0.734539	NA
yhhW	0.992598	NA
yhhX	0.959999	NA
panM	0.711991	NA
livJ	0.991911	1
rpoH	0.972945	0.853545
tusA	1	1
yhhQ	0.990955	NA
acpT	0.966928	1
pitA	1	0.950537
uspB	0.94442	NA
uspA	0.974169	0.949946
rlmJ	0.976485	NA
gor	0.912306	0.887854
dinQ	1	0.87537
hdeB	0.864261	NA
hdeA	0.9956	NA
yhjE	0.989055	0.962589
kdgK	1	NA
yhjJ	0.993058	NA
dctA	0.932463	1
dppA	1	0.980571
proK	1	1
yiaD	0.979241	1
yiaG	0.997239	NA
cspA	0.960889	0.973572
bax	1	0.957893
avtA	1	NA
yibF	0.817455	NA
yibL	0.774148	1
trmL	0.894555	NA
cysE	0.955486	1
grxC	0.971973	0.924188
yibN	0.9459	0.99421
yibB	1	NA
yicR	1	NA
yicC	0.998371	1
gmk	0.859159	0.868445
gltS	0.994686	0.91881
xanP	1	1
yicH	0.962453	0.871762
selC	1	0.983164
ivbL	0.965568	0.960684
istR	1	NA
ibpB	0.998264	0.990561
ibpA	0.960176	0.993773
yidB	0.998854	0.947683
mnmE	0.109855	NA
tnaA	0.931286	NA
purP	0.772993	0.853755
yieH	1	NA
pstS	0.99638	1
glmS	0.934134	0.807007
glmU	0.6499	0.477053
mnmG	0.995074	1
mioC	0.929527	0.893965
asnC	0.927297	0.800055
rrsC	1	1
rrlC	1	0.928259
ilvL	0.991668	0.969098
ilvC	0.89824	0.871847
ppiC	0.99803	1
rhlB	0.0520725	0.0629576
trxA	0.999198	0.997402
rho	0.989064	0.96794
yifK	1	NA
argX	0.990783	0.96832
uvrD	0.837111	NA
pldA	0.985964	1
rhtC	1	NA
rhtB	1	NA
udp	0.992348	0.893388
ubiB	1	NA
rrlA	1	1
rrfA	0.765285	0.958855
yihD	0.995521	1
polA	0.993997	NA
spf	1	1
yihA	0.992422	0.858383
csrC	0.644685	0.890498
yihI	0.982663	1
hemN	0.973992	NA
yshB	0.98885	0.978905
glnA	0.962902	0.951714
typA	1	0.979997
fdhD	1	NA
sodA	0.985014	0.952485
yiiM	1	NA
cpxP	0.940086	0.735936
fieF	1	1
pfkA	0.94393	0.874077
sbp	1	NA
tpiA	0.99309	0.97893
yiiR	1	1
glpX	1	1
zapB	0.990552	0.973285
rraA	0.995166	0.977302
menA	0.672276	1
ftsN	0.969796	1
rpmE	0.990161	0.986203
metJ	0.910196	0.83451
metF	0.996341	0.992293
katG	0.977903	1
eptC	0.951173	NA
ppc	0.993824	1
argE	0.996821	1
argH	0.922708	0.951014
murI	1	NA
tufB	0.8283	0.823358
rplJ	0.984798	0.984304
rplL	0.980471	0.957223
rpoB	0.987628	0.993546
rpoC	0.996582	1
rsd	0.999025	0.979719
yjaA	0.973132	1
metA	0.981359	0.944727
iclR	0.97913	0.907531
metH	0.828887	0.465256
yjbD	0.986208	0.757773
lysC	0.998037	1
pgi	0.994892	0.989973
malE	0.986305	NA
malK	0.923402	NA
lamB	0.925051	NA
malM	0.932075	NA
plsB	0.982987	0.948134
dgkA	1	1
dusA	0.986227	1
qorA	0.978231	NA
dnaB	0.594765	1
tyrB	0.950894	0.891835
aphA	1	NA
ssb	0.99712	1
yjcB	0.991457	0.974183
yjcD	0.959875	1
acs	0.943478	0.981586
yjcO	1	1
fdhF	1	1
yjdM	0.994999	NA
pheU	0.366353	0.557901
dcuA	1	0.946998
aspA	0.969192	0.321526
yjeI	0.949239	0.882129
ecnB	0.976834	0.881139
epmA	1	0.0518426
rsgA	0.798759	0.635482
orn	1	1
hfq	0.820301	0.819743
hflX	1	0.984925
purA	0.860579	0.814854
rlmB	1	0.771816
yjfN	0.997907	NA
bsmA	1	NA
fklB	0.980814	0.831411
cpdB	1	NA
cysQ	0.959603	0.976472
ytfJ	1	NA
ytfK	0.92529	0.863004
ytfL	0.930456	NA
msrA	1	NA
ppa	0.899182	0.84118
ytfQ	1	NA
mpl	0.971912	1
yjgA	0.990985	0.919231
pmbA	0.784412	NA
mgtA	0.984346	NA
ridA	1	0.984268
tabA	1	NA
argI	0.973177	NA
rraB	0.988398	0.959888
yjgM	0.886116	0.397088
pepA	1	0.989027
leuX	0.999167	1
intB	1	NA
insG	1	NA
yjhU	1	0.918828
yjhY	0.996894	0.988105
fimB	0.899588	NA
fimA	0.941525	0.782057
uxuA	0.911462	NA
uxuB	0.938684	NA
rsmC	1	1
prfC	0.925946	0.935857
osmY	1	NA
ytjA	1	NA
deoC	0.964973	0.952082
deoD	0.990663	1
yjjK	0.995593	1
slt	1	NA
trpR	1	1
creD	0.969139	1
arcA	1	1
yjtD	1	NA
yagK	NA	1
phoR	NA	1
hrpA	NA	1
rspR	NA	1
mlc	NA	1
uidR	NA	1
rydB	NA	1
sdiA	NA	0.973136
yfcV	NA	1
syd	NA	1
prfB	NA	0.642366
fau	NA	1
ryhB	NA	1
yjdP	NA	1
