# Supplementary material for: Absolute quantification of translational regulation and burden using combined sequencing approaches
Source: Mol Syst Biol. 2019 May 3;15(5):e8719. doi: 10.15252/msb.20188719 (PMC6498945; doi:10.15252/msb.20188719)
Supplement: Supplementary file 4 — Dataset EV3 [file MSB-15-e8719-s004.xlsx]

## Sheet: Overview
Sheet	Description
counts (replicates)	Raw read counts for each gene from RNA-seq (mRNA) and Ribo-seq (RPF) experiments without any pooling between biological replicates (R#1 and R#2) for cells harbouring the LacZ or PK-LacZ construct, with and without induction by IPTG (+/-IPTG). Gene names, start and end positions, and strand are also given.
RPKM (merged)	Expression of each gene (in RPKMs) from the RNA-seq (mRNA) and Ribo-seq (RPF) experiments with pooling of biological replicates for cells harbouring the LacZ or PK-LacZ construct, with and without induction by IPTG (+/-IPTG). Gene names, start and end positions, and strand are also given.

## Sheet: counts (replicates)
gene	start	stop	strand	LacZ mRNA -IPTG R#1 [counts]	LacZ mRNA -IPTG R#2 [counts]	LacZ RPF -IPTG R#1 [counts]	LacZ RPF -IPTG R#2 [counts]	LacZ mRNA +IPTG R#1 [counts]	LacZ mRNA +IPTG R#2 [counts]	LacZ RPF +IPTG R#1 [counts]	LacZ RPF +IPTG R#2 [counts]	PK-LacZ mRNA -IPTG R#1 [counts]	PK-LacZ mRNA -IPTG R#2 [counts]	PK-LacZ RPF -IPTG R#1 [counts]	PK-LacZ RPF -IPTG R#2 [counts]	PK-LacZ mRNA +IPTG R#1 [counts]	PK-LacZ mRNA +IPTG R#2 [counts]	PK-LacZ RPF +IPTG R#1 [counts]	PK-LacZ RPF +IPTG R#2 [counts]
aaeB	3386220	3388188	-	832	188	40510	195	699	148	5529	1	210	125	236	377	166	171	169	391
aaeR	3389519	3390449	+	2083	304	571	258	1962	313	765	57	433	266	148	318	295	276	66	63
aas	2973862	2976014	-	2957	572	1796	569	3325	617	2514	262	886	490	1356	2760	452	480	407	899
aat	926727	927432	-	1451	263	1185	445	1773	269	1368	149	475	385	534	1303	175	171	113	268
abgA	1403255	1404565	-	231	66	168	46	288	84	139	11	239	158	115	151	71	92	21	25
abgB	1401809	1403254	-	211	57	172	42	249	56	79	6	171	101	59	116	77	90	30	39
abgR	1404740	1405649	+	553	116	218	199	495	130	189	70	329	212	380	442	99	121	83	78
abgT	1400246	1401773	-	246	27	468	12	249	33	183	2	87	53	24	72	52	72	18	24
accA	208620	209580	+	57849	13438	16600	9083	56036	14051	22950	3175	17140	10204	8349	11422	4393	4220	1557	2039
accB	3405435	3405906	+	31981	6961	15970	6830	28964	6348	21795	1908	10892	6101	10720	11255	2147	2095	1149	1668
accC	3405916	3407266	+	58556	14555	10311	4518	52191	11951	11171	1182	16577	10593	3660	5919	3340	3378	449	648
accD	2433011	2433926	-	99389	25746	13331	5206	107197	24613	15502	1724	31468	19959	6241	8659	11799	11883	1351	1909
aceA	4217108	4218413	+	22774	3070	19866	6375	18713	2473	29855	1286	14978	8866	16608	29326	1892	1768	1029	1389
aceB	4215477	4217079	+	25506	2610	12240	2260	20616	1622	14716	452	9616	5696	5274	8203	1024	1063	475	700
aceE	123016	125680	+	112509	28107	31885	18063	96615	25867	40859	5567	39783	22012	13372	17811	6665	6286	2567	3138
aceF	125694	127587	+	72761	17628	10537	5421	59102	15419	12350	1312	26737	14615	4069	5176	5633	4835	996	966
aceK	4218595	4220332	+	1612	280	235	14	1704	289	127	3	1394	955	51	103	1035	896	26	32
ackA	2413469	2414672	+	15621	4032	8644	5198	12800	4145	12295	1603	5489	3241	3693	5837	1552	1457	459	582
acnA	1335830	1338506	+	12661	2852	7812	2949	12285	2819	14008	790	7792	4773	4846	8414	1616	1625	562	815
acnB	131614	134212	+	284448	68137	117708	71672	264283	64867	162342	18615	170059	104862	74150	114586	43038	41686	13268	16875
acpH	424336	424918	-	752	180	576	242	869	187	773	75	301	189	204	512	121	106	46	79
acpP	1151614	1151851	+	246247	54438	95013	58686	195776	55127	174629	25027	57244	38461	57831	93879	20199	20195	8828	11607
acpS	2700617	2700997	-	1827	428	446	100	1950	410	264	22	645	397	70	91	308	351	34	28
acpT	3612968	3613556	+	2790	722	1008	481	2690	772	1658	159	1379	778	979	1546	516	491	191	302
acrA	484425	485619	-	57849	10515	16264	6248	51072	10496	24586	2214	15419	7888	8788	8322	4065	3616	1746	2286
acrB	481253	484403	-	54119	13576	15319	2144	53647	13403	12594	379	17096	9676	1130	2557	5609	4931	519	680
acrR	485760	486408	+	4190	420	1343	586	2913	499	2264	219	912	478	757	1581	540	531	269	522
acrZ	794772	794922	+	5080	1506	3534	2561	7178	1879	8405	1474	1824	1389	2761	6575	1021	1161	403	817
acs	4285412	4287371	-	2550	589	1954	878	2547	617	2575	320	19253	12539	11175	20600	3830	3913	1779	2507
actP	4283252	4284898	-	954	265	532	153	1059	330	723	40	8090	5454	1433	3359	698	661	163	239
acuI	3403483	3404458	+	5392	1549	3526	2721	5548	1596	4832	783	2510	1526	2028	3278	449	398	297	477
ada	2309341	2310405	-	676	95	136	59	705	143	127	24	232	139	100	135	129	173	26	64
add	1702232	1703234	+	4753	1019	4561	2252	4691	944	6708	672	857	534	1050	1887	358	394	169	265
ade	3843963	3845730	+	1555	386	1056	409	1549	406	1331	176	481	268	325	445	333	325	94	102
adhE	1295445	1298121	-	43768	13953	32802	25315	41267	13096	45523	8118	10228	6109	9598	15110	3541	3527	1620	2032
adhP	1552827	1553838	-	430	92	229	87	423	97	339	27	390	192	287	449	91	74	18	27
adiA	4338253	4340521	-	388	56	931	50	330	41	825	20	136	78	110	362	83	99	31	103
adiY	4337167	4337929	-	67	12	158	57	70	13	132	17	30	22	138	402	12	23	29	130
adk	497174	497819	+	45989	9419	32202	12620	44234	8708	48561	4145	10988	6769	13061	20409	3460	3413	1640	2654
aegA	2583545	2585525	-	875	211	253	78	868	189	215	15	362	189	84	110	231	224	40	51
aer	3217555	3219076	-	3275	541	383	60	4231	639	303	21	706	416	47	54	590	572	34	29
aes	499013	499973	-	347	104	172	116	422	105	237	44	176	113	143	248	90	77	26	35
afuB	278813	279161	-	875	163	79	6	966	108	33	4	260	172	7	8	174	149	8	3
afuC	277755	278802	-	2692	669	2908	815	2710	391	3007	195	868	496	347	716	402	393	117	229
agaB	3284169	3284646	+	86	21	196	56	76	18	325	48	24	21	91	130	19	13	43	65
agaD	3285488	3286269	+	96	17	106	21	105	16	68	2	38	14	15	48	42	38	11	18
agaR	3277855	3278665	-	4408	1083	834	219	5109	1218	1144	89	1766	873	308	634	1409	1217	208	282
agaS	3281975	3283130	+	89	19	40	19	101	21	51	5	57	44	21	69	27	30	9	43
agaV	3280216	3280690	+	205	80	138	88	165	84	120	37	245	115	171	175	80	80	32	28
agaW	3280700	3281070	+	118	38	41	22	113	51	45	7	98	69	29	113	33	41	10	11
agp	1065584	1066826	+	2570	1061	1869	1514	2048	922	2164	396	2705	1538	2237	3135	279	269	107	150
ahpC	638944	639508	+	147561	33162	664891	334610	119585	31269	915810	119453	45146	28879	229877	411985	9345	9781	19213	38377
ahpF	639752	641318	+	36555	9684	16530	11338	32937	8838	26484	3191	12442	6647	8177	13022	4279	3858	1747	2454
aidB	4414274	4415900	+	669	140	212	77	731	146	201	29	310	207	142	247	152	158	26	29
ais	2365017	2365620	-	11145	2394	9955	3139	11619	2062	11749	995	3169	2245	4348	12351	676	731	584	1386
alaA	2407560	2408778	+	4514	1094	2568	1925	4057	1119	3700	640	995	611	993	1446	997	860	298	454
alaC	2497056	2498295	-	3259	799	1240	519	3536	724	1258	117	1143	721	604	679	2245	2182	510	526
alaE	2799163	2799613	+	14513	7556	9313	10080	18475	8503	15834	3183	10324	7192	8483	14315	2670	2881	3153	5367
alaS	2819380	2822011	-	71393	14998	15958	6184	67476	15006	21053	1855	24686	12875	6727	11386	8730	7709	1703	2128
alaW	2518155	2518231	-	713	389	17	6	1321	434	21	2	743	668	54	12	572	517	27	4
aldA	1488231	1489671	+	38755	16358	25610	24108	35282	17987	33135	7511	17590	9866	15576	17113	5827	5391	1775	1929
alkA	2146691	2147540	-	753	154	412	44	958	157	201	22	286	163	80	143	123	150	40	44
alkB	2308690	2309340	-	177	23	72	29	158	25	86	4	68	35	30	53	47	33	12	14
allA	532450	532933	+	350	82	86	23	371	110	73	7	177	83	41	96	151	131	8	15
allB	539146	540508	+	504	139	368	231	475	151	536	111	306	158	307	415	161	188	100	112
allC	544056	545292	-	1199	236	566	131	1159	235	269	26	371	236	85	204	179	175	31	38
allD	545313	546363	-	81	23	84	30	97	11	161	24	52	44	83	133	18	37	6	30
allR	533010	533826	+	9673	2195	1512	598	9700	2283	1507	161	2992	1749	571	626	2076	1942	236	172
alpA	2758643	2758856	+	148	22	177	105	120	36	336	35	44	14	184	204	19	16	47	70
alr	4265781	4266861	+	2467	520	907	230	2492	435	835	71	666	364	264	492	377	370	96	144
alsB	4311106	4312042	-	651	208	633	286	544	184	764	87	429	234	299	547	137	111	56	74
alsE	4307799	4308478	-	240	51	90	44	235	56	91	13	143	85	72	81	33	37	11	18
alsK	4306869	4307782	-	344	68	91	30	338	71	79	10	205	121	45	84	106	98	11	15
alx	3238579	3239545	+	919	124	308	30	1311	154	293	18	341	192	98	540	187	185	105	73
amiA	2552351	2553221	+	10011	923	4543	1673	8077	907	5244	440	1252	723	1029	1511	752	656	214	390
amiB	4396064	4397402	+	11191	1368	1158	381	9305	1287	1570	87	2093	1179	402	601	1000	912	121	138
amiC	2947756	2949010	-	8688	1644	1333	281	7812	1756	1530	106	2254	1460	311	455	1699	1579	213	196
amiD	904916	905743	+	4821	1087	610	133	5283	1199	362	27	1666	1137	60	144	586	595	28	34
amn	2055060	2056515	+	3395	550	3003	1146	2916	498	3047	286	1314	838	1845	2805	563	556	241	382
ampC	4377810	4378944	-	1093	208	716	230	917	180	1040	81	315	188	278	523	168	165	45	87
ampD	118732	119280	+	1596	326	1166	349	2067	291	1493	124	453	354	369	1038	132	139	85	209
ampE	119284	120135	+	1343	345	667	233	1680	335	1053	53	657	397	316	590	165	168	79	119
ampG	452069	453545	-	658	180	241	55	867	196	261	17	295	217	103	208	218	260	55	75
ampH	395129	396287	-	995	195	501	153	968	191	462	40	336	233	308	433	193	203	76	109
amtB	472965	474252	+	951	198	330	57	1028	260	179	13	420	268	97	95	338	337	41	31
amyA	2006155	2007643	+	1347	226	173	41	1366	296	153	14	744	434	309	501	504	450	24	15
anmK	1718492	1719602	-	4184	844	2212	497	4617	862	2145	155	1278	910	488	969	492	582	112	200
ansA	1850859	1851876	+	4253	958	3961	2271	4364	993	8716	767	1415	860	3188	4478	434	470	571	874
ansB	3099681	3100728	-	1523	278	696	235	1438	295	917	75	516	271	232	321	217	195	44	52
ansP	1524480	1525980	-	995	180	186	58	938	229	169	10	432	266	62	84	316	302	33	35
apaG	51228	51606	-	517	94	190	43	623	112	208	22	153	93	73	182	119	95	17	29
apaH	50379	51222	-	639	156	436	119	603	104	372	51	231	148	155	284	103	117	33	88
apbE	2310478	2311534	-	966	127	357	120	921	139	337	34	214	115	78	253	144	148	43	85
aphA	4269413	4270127	+	1314	372	1290	899	1077	414	2390	571	695	445	1487	4438	167	162	171	365
appA	1040616	1041915	+	810	154	437	124	774	117	512	36	350	191	196	445	98	108	42	76
appB	1039295	1040432	+	888	144	263	30	872	216	263	10	422	251	52	159	107	140	23	34
appY	583680	584430	+	1460	207	542	412	890	204	562	141	370	276	367	550	148	131	56	88
apt	491411	491963	+	5848	1656	4234	2414	5799	1439	6428	636	2917	2075	4117	8086	1005	1127	618	1076
aqpZ	915351	916047	-	1068	254	275	33	1296	353	260	14	408	334	44	112	303	277	23	35
araA	66834	68337	-	414	112	267	87	382	94	251	15	161	123	61	133	82	92	20	23
araC	70386	71265	+	9699	3304	2560	1222	10784	3374	2134	234	3646	2620	2427	1361	1373	1309	637	409
araE	2980763	2982182	-	3564	798	387	87	3322	917	382	24	1429	886	85	217	877	857	48	46
araF	1985138	1986128	-	416	96	190	94	453	100	199	34	292	233	226	243	75	73	31	35
araG	1983554	1985069	-	390	88	100	29	365	93	84	11	379	170	65	80	177	208	34	33
araH	1982553	1983540	-	291	65	110	54	325	69	94	9	147	92	48	108	73	77	12	34
araJ	411296	412481	-	594	133	256	55	874	133	200	25	247	190	55	130	242	246	33	43
arcA	4639589	4640306	-	48168	11332	15581	11011	54274	12973	27449	3730	14642	7251	10008	10655	4374	4156	1707	1864
arcB	3350688	3353025	-	5031	720	1435	424	4747	744	1749	178	1416	745	819	1171	606	573	252	330
arcZ	3350576	3350697	+	15015	5248	2839	139	22803	5221	1183	12	8417	9199	68	436	9925	14078	337	1260
arfA	3438430	3438649	-	63718	9567	87836	32284	38098	9678	118005	14660	22051	11219	98195	84511	8545	7523	18974	15968
arfB	214836	215255	+	4873	789	469	57	3422	761	313	18	1034	654	68	118	268	307	18	31
argA	2949241	2950573	+	5741	1065	2525	886	6999	924	4054	340	4023	2332	2700	7241	2608	2449	2377	5092
argB	4156012	4156789	+	5380	1166	1857	674	5842	1058	2642	219	3908	2237	2291	3172	869	814	570	676
argC	4155000	4156005	+	7555	758	1582	505	12465	898	2328	160	3126	2152	1244	3172	1129	1208	722	1419
argD	3488959	3490180	-	6408	1397	5063	2280	7049	1290	7217	681	4288	2624	5657	11136	1523	1450	2214	5731
argE	4153695	4154847	-	1628	228	998	429	2044	245	1158	138	2338	1489	3038	6294	1001	1004	1359	3018
argF	289300	290305	-	8732	1332	9373	3006	13575	1141	10641	894	5555	3495	7556	12317	1361	1299	1429	2369
argG	3318636	3319980	+	29038	4131	10411	5798	40089	3436	15265	1375	12322	7391	9727	15637	4998	4916	4190	6226
argH	4156849	4158223	+	10096	2186	5207	1603	10169	1940	10856	493	6462	3670	2003	5190	2209	2119	764	1281
argI	4477306	4478311	-	2323	268	1196	937	3216	256	2314	288	1796	962	5173	8397	606	582	1753	3116
argO	3068172	3068808	-	1199	299	613	167	1466	338	998	70	383	302	230	503	113	146	58	102
argP	3059752	3060646	+	2738	651	1872	775	2984	633	1991	249	1005	660	1015	1531	503	498	332	553
argQ	2817783	2817860	-	226	94	12	3	280	155	10	1	100	99	2	1	66	77	5	1
argR	3384702	3385173	+	3911	939	713	596	3770	1023	1146	227	1694	911	2662	1284	1244	967	468	371
argS	1960061	1961795	+	64766	12810	21553	7653	60532	13013	26950	2822	19230	11336	7774	12366	5910	5763	1498	2305
argT	2427008	2427791	-	10839	3115	15545	6944	11430	3647	25575	2431	6741	4361	9672	17535	1371	1425	1420	2389
argU	564722	564799	+	946	396	1486	2795	1088	434	12711	241	715	468	15996	32671	706	684	26521	6119
argV	2818472	2818549	-	2785	1285	1090	59	5564	1976	792	9	1844	2014	97	210	1282	2245	104	103
argW	2466308	2466383	+	2210	1098	1584	391	2800	1582	6675	50	4323	2188	1346	1556	2469	1863	729	487
argX	3982374	3982451	+	42557	13427	57285	3985	56046	12377	91778	339	20366	17836	31410	48654	14920	16687	17017	7493
argY	2818197	2818274	-	488	378	19	9	550	443	8	2	363	267	2	2	282	223	4	0
argZ	2818058	2818135	-	708	277	44	12	607	319	13	3	231	225	1	2	140	202	4	0
ariR	1216368	1216635	+	359	63	287	218	287	77	491	127	79	35	194	232	29	17	40	69
arnA	2368039	2370017	+	12992	2769	9694	4465	11321	1840	13057	1095	4789	3011	6257	12629	2500	2359	661	1223
arnB	2365927	2367067	+	33425	7916	13878	6447	33227	6441	17995	1350	11530	6948	6837	18735	4035	3934	1429	2915
arnC	2367070	2368038	+	3580	724	2951	1426	3207	505	3433	336	1055	685	1311	3330	670	724	218	480
arnD	2370021	2370907	+	1267	280	988	446	1411	239	999	93	561	373	998	3017	596	607	239	400
arnE	2372560	2372891	+	189	27	29	3	165	18	35	1	65	56	19	31	45	80	7	8
arnF	2372892	2373278	+	52	10	27	8	69	6	30	5	19	16	29	63	5	18	7	8
arnT	2370908	2372556	+	432	84	448	81	479	91	396	25	225	128	194	444	332	324	56	126
aroA	958811	960095	+	11158	1533	4803	1151	10422	1213	6274	290	2187	1349	1013	1940	1046	1059	264	424
aroB	3517397	3518486	-	15001	3010	3106	1522	17928	2867	4226	520	4823	3049	2551	2999	1655	1582	532	505
aroC	2446387	2447473	-	10035	1958	3058	1089	8448	1653	3378	287	2465	1575	926	1739	972	872	278	430
aroD	1774685	1775444	+	2715	496	2092	874	2294	467	2744	244	799	528	1004	1156	345	353	149	203
aroE	3430023	3430838	-	1005	206	296	83	1058	232	300	22	441	267	127	198	257	275	41	55
aroF	2740079	2741150	-	9713	2234	6660	3086	9744	2713	10359	1488	3568	2280	3388	5991	1498	1443	631	1006
aroG	785632	786685	+	19914	3878	15684	7799	18110	3027	20711	1634	5520	3044	6199	8633	4062	3557	2518	3025
aroH	1788434	1789481	+	4289	912	2264	1122	4669	813	3471	250	996	686	579	708	1007	1050	268	313
aroK	3518542	3519064	-	35920	6364	17741	7410	32213	6181	24286	3006	8943	5647	6523	10975	3396	3345	1507	2436
aroL	406404	406929	+	2014	375	850	409	2000	370	1413	138	538	368	583	940	611	573	119	229
aroM	407427	408105	+	903	190	273	138	1038	204	456	50	220	124	129	159	126	131	34	28
aroP	120177	121551	-	17365	5526	8505	2454	18643	5111	17088	527	6127	4140	1649	4570	1878	1789	483	860
arsB	3648934	3650224	+	574	173	1007	75	710	247	834	44	257	186	119	326	89	115	51	110
arsC	3650236	3650662	+	395	74	352	238	338	95	425	81	132	87	305	419	39	32	52	105
arsR	3648527	3648881	+	453	112	224	115	482	124	385	65	179	111	231	343	35	57	25	41
artI	902256	902988	-	6748	1602	3633	1859	5757	1229	6401	356	3500	1864	2471	4267	374	399	197	274
artJ	899843	900575	-	3624	524	4273	1466	4550	521	6566	401	2757	1767	4104	9406	813	812	1699	4148
artM	900865	901533	-	805	252	190	46	970	240	220	9	489	290	87	212	254	293	43	38
artP	903005	903734	-	2786	559	1199	542	2704	478	1363	157	1337	848	958	2398	458	424	228	596
artQ	901534	902250	-	576	209	221	83	651	194	308	15	429	326	92	247	124	130	44	49
ascB	2840989	2842414	+	848	142	128	64	752	171	145	15	294	156	61	113	221	196	22	45
ascG	2838253	2839264	-	3767	747	1022	397	3868	770	1388	163	925	458	447	546	580	436	94	140
asd	3573774	3574878	-	56881	12653	29900	14546	48418	8830	35781	3663	22905	13399	14777	26098	4526	4241	2045	2559
aslB	3982957	3984193	+	1618	196	221	125	1778	189	215	41	541	322	174	234	313	284	28	42
asmA	2139758	2141612	-	6800	1415	1163	348	7547	1555	1528	106	2242	1382	561	723	973	904	166	219
asnA	3927154	3928147	+	9315	3219	3271	3512	11437	3548	4590	1081	3024	1830	1566	1952	1378	1230	1237	1554
asnB	697512	699177	-	14104	3161	8575	4731	12206	3436	13246	1657	5396	2987	4010	6781	2685	2418	1665	2880
asnC	3926544	3927003	-	614	127	956	444	673	141	1174	177	415	273	539	943	321	349	141	244
asnS	987584	988985	-	47688	11779	16387	10715	50349	11274	32169	2907	14859	8793	6651	12670	9898	9070	2051	3069
asnU	2059850	2059926	+	656	76	99	31	312	162	48	15	178	156	43	81	226	294	20	24
asnV	2062259	2062335	+	188	27	15	4	90	44	18	0	77	71	4	8	84	152	4	2
aspA	4366890	4368327	-	12117	3964	10463	4443	9833	3887	7943	1494	7563	4300	5058	8251	3138	3072	545	1085
aspC	984518	985709	-	73201	15212	70091	38136	66401	14880	93337	11011	23052	15386	28479	52661	2805	3094	2395	3396
aspS	1948749	1950522	-	38771	9214	17717	7541	38345	8500	21360	2439	18049	10555	11282	18892	4894	4832	2483	4211
aspT	3946871	3946948	+	18286	2602	1322	138	13441	3060	716	22	2886	2591	44	92	2074	3200	35	33
aspV	236930	237007	+	4014	591	151	39	3605	807	394	5	1030	734	613	186	892	671	206	32
asr	1671375	1671684	+	506	58	415	254	311	55	596	88	85	26	302	400	31	22	56	104
astC	1830765	1831982	-	1631	224	651	194	1576	298	844	82	455	262	229	336	199	220	113	94
astD	1828259	1829730	-	663	113	365	28	717	95	244	12	238	138	37	72	173	199	24	42
atoC	2321869	2323251	+	304	67	241	124	241	65	318	39	164	90	276	659	76	97	25	56
atoS	2320042	2321865	+	157	33	155	32	130	28	119	15	83	39	72	329	77	69	40	36
atpA	3918315	3919857	-	404734	106779	127271	56251	346691	94422	170433	12284	123888	69624	30480	53228	10124	10093	3081	3564
atpB	3921235	3922051	-	68790	15883	28939	10588	75662	16672	46207	3800	23440	14298	7823	15992	4852	4931	1287	2360
atpC	3915552	3915972	-	110761	31577	9993	4044	95317	28388	10404	846	36647	20154	4293	4563	4158	3878	488	440
atpD	3915992	3917375	-	290392	83319	57891	25534	267310	74536	64074	6878	103174	59229	13130	26232	9190	9090	1476	1702
atpE	3920949	3921189	-	53588	17109	19313	6411	62735	17290	21509	3306	23479	13062	9421	12387	2766	2825	1286	1206
atpF	3920417	3920888	-	227402	50397	46913	16446	159519	40771	63947	4101	51528	32228	9634	21673	6204	6105	1104	1988
atpG	3917401	3918265	-	163676	42345	16016	7324	134897	34960	15165	1532	50853	29790	3472	5407	3696	3481	541	671
atpH	3919869	3920403	-	139108	30217	9405	6202	99673	25597	9976	1594	37592	20290	4380	4755	3177	2782	560	507
atpI	3922059	3922440	-	21864	6185	2363	646	25410	6353	1812	182	10581	8015	655	948	3219	2980	202	185
avtA	3739704	3740958	+	6818	1440	5752	2553	6508	1299	6867	800	1261	787	1742	2692	555	621	456	567
azoR	1482254	1482860	-	4518	943	8838	3619	4434	930	13257	1332	1361	860	4283	6658	307	366	626	905
azuC	1987872	1987959	-	26823	2195	8141	6133	18516	3603	11348	3409	1328	496	689	460	1954	1265	1088	1229
bacA	3203309	3204131	-	4466	1253	948	257	5772	1536	1097	93	1981	1448	543	700	913	825	170	167
baeR	2164279	2164998	+	1221	160	674	142	1306	146	941	52	210	135	133	241	149	172	58	80
baeS	2162879	2164275	+	533	90	204	44	468	102	183	13	162	103	74	110	99	103	12	40
bamA	197927	200360	+	76284	15595	25125	7682	67462	15589	28902	2125	33780	18990	8791	15099	7721	7282	1884	2622
bamB	2637473	2638652	-	40585	9725	9279	2826	43025	9844	13136	922	20410	11502	3531	6155	4745	4378	612	639
bamC	2597830	2598865	-	78324	18002	10824	2010	82996	17575	12202	448	31448	18855	2105	3444	10068	9383	630	689
bamD	2736145	2736883	+	29003	5378	14991	3272	26120	5140	11537	917	7495	4276	5873	6529	2813	2555	1154	1548
bamE	2753604	2753946	+	33809	7497	10463	5943	32277	8546	18336	2282	11009	5757	6693	9538	4662	4370	899	1144
barA	2915056	2917813	+	2373	396	1112	422	2263	420	1306	136	700	431	472	873	588	600	146	217
basR	4333281	4333946	-	4360	1141	3184	2035	3978	875	4099	521	2012	1177	3248	2520	540	481	421	463
basS	4332180	4333272	-	2136	492	675	240	1855	341	897	40	976	538	324	579	506	569	115	178
bax	3736352	3737177	-	28519	4004	6030	3691	27241	5697	8987	2127	5575	2656	3632	3336	2980	2593	1092	1387
bcp	2600478	2600948	+	7287	1450	10725	6521	6708	1532	14183	2164	1921	1418	7028	11590	1032	1132	1189	2386
bcr	2278569	2279760	-	863	169	405	93	1669	183	397	27	244	182	114	282	234	259	54	81
bcsB	3690267	3692607	-	1128	218	635	72	936	189	447	24	344	194	113	196	185	182	64	58
bcsC	3685699	3689154	-	2711	467	953	81	2407	430	438	18	772	411	131	310	548	498	93	114
bcsE	3696457	3698025	+	4680	669	1484	587	5280	601	1871	177	874	508	808	1406	623	612	239	387
bcsF	3698029	3698213	+	136	18	146	52	102	16	474	17	31	24	63	139	17	22	17	31
bcsG	3698217	3699893	+	1139	234	954	111	990	215	886	31	390	280	230	563	227	246	171	202
bcsQ	3695236	3695985	-	4539	861	514	58	4753	804	223	23	1041	652	62	94	556	608	115	62
bcsZ	3689173	3690261	-	378	68	267	16	393	66	159	4	135	69	45	72	78	57	22	54
bdcA	4473339	4474053	-	333	92	184	50	442	64	158	19	109	69	42	72	45	43	8	12
bdcR	4474123	4474717	+	722	143	618	275	593	146	869	147	203	125	372	431	65	69	112	148
bdm	1556064	1556280	-	284	11	355	115	373	35	673	89	23	17	135	163	14	8	32	53
betA	325576	327247	-	1369	341	2723	676	1257	322	2229	262	441	234	377	699	306	314	174	317
betB	327260	328733	-	4720	1107	6790	1318	4995	1109	8542	520	1271	798	804	1653	759	742	312	589
betI	328746	329334	-	3359	643	817	132	3018	673	600	30	918	486	110	164	955	852	61	87
betT	329462	331496	+	3324	770	2859	667	3641	888	2760	215	1069	661	466	660	1189	1104	220	397
bfd	3466796	3466991	-	49	5	89	22	49	4	104	15	11	4	23	78	9	11	2	14
bfr	3466248	3466725	-	806	146	466	280	850	164	887	99	426	259	1420	1995	110	152	53	78
bglA	3043661	3045101	+	12069	2440	6975	3476	10743	2393	9830	1041	3718	2078	3439	5585	1011	858	605	799
bglX	2219691	2221989	-	21607	4872	8246	2366	21428	4860	9212	826	6591	3930	2489	4620	2587	2541	587	1263
bhsA	1169072	1169330	+	2157	238	2155	695	1345	286	3345	273	117	72	217	208	58	75	86	103
bioA	807967	809257	-	5750	1498	1922	1262	5733	1710	2490	416	980	669	511	1004	409	398	118	189
bioB	809343	810380	+	22354	5604	10703	6478	17478	5232	13463	1772	5659	3240	4308	5000	1245	1095	615	635
bioC	811535	812269	+	6256	1552	879	217	5901	1574	790	64	1542	963	152	286	418	349	71	52
bioD	812277	812947	+	5729	1264	5623	2835	4661	1226	7289	933	1558	912	2530	3787	424	389	358	502
bioF	810384	811521	+	9533	2533	1849	492	8897	2650	1776	164	2444	1605	371	984	746	704	103	162
bioH	3544073	3544844	-	3223	801	1881	431	3595	809	2213	237	1045	715	544	1068	401	403	111	161
birA	4173085	4174047	+	2883	658	697	154	3078	589	612	57	935	554	199	335	451	436	96	93
bisC	3714060	3716394	-	4637	1044	1288	475	5005	1012	1425	148	1438	930	620	918	634	592	115	171
blc	4377188	4377722	-	116	38	156	31	134	43	157	14	88	67	81	192	19	19	7	11
blr	1704550	1704676	+	2471	384	2985	1245	2296	480	4068	627	559	299	2162	3428	344	302	463	922
bluF	1214263	1215475	-	1141	103	479	175	1654	100	665	49	181	112	229	524	201	202	51	98
bluR	1213327	1214059	-	9021	1343	2942	806	9710	1371	3055	326	1581	1041	911	1783	1055	1102	258	489
bolA	454471	454789	+	7874	1884	7945	5031	9871	2591	17879	2676	3721	1984	5246	8475	920	785	594	981
borD	578599	578893	-	80859	6539	91549	27546	41163	6591	122030	12474	12140	6654	36966	54663	2646	2264	4723	8280
brnQ	419590	420910	+	8424	1711	3305	691	9344	1906	3686	194	2585	1755	725	959	1235	1214	234	224
bsmA	4416440	4416770	-	2323	848	565	227	1918	750	661	68	996	522	239	266	141	111	48	53
bssR	878247	878631	+	2028	335	524	200	1631	340	680	56	234	108	74	203	119	147	20	29
bssS	1120700	1120955	-	7721	728	754	470	10253	835	1021	165	1370	616	549	498	5219	4171	890	1123
btuB	4163638	4165427	+	10951	2157	7452	1731	10448	2357	9903	528	3669	2271	1901	3765	854	870	323	508
btuC	1794171	1795152	-	1635	364	569	272	2238	419	812	89	542	433	540	770	374	375	151	227
btuD	1792808	1793557	-	950	208	304	83	1032	188	313	20	338	216	139	232	211	156	31	50
btuE	1793558	1794109	-	1561	317	1042	516	1626	302	1285	154	538	375	885	1481	156	192	100	143
btuF	177661	178454	-	1389	274	389	67	1578	333	727	23	381	269	124	168	187	212	37	33
btuR	1327766	1328353	-	1138	181	284	117	1012	192	305	24	344	215	149	279	229	222	48	68
cadC	4360395	4361934	-	673	70	333	54	593	50	205	24	245	183	57	85	119	133	27	48
caiA	39243	40386	-	1619	352	433	211	1641	311	467	60	487	297	117	322	273	279	37	61
caiB	37897	39115	-	627	99	483	42	589	70	269	17	139	84	88	116	89	116	67	39
caiD	35376	36162	-	570	89	583	81	394	94	275	18	176	121	93	133	73	144	35	136
caiF	34299	34695	+	350	39	115	56	370	50	152	24	98	39	94	139	59	39	8	11
can	142007	142670	-	26205	4211	15945	6686	20695	4298	21350	2283	5138	3300	5376	10750	3792	3644	931	1790
carA	29650	30799	+	16882	2829	9148	3129	16469	2494	9380	1012	5538	3471	5168	7019	1677	1689	1098	1271
carB	30816	34038	+	29363	7051	10363	4897	25222	5478	10897	1174	15358	8721	7226	10393	4738	4371	902	1188
casA	2882637	2884138	-	381	75	232	108	370	73	236	29	150	78	135	266	89	63	46	94
casB	2882154	2882629	-	239	41	118	67	191	35	273	21	56	32	68	96	28	34	13	22
casC	2881050	2882142	-	451	76	332	183	384	98	423	71	168	85	244	275	94	83	85	76
casD	2880387	2881048	-	270	66	78	25	304	58	71	9	98	74	30	63	53	60	9	12
casE	2879787	2880373	-	454	63	165	85	383	83	152	34	136	85	90	175	67	74	25	45
cbl	2059963	2060914	-	1324	215	1154	476	1125	278	1362	255	644	288	667	1243	162	162	41	44
cbpA	1062855	1063775	-	3683	591	2931	964	2953	424	3723	358	724	467	1032	1898	365	334	204	373
cbpM	1062549	1062854	-	635	159	519	120	731	123	491	37	172	128	56	219	64	83	13	26
cbrA	3869376	3870441	+	2509	702	627	334	2492	565	772	102	948	534	464	737	546	502	103	184
cbrB	3897505	3897973	+	2160	488	962	509	2890	490	1377	207	633	403	670	885	249	243	124	287
cbrC	3898021	3898609	+	3259	857	1174	1056	3307	739	1759	235	932	612	659	1297	397	366	81	161
cca	3201890	3203129	+	6510	1695	2526	661	7838	1892	5651	247	2029	1371	472	1471	1028	1038	151	318
ccmA	2297024	2297644	-	1256	334	190	61	1430	340	189	21	606	382	78	112	329	298	34	27
ccmB	2296361	2297020	-	532	107	74	11	544	119	72	2	408	234	31	50	142	140	14	13
ccmC	2295586	2296320	-	1145	247	349	99	1171	262	521	36	636	394	256	443	155	173	63	98
ccmD	2295380	2295582	-	199	42	52	30	196	37	71	12	105	59	48	44	16	26	10	12
ccmE	2294904	2295376	-	600	110	200	40	511	98	161	11	250	167	40	41	78	78	16	25
ccmH	2291357	2292406	-	1072	260	193	34	1101	250	186	9	520	245	57	77	259	240	26	22
cdaR	182462	183620	+	950	315	233	89	951	258	161	40	490	264	197	153	194	195	29	34
cdd	2231843	2232728	+	3165	668	920	507	3340	823	1201	201	8254	4844	7364	8597	2065	1856	1185	1576
cdh	4109929	4110685	+	849	142	236	87	812	162	330	31	224	144	144	227	96	99	29	44
cdsA	195676	196534	+	9280	2058	1556	249	12429	2448	1681	67	4690	3350	374	1020	2651	2573	160	261
cedA	1813420	1813663	-	705	150	1458	348	652	163	1324	126	202	128	194	753	137	125	50	176
cfa	1741412	1742561	+	6933	1016	3282	831	7292	1002	3996	260	1985	1266	1548	2578	847	933	363	503
chaA	1270748	1271849	-	1208	184	1374	478	1356	173	1228	197	790	542	871	1129	292	332	206	306
chaB	1272118	1272349	+	452	66	493	295	307	65	536	77	105	68	328	431	41	51	39	73
chaC	1272506	1273202	+	1812	254	169	19	2104	266	159	4	359	254	32	50	387	432	22	16
chbA	1819454	1819805	-	572	96	254	137	538	113	423	45	168	73	190	242	82	82	41	56
chbB	1821298	1821619	-	1327	255	1078	745	1383	381	2000	419	413	344	963	1459	307	378	206	432
chbC	1819855	1821214	-	761	163	272	114	825	188	268	43	265	157	182	188	350	321	178	75
chbF	1817147	1818500	-	1620	285	320	147	1573	378	328	46	500	344	120	133	200	213	42	40
chbG	1816385	1817135	-	2391	627	425	208	2684	667	786	109	941	535	196	454	305	308	54	73
chbR	1818604	1819447	-	520	97	356	105	484	84	503	33	144	96	105	247	137	102	44	102
cheA	1973359	1975324	-	1251	135	484	93	1339	158	511	31	197	108	92	88	102	126	31	22
cheW	1972835	1973339	-	408	62	198	67	396	74	265	20	69	44	35	58	49	32	8	11
cheY	1967047	1967437	-	483	71	272	83	376	88	273	12	108	46	64	75	37	48	14	11
cheZ	1966392	1967037	-	733	138	236	82	752	162	276	36	222	162	79	89	108	101	21	23
chiA	3467159	3469853	-	3455	1033	970	376	3329	737	777	58	1150	761	294	250	882	775	493	116
chiQ	709789	710116	+	649	75	67	33	470	83	31	3	154	52	15	44	159	127	12	12
chiX	507203	507287	+	3405	2453	333	44	4344	3218	6268	11	4780	4469	3181	2531	8162	7186	1148	138
cho	1823514	1824402	+	1205	98	966	47	1657	127	412	24	297	206	152	296	276	251	164	198
chpB	4448698	4449042	+	1391	348	655	161	1390	322	720	45	552	320	186	429	278	275	91	168
chpS	4448446	4448691	+	3047	595	1455	678	2881	613	2171	300	952	567	918	824	328	307	217	183
chrR	3894651	3895218	+	2898	563	1638	551	2913	499	1928	150	1267	676	983	1283	237	218	65	96
cirA	2244777	2246769	-	1096	201	190	20	910	244	133	21	365	222	34	65	285	295	35	39
clcA	175106	176528	+	2305	484	413	104	2445	516	425	27	774	540	141	310	697	659	90	92
clcB	1665314	1666571	+	517	83	167	25	619	102	172	9	157	127	29	87	111	150	23	13
clpA	923263	925540	+	83549	16144	29770	10252	77375	16010	39291	3031	30188	18166	13510	20622	13553	12819	3784	6063
clpB	2731599	2734152	-	38901	10640	21750	13107	44392	7566	45358	3255	14393	8378	9571	18287	47364	45365	26163	58833
clpP	456676	457300	+	36911	8720	19488	10383	40244	9286	33344	3693	10688	7245	5515	15038	8279	8630	2571	6013
clpS	922912	923233	+	8617	1139	1464	245	6105	1089	984	134	2064	1058	255	396	1507	1424	188	287
clpX	457425	458700	+	102609	22224	17359	10737	95536	21861	30708	2644	27029	15187	8475	9782	15714	14203	3012	3065
clsA	1307184	1308645	-	7092	1298	2045	471	7443	1549	3222	193	2208	1423	742	1759	1049	987	283	582
clsC	1106354	1107776	+	732	85	198	36	866	104	212	10	190	110	89	115	116	99	48	43
cmk	961200	961884	+	25273	5406	4288	970	27110	5599	3890	520	10911	7253	1831	2873	4908	4807	440	730
cmoA	1952701	1953441	+	2533	403	1492	512	2607	396	1639	160	531	349	594	949	206	192	126	157
cmoB	1953445	1954413	+	3016	694	1117	472	2914	615	1175	128	721	407	298	583	311	288	82	102
cmtB	3078886	3079330	-	69	8	58	25	49	10	41	6	22	19	50	39	10	7	8	13
cnu	1704948	1705164	+	1568	243	1276	632	1455	329	1298	213	337	210	446	421	167	145	133	138
coaA	4174075	4175026	-	1925	358	2256	1003	1964	414	3079	417	408	309	952	2184	407	394	192	489
coaD	3809824	3810304	+	1508	356	1256	294	1687	330	1464	115	587	362	414	654	141	141	56	77
coaE	112599	113219	-	7303	1317	3115	1231	7240	1365	4547	613	1973	1197	1653	3522	824	742	203	437
cobB	1179630	1180359	+	4238	847	1875	1130	3530	668	2749	341	1532	821	1198	2042	443	445	196	361
cobC	669295	669907	-	167	20	72	23	144	25	84	9	40	35	41	54	68	50	16	12
cobS	2064478	2065218	-	4405	1079	2664	724	5085	1384	4244	278	2056	1310	1093	2131	900	798	373	577
cobT	2063387	2064467	-	3578	802	1194	293	3794	856	1147	85	1425	797	379	577	811	760	151	192
cobU	2065222	2065764	-	3189	803	812	210	3782	955	802	59	1467	892	229	518	652	605	99	93
codA	356181	357454	+	11620	2185	10351	3268	10732	1979	17828	991	6601	3986	4524	9284	1378	1397	630	886
codB	354921	356170	+	5590	850	11512	1946	5186	790	11005	513	4750	3402	6703	10752	1178	1187	1534	3500
cof	467411	468230	+	1413	266	505	288	1705	332	901	110	517	324	286	638	370	381	95	165
copA	508874	511379	-	111374	45204	70342	54689	112162	13256	146635	4920	40332	23408	32910	41449	12409	11467	5921	6475
corA	4001425	4002376	+	70168	16131	26627	8892	69820	17126	28220	3884	28194	17357	14391	26637	2484	2533	1715	2386
cpdA	3176006	3176833	-	7379	1646	1028	542	8116	1827	1426	164	2871	1793	791	1019	1606	1568	232	301
cpdB	4434621	4436565	-	5584	1638	4035	2600	4368	1504	5104	812	2634	1491	2811	5686	433	387	316	757
cpsG	2121608	2122979	-	262	50	302	46	264	47	361	20	76	63	40	59	130	107	17	28
cptA	3040415	3040803	-	4612	873	904	83	4798	1101	492	27	1134	786	59	272	384	378	33	41
cpxA	4103601	4104971	-	3245	602	2638	111	3714	634	851	19	925	577	123	276	425	411	55	104
cpxP	4105819	4106320	+	45872	1333	26595	2305	50947	1796	56161	775	2956	1763	2616	8755	922	813	378	527
cpxR	4104975	4105670	-	11801	2065	22652	9083	10526	2126	32954	3624	3290	2122	10383	17168	768	855	1271	3020
cra	88027	89032	+	4797	970	1349	685	4658	939	1349	211	1626	987	1437	1496	892	805	425	510
crcB	657554	657938	-	2214	425	970	349	2324	524	1744	174	588	342	477	867	247	256	138	244
creA	4635520	4635994	+	2979	767	2562	1152	3425	866	3658	511	1259	859	1783	2829	727	676	422	867
creB	4636006	4636695	+	2096	583	267	37	2623	625	192	11	745	480	49	93	518	580	49	59
creC	4636696	4638120	+	592	133	303	22	642	105	163	7	203	111	81	135	187	193	68	81
creD	4638177	4639530	+	9472	3198	4351	1803	9346	2709	5665	447	3631	2280	1762	2875	1371	1361	383	681
crl	257828	257907	+	5940	1216	21629	11289	6738	1125	70107	3429	692	921	4312	13385	491	767	863	2249
crp	3486119	3486752	+	39719	7993	31973	12604	37185	7615	47964	3720	9657	5973	11791	26706	2966	3090	2007	4741
crr	2535833	2536343	+	91379	22185	48932	30610	82801	24861	73543	10842	37221	19954	35240	42445	9202	8147	4669	5732
csdA	2943336	2944541	+	5338	1030	1229	450	6282	1138	1411	175	1343	912	285	499	795	863	73	102
csdE	2944542	2944985	+	2104	454	449	185	1961	442	670	56	576	284	160	252	338	296	46	61
csgA	1104446	1104902	+	2305	762	1873	1713	1906	641	2154	372	1003	469	1216	1752	146	153	111	119
csgB	1103950	1104406	+	946	213	191	73	605	190	174	26	286	136	76	102	39	32	8	12
csgC	1104960	1105293	+	67	5	45	32	63	16	75	10	29	8	49	63	8	3	4	14
csgD	1102545	1103196	-	1214	118	863	223	939	118	1385	80	165	97	172	209	94	94	37	53
csgE	1102151	1102541	-	307	32	110	28	272	30	86	6	36	26	18	37	70	40	11	12
csgF	1101710	1102127	-	251	28	229	53	237	22	370	14	54	27	57	133	15	23	17	20
csgG	1100850	1101684	-	1785	259	640	121	1657	240	984	31	281	167	131	122	236	235	28	37
csiD	2788984	2789962	+	390	161	197	294	320	192	229	101	918	487	918	1248	76	84	45	53
csiE	2665434	2666715	+	367	79	329	154	331	85	271	69	182	87	181	341	105	105	41	59
csiR	2795673	2796336	+	1247	311	237	58	1308	356	191	35	631	402	160	196	340	335	71	88
cspA	3720048	3720261	+	145469	13877	41358	7964	182288	12861	71035	3181	26524	12577	11589	9211	16930	13070	4509	4509
cspB	1641338	1641554	-	19401	499	4743	161	26606	477	3461	54	1324	721	382	442	1132	813	245	345
cspC	1907225	1907435	-	20937	6343	17717	12580	23471	6583	28906	5052	14691	7652	32463	31582	3208	2541	4192	3451
cspD	922365	922590	-	22387	7894	10709	10768	21529	9504	18730	4807	18373	9447	25365	24290	4244	3557	3630	3135
cspE	657291	657501	+	45123	11910	24963	18434	44626	12249	38373	9095	28488	13206	25521	24604	17269	12545	3306	3411
cspF	1641854	1642067	+	1154	92	93	9	1895	92	36	6	261	185	25	34	235	223	11	11
cspG	1051460	1051673	+	43443	959	8472	368	60176	705	15614	159	1981	1413	365	641	1419	1392	206	251
cspH	1050962	1051175	-	273	9	58	3	345	7	52	1	69	32	11	19	26	26	20	12
cspI	1638454	1638667	-	3197	41	755	42	6438	84	1498	16	320	179	84	85	223	223	61	37
csrA	2818960	2819146	-	26193	7351	28975	11576	31678	7748	42143	4586	10084	6669	14699	27462	2771	2807	2236	6215
csrB	2924155	2924524	-	1220217	121282	87710	3399	1020794	92015	40043	442	193287	108180	1536	1858	27150	26974	613	425
csrC	4051035	4051280	+	107096	14456	3438	481	64852	10375	1367	72	22786	11756	462	402	9746	8019	443	238
csrD	3401391	3403332	-	6621	1193	1492	296	7355	1193	1485	111	1915	1195	497	952	788	866	161	285
cstA	629893	631999	+	26405	18572	5732	4339	27166	23982	7559	1433	20784	13062	2915	3747	7372	6728	1223	1133
cueO	137082	138633	+	30444	11420	15942	13767	33628	3949	27505	1414	11343	6940	7860	11987	2721	2626	1296	2003
cueR	513992	514400	+	8028	1897	8206	3409	7370	1845	7906	997	2754	1625	3327	3497	886	744	662	886
curA	1519026	1520064	+	861	215	878	217	911	214	636	100	767	471	712	1048	238	304	87	120
cusB	597478	598702	+	356	92	172	24	363	612	135	53	114	89	27	50	113	99	17	31
cusF	597130	597463	+	298	49	321	205	184	610	465	695	68	46	217	265	24	27	91	106
cusR	594770	595443	-	3713	825	4962	2429	4002	2404	9750	1970	1335	948	2050	8619	528	508	340	1610
cusS	593327	594759	-	650	105	473	26	750	226	316	16	176	118	84	165	148	134	26	69
cutA	4365042	4365356	-	1876	261	4632	1210	2110	241	6295	464	373	297	2520	3526	104	116	300	590
cutC	1958519	1959266	-	10331	2051	2093	896	11763	2246	2894	238	5325	2934	1235	1492	1817	1666	261	355
cvpA	2430274	2430763	-	27612	5875	1602	477	31460	8169	1398	177	19404	11477	414	1259	5434	4837	193	266
cvrA	1240334	1242071	-	1186	151	225	40	1975	174	231	17	476	338	78	158	249	255	30	57
cyaA	3991152	3993699	+	19387	2064	4281	1034	21250	1870	3418	335	2015	1260	796	1506	1746	1693	387	670
cyaR	2167113	2167200	+	9501	5840	12164	1447	7755	6901	4302	311	9611	6079	1187	5803	8657	7921	592	1973
cyaY	3993738	3994059	-	2709	522	991	380	2350	560	1346	163	792	454	387	532	402	422	104	91
cybB	1490901	1491432	+	2818	525	2060	750	2512	635	2549	307	758	529	1497	1814	344	415	508	734
cycA	4429863	4431276	+	17791	4722	5523	2394	18229	5426	7536	668	8886	5570	2324	3758	3451	3174	768	818
cydA	771457	773026	+	27397	6913	12194	4439	28815	7128	23549	1457	12647	7606	4308	14045	2301	2095	989	2373
cydB	773041	774181	+	19884	5708	3640	1227	20318	5733	5945	220	9607	5839	869	2055	1659	1777	288	338
cydC	927473	929195	-	1896	475	920	377	1791	410	1448	135	835	519	588	1182	240	248	162	265
cydD	929195	930962	-	2659	594	1181	359	2778	551	1532	111	940	616	444	845	375	341	160	185
cynR	357790	358690	-	602	163	1739	552	569	172	1815	167	136	110	212	514	112	136	69	191
cynS	359488	359959	+	370	67	1152	181	342	78	981	55	116	78	211	397	37	50	40	117
cynT	358798	359458	+	301	75	415	165	321	87	487	83	121	73	150	179	40	29	33	61
cynX	359991	361146	+	564	94	307	15	515	134	123	5	232	128	7	32	138	171	18	26
cyoA	450662	451610	-	108280	24714	54901	18633	107915	23158	76537	5936	33569	19258	26133	39209	5235	5476	2749	4821
cyoB	448660	450641	-	94831	26928	25702	8113	103380	27224	35619	1692	32500	21369	3959	9002	4137	4057	910	1304
cyoC	448046	448649	-	36393	9753	5807	1276	35001	9722	5774	358	11831	7748	840	1328	1541	1595	259	266
cyoD	447716	448045	-	25030	6222	2716	1209	22361	6214	3860	241	7623	3904	963	919	988	912	213	129
cyoE	446814	447705	-	44331	12245	4685	1031	43886	13032	5817	227	15466	9188	687	1863	2565	2414	211	338
cysA	2539716	2540803	-	15202	3981	6272	2031	13688	4196	6257	699	6414	3895	2658	4305	657	589	168	206
cysB	1333854	1334829	+	7594	1301	22622	9209	7391	1413	30394	2957	2449	1455	7679	17227	1235	1117	1554	4114
cysC	2873386	2873991	-	3350	822	807	332	2912	959	914	123	939	487	449	599	176	196	46	49
cysD	2875420	2876329	-	16533	3402	12523	4988	13253	3770	16632	2351	3807	2100	3607	6907	349	329	205	316
cysE	3781740	3782562	-	4014	1048	3658	1228	4105	1099	3958	456	1771	1051	1105	1936	756	694	229	399
cysG	3497827	3499201	+	6807	1464	972	411	6353	1522	1237	110	2480	1414	526	642	1625	1433	227	208
cysH	2887577	2888312	-	22977	4634	7732	3115	17470	4689	8633	808	4885	2826	1908	2774	678	739	99	101
cysI	2888386	2890098	-	45902	12487	14463	6449	37815	12335	20631	2110	12622	7842	4058	8268	1456	1393	207	330
cysJ	2890099	2891898	-	28316	7873	12068	4715	22433	8184	14179	1639	7742	4550	3297	5613	636	611	248	286
cysK	2532408	2533380	+	149387	36988	110905	68064	124416	36824	167068	22625	43488	25917	53247	82024	5468	5347	3056	4372
cysM	2538671	2539583	-	10716	2388	3472	1422	9336	2346	4780	490	3816	2266	1807	2548	842	838	285	289
cysN	2873992	2875419	-	26075	6581	12002	3671	25940	7955	12730	1287	7748	4474	3501	6130	720	725	201	276
cysP	2542512	2543528	-	11456	2364	6164	2075	8331	2586	8424	758	3212	2108	3029	4134	286	267	178	264
cysQ	4436754	4437495	+	7846	1958	3746	1659	9128	2422	6179	678	3080	1700	1934	3319	885	845	356	757
cysS	554610	555996	+	30403	5531	15402	6390	28260	4817	22423	1363	7114	4016	4821	8701	1950	1804	667	1140
cysT	1991913	1991987	-	31267	9232	697016	465295	44434	9929	1594438	28830	28776	13139	1303831	1033107	23891	21097	1371094	683641
cysU	2541679	2542511	-	1881	620	756	143	2132	671	725	69	1001	727	268	568	126	163	36	72
cysW	2540814	2541678	-	5432	1334	3106	421	4747	1452	2351	150	2049	1450	577	1235	220	241	54	85
cysZ	2531462	2532224	+	2891	709	1800	597	3271	846	2279	240	903	575	652	1316	385	332	140	290
cytR	4123430	4124456	-	1531	423	584	193	1765	347	636	61	407	299	149	282	320	305	55	118
dacA	662751	663963	-	19414	4025	25990	11821	17049	3468	38721	3420	4577	2961	6682	14940	946	943	856	2167
dacB	3328962	3330396	+	1440	200	1126	275	1394	209	1305	117	326	216	318	670	191	200	97	216
dacC	880726	881929	+	9038	2122	4672	1470	8325	1922	5574	503	3298	2071	1471	2467	814	760	250	458
dacD	2081380	2082547	-	1659	269	162	36	1816	324	98	16	490	267	29	47	263	282	17	17
dadA	1237570	1238869	+	27688	9158	11915	6292	27039	9095	13394	1689	9854	6306	4681	6222	2942	2864	1060	1357
dadX	1238878	1239949	+	5666	1759	1068	584	5577	1786	1395	134	2004	1273	219	498	692	658	87	148
dam	3515076	3515913	-	3043	602	654	120	2546	572	469	29	1091	700	234	448	329	298	54	93
damX	3516019	3517306	-	27729	4889	4563	1447	22025	4065	5586	345	7208	4196	1669	2196	2878	2670	485	579
dapA	2598881	2599760	-	57521	11430	14352	4669	55321	12102	19170	2118	19044	10995	6441	8946	6649	6436	1592	1971
dapB	28373	29195	+	5849	1354	3068	1112	5359	1122	2841	231	2013	1238	1219	1881	815	693	211	267
dapD	185122	185947	-	39098	8163	21575	11443	37357	7806	27583	3036	14170	8040	12992	15331	4487	4034	2451	3086
dapE	2591606	2592734	+	6694	1494	1892	867	7352	1680	2791	346	2251	1375	992	1349	792	786	279	429
dapF	3994761	3995582	+	4961	1278	1300	348	6812	1116	1143	122	1565	1090	490	1058	575	534	116	219
dauA	1259123	1260803	-	1897	822	985	569	2321	609	1062	102	1026	721	200	752	504	577	89	156
dbpA	1409510	1410884	+	983	222	290	121	1165	204	278	32	463	289	141	279	309	267	45	88
dcd	2141633	2142215	-	13922	4166	9701	7452	16056	4174	19621	2835	5835	3895	3979	12243	1640	1485	718	2000
dcm	2030918	2032317	-	2854	381	1217	354	2871	393	1151	121	645	405	462	950	462	468	146	235
dcp	1625334	1627380	-	10580	2031	8665	3540	9219	1899	13742	1263	4081	2393	4153	7905	1182	1111	435	702
dcrB	3609954	3610512	+	38904	7471	14760	7029	32519	7159	25854	2359	9846	5021	6197	8761	2558	1939	819	1021
dctA	3682160	3683447	-	7549	3750	2504	2103	7186	3758	2592	812	12163	7760	4937	10784	958	906	386	1364
dctR	3654682	3655213	+	51	9	66	22	56	13	110	16	28	6	34	149	9	16	6	30
dcuA	4365471	4366773	-	13839	3375	8897	2589	13948	3443	11936	758	6153	3669	4325	7835	2223	1987	1172	1666
dcuR	4349314	4350030	-	1123	248	878	651	920	200	1009	222	531	249	1130	1454	170	134	142	206
dcuS	4350034	4351662	-	4196	734	629	112	4201	760	531	49	1258	635	178	350	645	682	63	107
dcyD	1998493	1999480	-	8315	1971	6044	1853	8344	2141	7933	750	3258	2070	2007	2682	561	500	335	500
ddlA	399828	400923	-	11032	2103	4913	2383	10280	2326	7413	787	2796	1575	2137	2643	1063	976	378	399
ddlB	102240	103153	+	7400	1545	1169	585	7386	1556	1286	219	2776	1636	705	1062	1374	1246	237	362
deaD	3305970	3307852	-	85382	16295	10928	3696	96208	17042	11817	1267	19410	11284	2434	3076	14559	14189	2021	1905
dedA	2434081	2434741	-	5180	911	1423	545	4926	936	2393	121	1171	706	366	867	331	301	83	132
dedD	2431021	2431673	-	8549	1851	1036	193	9067	1868	754	51	3290	2086	305	323	1523	1482	110	94
def	3433689	3434199	+	10424	2115	1587	943	9385	2262	2230	279	3028	1784	1528	2228	1374	1236	332	588
degP	180883	182308	+	77883	9032	56331	12653	55144	7565	88851	3630	20887	11943	11913	37504	2006	2041	1046	2957
degQ	3380742	3382110	+	6567	1109	4542	1307	6654	1099	6417	437	1689	1020	1418	2851	468	439	211	557
degS	3382199	3383267	+	2812	545	1312	427	3026	557	1528	135	697	431	454	1067	283	266	86	163
deoA	4618228	4619551	+	2600	514	1268	461	2201	490	1131	102	15567	9224	4967	6847	1084	1051	392	493
deoB	4619602	4620826	+	39628	8920	15244	7952	38606	9273	21011	2944	27971	15935	13733	15942	4554	4152	1855	1933
deoC	4617322	4618102	+	2494	538	1390	997	2220	459	1789	265	12401	6361	25560	13729	1393	1275	2808	1681
deoD	4620882	4621602	+	11394	3159	14124	8236	10548	2986	23213	2546	11659	7084	10361	16315	1123	1142	820	1031
deoR	881975	882734	-	3181	610	685	244	3012	559	635	78	846	548	353	404	686	563	122	171
der	2635883	2637356	-	22066	4503	3931	1243	21284	4361	4562	379	9181	5329	2052	2449	2848	2625	352	457
dfp	3812730	3813931	+	16167	3470	8314	2645	16615	3732	9058	790	4608	3270	1991	3308	1135	1252	389	506
dgkA	4256636	4257005	+	3891	1220	1937	1747	4277	1127	2284	538	1487	902	2163	1884	480	476	381	397
dgoA	3872998	3873595	-	185	27	101	16	195	27	67	6	63	57	32	50	28	29	4	15
dgoD	3871849	3872994	-	304	70	247	95	272	70	320	33	159	107	163	234	49	70	44	53
dgoK	3873612	3874470	-	439	97	301	62	401	88	185	11	190	105	87	149	52	71	18	26
dgoR	3874474	3875160	-	1221	281	1172	324	1138	233	1330	102	490	290	446	908	128	123	63	132
dgt	179236	180754	+	2442	469	1082	655	2380	417	1798	198	706	489	605	1171	299	305	114	251
dhaK	1249767	1250838	-	16688	4634	30286	10832	15594	3907	29638	2807	9292	5822	13747	23588	1742	1672	1798	2917
dhaL	1249124	1249757	-	7629	2307	7015	2595	7380	1963	8661	813	4253	2746	2655	5139	994	966	489	630
dhaM	1247695	1249114	-	9287	2378	6156	2934	8512	2072	7874	616	4333	2428	2389	3947	1795	1756	511	641
dhaR	1251065	1252985	+	1102	220	331	123	1089	266	370	33	265	169	124	175	296	293	58	60
diaA	3295808	3296399	+	2560	579	575	283	2546	632	495	89	1218	705	448	587	436	385	142	163
dicA	1647933	1648341	+	4684	720	4998	2656	3785	720	9314	1109	934	568	5278	4908	593	586	775	1158
dicB	1649608	1649793	+	202	7	211	84	98	21	381	43	30	24	69	205	11	9	13	39
dicC	1647636	1647850	-	49	7	22	13	40	9	42	4	18	5	33	36	10	10	9	13
dicF	1649381	1649434	+	251	86	9	5	266	134	30	0	258	167	22	16	295	309	5	2
dinB	250897	251953	+	5115	679	9898	2156	5563	823	10288	739	1099	679	924	1678	602	555	247	458
dinD	3817759	3818584	+	2154	237	731	532	1835	283	1542	254	552	266	1096	796	204	181	159	182
dinF	4257741	4259121	+	1988	314	272	39	2427	340	272	16	559	391	60	143	282	276	42	54
dinG	833069	835220	+	2460	237	405	72	2544	241	359	28	530	271	140	151	312	296	51	54
dinI	1121241	1121487	-	1330	210	941	296	1284	202	926	113	429	276	316	511	184	169	82	139
dinJ	246241	246502	-	22084	4104	32051	12134	20161	4422	42153	5901	5003	3124	8680	18728	1388	1476	1218	2948
dinQ	3647704	3647833	-	4041	1093	97	45	6585	1612	95	10	2934	1302	83	84	2689	2021	88	21
djlA	57363	58179	+	4012	761	880	313	4750	808	1104	134	1039	709	396	612	750	673	138	146
dkgA	3156622	3157450	+	903	346	897	881	598	216	995	149	369	203	589	723	164	91	78	65
dkgB	229166	229970	+	2573	390	2195	1231	2417	348	3432	391	866	511	1432	1832	346	365	232	279
dksA	160148	160604	-	105185	24141	40084	26120	82770	23040	59434	7848	45743	26943	31528	30352	14015	13103	3374	3154
dld	2222184	2223900	+	10354	2584	6493	3765	10357	2734	9944	1137	5343	3279	3294	6021	1477	1355	570	936
dmlA	1881911	1882997	+	947	186	1717	144	989	198	676	44	375	232	237	371	147	146	27	59
dmlR	1880885	1881809	-	607	167	383	214	578	177	398	98	245	177	288	488	132	122	56	105
dmsA	940958	943403	+	1992	274	855	173	1925	241	887	67	318	188	103	161	191	227	24	43
dmsB	943413	944031	+	625	138	253	61	657	117	293	26	158	105	26	64	121	151	22	25
dmsC	944032	944896	+	1008	204	121	9	1187	260	108	8	492	268	18	27	356	310	15	12
dmsD	1664505	1665120	+	1893	342	505	291	2176	357	627	83	600	420	391	526	225	264	113	149
dnaA	3882325	3883729	-	22430	4808	5472	2203	23704	5005	6760	932	9093	5406	3065	5575	3938	3686	707	1024
dnaB	4264313	4265729	+	9447	1698	2344	1529	9023	1541	3664	466	2748	1537	1250	1602	1481	1299	355	435
dnaC	4600237	4600975	-	3152	642	1419	760	2606	553	1804	219	697	376	458	609	274	265	80	160
dnaE	205125	208608	+	12809	3173	2308	658	14229	3106	2176	209	4533	2828	748	1037	2252	2063	291	249
dnaG	3211106	3212852	+	26717	6151	1971	486	25430	6154	1203	142	15437	8975	751	1039	12960	12246	705	437
dnaJ	14167	15298	+	14206	4310	6678	4128	18269	3380	11402	895	5966	3640	5225	4310	42563	39139	12347	10486
dnaK	12162	14079	+	182063	47558	64548	54673	199021	36808	146339	13275	60363	30518	37615	61730	380180	347678	161094	262856
dnaN	3881221	3882321	-	8723	2513	4449	2779	9475	2385	5661	819	3483	1969	3012	3979	1061	1062	534	714
dnaQ	236066	236798	+	11227	1899	5375	2396	9369	1988	7418	1033	2257	1517	2100	3426	1360	1407	494	724
dnaT	4600977	4601517	-	2523	607	1781	593	2826	595	1764	197	659	473	636	1023	207	268	137	264
dnaX	492091	494023	+	15926	2528	2962	1049	16634	2418	3265	341	3425	2350	1137	1685	1395	1238	295	335
dosC	1565757	1567140	-	614	81	607	181	587	104	622	64	269	166	554	1100	207	155	85	156
dpiA	653893	654542	+	1017	184	326	219	1017	185	456	90	301	154	215	286	165	164	34	64
dpiB	652234	653861	+	2346	385	190	29	2241	406	121	10	708	478	37	57	516	656	27	22
dppA	3706097	3707705	-	223227	59504	77129	36430	202428	64891	137326	11834	20221	11995	13989	16568	5939	5545	4332	5092
dppB	3704770	3705790	-	15777	5096	4000	945	18248	5611	4944	241	1213	784	153	312	449	453	72	110
dppC	3703858	3704761	-	14740	4399	3020	819	16077	4869	3382	262	1109	773	143	371	293	373	62	103
dppD	3702868	3703848	-	22881	5703	4865	1168	19218	5170	4403	355	1323	812	291	500	384	428	101	144
dppF	3701863	3702864	-	18505	4687	3778	2139	15787	4238	4242	535	1118	704	410	478	345	328	115	123
dps	848407	848911	-	15185	2992	15289	7665	12268	3011	22743	2746	4530	2630	10021	17657	1083	980	1125	1901
dsbA	4043417	4044044	+	28584	5630	9973	3560	23960	5565	17044	1332	10040	5586	7693	5873	2424	1951	1042	641
dsbB	1232499	1233030	-	7998	2477	2603	929	11436	3244	3222	359	4409	3441	1811	2342	1785	1804	383	460
dsbC	3038111	3038822	-	11223	1958	3360	1602	9190	1904	3678	745	3543	1785	3790	2597	1246	1042	1118	749
dsbD	4363344	4365017	-	2030	410	947	255	1736	304	1082	47	874	541	259	557	181	183	49	140
dsbE	2292410	2292960	-	363	77	147	22	416	108	120	9	208	112	34	91	60	73	13	22
dsbG	637826	638573	-	1450	292	1991	871	1183	253	2269	241	478	264	955	1743	131	137	168	306
dsdA	2479201	2480530	+	1167	255	896	395	1220	247	1183	117	497	318	373	707	209	206	52	67
dsdC	2476693	2477629	-	608	94	366	161	475	127	601	47	143	79	184	297	130	141	59	54
dsrA	2025226	2025313	-	306	225	92	7	682	275	394	2	288	298	3	10	495	564	10	1
dsrB	2024634	2024823	-	1513	320	942	738	1660	375	2250	319	330	241	613	1031	150	198	93	154
dtd	4077018	4077448	+	7322	1167	5663	658	4902	1167	4897	220	1860	1056	869	1969	528	448	244	475
dtpA	1712768	1714271	+	3298	625	478	131	3030	588	454	34	1467	662	94	149	612	585	42	53
dtpB	3640861	3642331	+	594	125	352	99	764	171	381	40	208	139	76	124	83	130	20	23
dtpD	741074	742556	-	669	117	315	50	825	118	321	13	430	305	312	461	154	168	53	109
dusA	4261713	4262706	+	15162	3247	4903	1985	15891	3346	7582	796	4403	2598	2698	2560	979	926	437	392
dusB	3410279	3411245	+	56312	13150	5401	808	61932	13880	3061	186	36192	23709	2040	2056	15823	17401	781	425
dusC	2229437	2230385	-	2775	740	633	187	2528	689	714	45	2099	1265	312	713	1051	1018	117	102
dut	3813951	3814387	+	14435	3771	12357	5081	17595	3983	16816	2102	5361	4217	6074	10304	990	1201	712	1351
dxr	193520	194717	+	3895	539	1322	344	4656	566	1140	101	704	345	229	576	370	395	68	117
dxs	438314	440177	-	5643	1311	2349	1310	6077	1194	3501	406	1742	1018	1463	2513	886	820	328	525
eaeH	314356	315228	+	163	16	309	50	154	20	286	14	47	18	37	70	25	18	11	20
eamA	1620237	1621137	-	2470	492	448	153	2713	557	657	44	960	585	212	359	668	674	127	116
eamB	2715422	2716010	+	342	105	51	15	353	118	38	9	165	112	10	25	147	154	8	15
ebgR	3221465	3222449	+	1462	150	394	157	1408	139	644	48	204	138	146	177	186	244	61	77
ecnA	4376316	4376442	+	1412	117	166	11	1215	129	97	2	293	151	16	21	163	155	10	10
ecnB	4376552	4376699	+	1185	197	410	188	1271	241	1109	104	941	615	1440	3196	126	147	80	182
eco	2303904	2304393	+	3781	670	2747	1212	3754	831	3588	561	962	594	1193	1620	272	246	180	295
ecpA	310083	310671	-	1448	276	2427	689	1436	253	3078	230	365	202	553	920	77	80	68	125
ecpB	309357	310026	-	190	27	238	71	144	22	249	23	47	29	32	62	18	10	11	26
ecpD	305205	306806	-	1298	177	1061	248	1226	185	985	91	323	175	172	266	169	195	93	108
ecpE	304494	305173	-	528	104	529	131	579	98	598	39	150	113	77	237	93	90	27	69
ecpR	310745	311336	-	276	52	247	64	282	47	267	29	64	24	51	50	39	35	4	13
eda	1932114	1932756	-	24815	6022	11671	4552	23855	5990	12103	1443	9296	5497	4807	4946	1981	1787	506	465
edd	1932792	1934604	-	10710	2523	1373	265	10592	2652	883	73	3969	2212	353	480	881	830	72	60
efeO	1082242	1083370	+	805	192	468	187	659	274	617	91	236	135	144	291	63	73	18	37
efeU	1081355	1081460	+	58	20	48	67	70	25	84	110	25	13	108	302	10	6	13	62
efp	4375698	4376265	+	58532	13889	16457	10376	64442	16042	27311	4375	19450	10779	13067	12952	6580	6332	3031	3421
elaA	2381081	2381543	-	1514	311	1237	446	1482	343	1089	153	480	283	430	1074	144	158	67	176
elaB	2380721	2381027	-	1797	430	990	454	1812	417	1817	161	1739	1010	3596	4384	185	181	105	143
elbB	3349809	3350459	-	1501	345	1106	493	1698	211	1594	99	2959	1733	5899	5222	722	740	841	892
elfA	997867	998407	+	563	113	644	177	468	130	942	126	199	91	221	309	111	104	58	76
elfD	998489	999191	+	83	14	72	18	69	6	59	7	28	12	18	36	18	18	9	24
elfG	1001816	1002877	+	629	86	193	50	483	87	236	18	145	109	70	173	116	106	30	69
emrA	2811426	2812599	+	1679	376	333	88	1420	277	406	15	774	445	124	240	289	325	43	41
emrD	3853921	3855106	+	6083	786	814	138	6406	1006	682	46	1665	1049	199	156	813	748	79	44
emrE	568314	568647	+	1070	250	1536	660	1433	327	3629	366	392	325	333	859	279	279	93	232
emrK	2482176	2483339	-	297	19	196	47	233	36	152	5	54	26	18	42	56	50	17	16
emrY	2480637	2482175	-	188	30	279	21	162	38	108	5	59	22	11	51	51	56	12	37
emtA	1243179	1243791	+	12793	2832	4675	1177	11600	2800	5917	401	4625	2554	2068	3506	1732	1483	531	763
eno	2906642	2907941	-	165801	44973	105926	74413	148302	41451	216567	24293	66214	36622	70039	105693	9838	9702	6191	7752
entD	609458	610079	-	184	35	87	4	171	38	31	3	53	20	7	22	47	39	4	15
entH	629299	629713	+	149	25	36	13	149	33	66	5	50	34	15	42	36	48	10	18
envC	3786837	3788097	+	8749	1781	1537	755	7691	1650	2196	250	2118	1203	767	979	1589	1352	239	330
envY	586146	586908	-	55	9	57	12	62	13	49	3	25	11	50	63	16	10	18	23
envZ	3534515	3535864	-	5047	1214	1002	131	5373	1423	507	28	1831	1110	112	277	575	567	50	45
epd	3072671	3073691	-	15998	3453	3227	833	18973	3684	2726	242	4105	2482	589	1541	1456	1555	234	266
epmA	4382642	4383620	+	1428	396	614	231	1829	400	776	83	1128	888	335	644	695	785	88	141
epmB	4374628	4375657	-	3136	403	915	290	3312	355	1109	123	507	339	336	739	258	321	85	155
epmC	2444202	2444750	-	1295	265	284	107	1509	325	326	18	251	182	98	198	138	140	33	38
eptA	4333950	4335590	-	5695	1132	3540	1190	4358	864	4926	280	1647	975	1197	2163	495	494	292	542
eptB	3708783	3710475	-	2117	349	1535	365	2062	351	2205	154	623	370	542	2186	351	327	76	258
eptC	4148531	4150265	-	13053	3906	6389	2225	11116	3051	8964	509	4529	2950	1795	4742	1111	1057	337	694
era	2702480	2703382	-	13931	2748	3847	1590	13310	2745	4824	569	4249	2310	2018	2649	1450	1322	535	652
erfK	2062390	2063323	-	1609	321	594	457	1605	325	920	129	567	351	706	920	426	406	151	230
erpA	176609	176954	+	23345	5190	5021	3066	22207	5594	7033	766	5712	3443	1865	2331	6274	6309	778	891
essD	577397	577612	+	242	50	236	57	245	40	327	24	82	42	67	198	102	94	17	32
etk	1042029	1044210	-	2342	481	536	126	2119	517	526	34	872	468	103	286	524	516	35	82
etp	1044229	1044663	-	294	79	175	50	264	64	175	26	105	74	77	97	25	50	16	23
eutB	2557317	2558679	-	334	84	171	82	303	68	203	24	181	101	98	118	93	110	17	24
eutC	2556409	2557297	-	781	192	212	39	811	190	120	5	382	191	34	59	109	108	16	25
eutG	2568323	2569500	-	282	58	181	21	275	61	92	7	142	70	16	40	52	75	17	16
eutH	2566884	2568107	-	803	62	117	20	564	59	109	19	286	192	55	57	166	144	52	32
eutL	2555740	2556400	-	594	163	229	138	660	210	259	40	344	222	167	175	77	97	36	33
eutM	2572156	2572450	-	142	72	172	96	241	62	391	46	98	67	156	262	31	40	59	69
eutQ	2574305	2574977	-	174	57	292	93	137	47	253	15	99	51	73	95	19	21	24	26
eutR	2554129	2555182	-	399	99	300	108	450	111	433	49	140	125	87	339	71	90	13	35
evgA	2483754	2484369	+	4507	319	3296	871	4138	398	3750	332	766	399	977	918	393	369	274	312
evgS	2484373	2487967	+	1511	112	1766	104	1317	147	1073	30	271	120	293	496	284	247	154	202
exbB	3151249	3151984	-	2821	409	4571	346	2533	602	1908	260	443	306	589	918	215	247	174	466
exbD	3150817	3151243	-	1471	248	153	74	1464	377	208	22	295	166	47	64	230	334	23	29
exoX	1926119	1926782	+	4374	952	1908	1247	4359	1150	3063	503	1417	991	1627	2679	686	701	299	524
exuR	3246651	3247428	+	11550	1528	2705	1098	10641	1518	2855	391	2264	1177	1144	1900	1637	1531	490	690
exuT	3245103	3246522	+	805	232	105	39	850	228	116	14	364	218	55	111	209	202	27	24
eyeA	272579	272654	+	213	43	176	4	196	48	39	1	69	24	6	6	29	15	2	4
fabA	1015951	1016470	-	44589	11987	28535	23095	38084	12037	57186	12406	16401	11205	14681	26605	7914	8594	3368	5768
fabB	2440384	2441605	-	57802	16924	24084	10262	56333	16247	27119	3441	18553	11696	9176	18758	9234	8856	3586	6640
fabD	1149727	1150657	+	63057	15330	15633	7600	59327	14713	16481	2222	22727	14606	7585	8673	4668	4446	1488	1416
fabF	1151938	1153180	+	164184	44935	29661	17437	169599	46109	32548	4270	52041	32403	6142	9544	22557	22115	1299	1341
fabG	1150669	1151404	+	63744	16167	28516	8772	63980	16918	38192	3159	24498	14011	7247	15353	5105	4793	1332	2121
fabH	1148758	1149712	+	34585	9134	8131	3599	37442	9081	10649	975	14650	9609	4856	6285	3778	3782	1129	1245
fabI	1350250	1351039	-	61291	13794	33558	19052	59029	13776	44782	6117	16951	9992	17927	31656	4206	4304	2527	4933
fabR	4161123	4161770	+	14870	3600	1756	835	13986	3465	2320	386	5126	2922	1437	1231	1281	1223	364	278
fabZ	202100	202556	+	22424	5839	16176	5656	24944	6180	14560	1966	7326	5192	5577	5769	2311	2338	1049	1190
fadA	4027608	4028772	-	3396	1004	894	410	3127	1254	1091	141	2704	1586	739	1144	1367	1289	205	262
fadB	4028781	4030971	-	12538	3215	4883	2111	9837	3585	5067	775	7414	4281	4272	5425	3324	2980	845	1079
fadD	1888060	1889746	-	4606	1298	1351	546	5577	1819	1816	293	2265	1341	656	1055	1306	1235	264	369
fadE	240858	243303	-	6255	1731	1877	488	6400	2082	2091	182	6386	4088	1014	2241	1688	1573	315	475
fadH	3231664	3233683	+	784	249	792	321	699	272	544	99	489	282	347	550	238	244	83	83
fadI	2459159	2460469	-	944	351	529	273	927	376	501	113	538	349	301	573	292	309	76	148
fadJ	2457014	2459158	-	1847	550	753	522	1537	577	842	163	1027	572	532	831	663	581	149	219
fadL	2461305	2462646	+	8037	2502	5416	2573	8314	3110	7050	1017	6401	4543	4824	8585	1280	1344	452	901
fadM	464401	464800	+	169	36	55	34	173	43	61	9	107	50	120	175	34	21	18	28
fadR	1234937	1235657	+	7891	1829	3579	1325	10510	1922	5055	480	2616	1926	1323	3576	1581	1595	311	683
fau	3056240	3056789	+	6557	372	514	79	8670	335	444	17	683	423	61	105	398	450	93	41
fbaA	3070164	3071244	-	108516	23639	83317	43684	82004	20179	148766	12203	25224	13130	24943	37764	2096	1950	1383	1625
fbaB	2177511	2178564	-	3256	574	2336	1025	2945	539	2966	323	2354	1490	1820	3232	285	238	68	104
fbp	4454610	4455609	-	20250	3241	10741	4124	19285	3194	14556	1159	4161	2676	3715	4832	1422	1294	700	850
fdhD	4086015	4086849	+	2870	465	657	345	2527	459	872	120	723	396	430	637	452	378	102	175
fdhE	4080298	4081224	-	6469	1644	2152	629	6957	1671	1637	179	2650	1550	921	1254	921	882	241	358
fdhF	4297218	4299366	-	5317	1359	371	63	5347	1468	198	27	2132	1289	58	67	1695	1614	40	52
fdnI	1551345	1551991	+	884	197	139	30	678	210	134	17	392	228	36	80	292	255	16	18
fdoG	4082771	4085822	-	47648	11625	18918	5128	54186	10349	17853	1697	10415	7689	3882	7451	2850	3108	944	2325
fdoH	4081860	4082759	-	2169	610	317	102	2157	582	315	45	734	438	106	148	334	341	60	124
fdoI	4081228	4081856	-	2462	542	312	104	2093	522	562	18	746	472	111	194	318	318	46	111
fdrA	546679	548347	+	201	51	136	79	174	49	146	40	101	65	46	114	50	65	31	36
fdx	2656747	2657083	-	3684	919	840	572	3110	779	931	121	931	556	420	507	241	201	61	81
feaB	1447518	1449018	+	2211	407	256	58	2650	457	205	13	762	474	102	110	673	625	34	39
feaR	1446377	1447283	-	357	77	129	72	410	94	133	38	173	117	180	278	131	134	36	56
fecA	4514352	4516677	-	1089	168	1025	22	953	218	335	5	354	222	25	113	253	228	20	77
fecB	4513409	4514308	-	1533	292	850	190	1341	269	1059	53	406	253	194	629	165	147	28	75
fecE	4510689	4511457	-	392	82	370	162	444	66	493	43	138	87	174	266	41	46	32	50
fecI	4517717	4518235	-	229	20	110	5	227	22	42	3	43	28	12	32	33	43	11	10
feoA	3540162	3540390	+	399	102	306	223	360	106	408	94	91	89	314	384	14	21	55	84
feoB	3540406	3542727	+	3953	969	1620	609	4050	1340	2314	288	1464	934	748	1400	428	431	131	271
feoC	3542728	3542964	+	783	186	86	12	669	226	42	1	259	159	2	9	131	134	3	4
fepB	623553	624510	-	483	64	442	82	437	89	474	25	115	76	66	208	50	61	18	46
fepC	619383	620195	-	119	21	92	12	88	29	72	4	37	24	16	40	29	38	27	34
fepG	620199	621184	-	910	22	608	9	1140	15	600	3	1102	264	644	535	212	193	104	63
ffh	2746433	2747795	-	60644	9918	7272	3070	55376	9746	8658	947	14181	7964	4057	3799	6646	5648	991	1036
ffs	476447	476561	+	55748	62392	153847	57464	89782	61282	361965	7732	66386	45848	243181	239572	76961	76133	135516	98387
fhlA	2854337	2856416	+	607	111	494	112	519	103	290	51	179	113	173	239	167	160	27	41
fhuA	167483	169727	+	4796	971	2300	91	4550	1249	1605	47	1790	1116	87	325	1187	1138	61	97
fhuF	4604874	4605663	-	602	26	423	42	896	61	491	64	98	67	67	517	93	96	17	92
fic	3490860	3491452	-	823	141	162	33	757	146	121	9	300	183	88	136	108	84	17	20
fieF	4106468	4107371	+	9430	2232	1996	232	12052	2780	1235	91	3776	2603	339	567	1149	1177	213	185
fimA	4543114	4543663	+	69781	460162	29771	649098	80551	509337	48500	245067	21637	12448	22047	11671	5064	4627	2193	1524
fimB	4540956	4541559	+	3103	555	3944	2728	2645	753	5838	1359	551	305	3368	3054	343	352	967	1126
fimC	4544303	4545029	+	2615	9711	636	9414	2471	9460	967	2398	535	306	233	241	223	192	48	73
fimD	4545095	4547732	+	2370	7468	449	3496	2430	6885	532	998	748	480	230	250	555	568	102	73
fimE	4542036	4542633	+	2076	1012	2844	1653	2550	1390	3969	884	109	64	193	442	57	47	52	103
fimF	4547741	4548272	+	342	988	106	829	412	819	134	271	157	129	83	94	56	63	23	21
fimG	4548284	4548788	+	372	1254	328	2117	399	869	356	427	122	85	125	182	50	29	21	31
fimH	4548807	4549710	+	465	1057	370	1030	501	905	208	225	187	121	73	116	93	92	18	17
fimI	4543727	4544267	+	3746	20542	305	3657	4422	21661	230	1030	1048	684	74	64	428	356	27	12
fimZ	563847	564480	-	120	10	97	60	113	17	172	35	37	11	89	124	18	19	29	34
fis	3411270	3411567	+	27936	5868	76247	47637	25504	6143	150652	20890	14260	7791	31105	91641	4361	4433	4947	14897
fixA	42402	43173	+	155	29	93	34	126	46	85	18	71	29	48	58	24	33	11	10
fklB	4428934	4429555	+	14370	3031	12268	3088	13953	3231	11867	1015	3988	2465	3848	3731	848	915	621	564
fkpA	3476606	3477419	-	41493	7411	12500	5478	31978	6990	20357	1693	11445	6097	7598	9855	3649	3274	1340	1856
fkpB	25825	26275	+	4076	1102	847	374	4235	1031	880	133	1236	786	232	509	426	372	94	158
fldA	710934	711465	-	35214	6661	51611	19706	34457	7458	74525	8195	9065	5483	11589	24036	1537	1670	1734	4775
fldB	3039854	3040376	+	18933	4370	4692	3197	20907	4754	7874	1631	5914	3585	4250	4107	1913	2032	547	641
flgA	1130203	1130863	-	699	153	256	202	692	315	896	181	240	122	201	356	81	59	22	48
flgE	1132573	1133782	+	351	76	324	87	357	206	346	111	85	55	31	80	29	36	13	27
flgG	1134728	1135511	+	1503	255	625	233	1258	272	581	74	66	30	24	61	25	19	10	12
flgK	1138377	1140021	+	2358	188	589	103	2589	259	708	65	323	145	69	101	103	117	35	36
flgL	1140032	1140986	+	1953	212	663	184	1967	271	909	75	373	185	204	242	197	176	31	36
flgM	1129834	1130128	-	878	54	2672	478	980	106	5760	275	97	46	439	1075	41	42	77	134
flgN	1129413	1129830	-	1074	56	82	22	931	75	90	4	71	33	15	24	154	166	21	29
flhA	1962972	1965042	-	548	99	374	19	474	112	153	15	196	108	18	48	208	287	32	53
flhC	1977265	1977844	-	808	105	236	102	735	129	262	46	161	70	61	121	95	81	16	40
flhD	1977846	1978197	-	390	139	445	1068	403	165	504	320	126	74	333	421	73	79	61	135
fliC	2002109	2003606	-	18100	1151	10476	977	19441	2035	17043	990	1359	763	244	323	1197	1210	64	62
fliD	2003871	2005278	+	558	27	629	32	465	47	569	34	71	26	27	57	45	31	23	28
fliE	2012699	2013014	-	86	12	92	18	89	46	98	16	17	18	41	43	9	26	16	15
fliH	2015875	2016553	+	163	21	712	7	230	20	166	3	36	24	5	24	50	35	27	34
fliJ	2017945	2018385	+	210	9	61	1	196	14	33	7	182	43	24	16	34	35	15	2
fliK	2018389	2019513	+	146	15	111	18	85	10	73	10	37	19	32	39	100	93	22	30
fliN	2021091	2021501	+	174	11	36	5	176	21	60	6	14	9	11	11	19	14	9	9
fliS	2005302	2005712	+	106	16	155	26	87	10	231	10	25	18	28	59	11	11	7	16
fliY	1999584	2000385	-	30922	8575	22223	9253	28419	9581	80509	4988	9841	5711	12382	40626	1745	1712	1315	3082
fliZ	2000472	2001024	-	354	19	206	57	413	44	292	63	19	17	49	71	44	55	6	22
flk	2437949	2438945	+	2841	311	1516	457	3026	402	1349	186	735	364	215	690	590	624	90	148
flu	2071538	2074658	+	900	175	417	65	763	147	358	13	1171	672	235	428	327	324	50	76
flxA	1646404	1646737	+	785	24	216	63	425	29	236	39	45	12	79	75	27	26	23	29
fmt	3434213	3435161	+	13136	2729	3183	1289	12577	2717	3624	365	4248	2480	1266	2776	1980	2041	431	657
fnr	1398773	1399526	-	44152	7306	21260	6567	43449	7702	28165	2925	10567	6705	8202	15106	6180	6266	1856	3040
focA	953608	954466	-	1951	438	738	220	2291	443	927	65	787	571	326	606	205	235	49	72
folA	49822	50302	+	4921	959	2452	1269	5450	1101	4148	482	2947	1600	2965	5009	995	967	563	859
folB	3204220	3204589	-	8469	1455	7331	2575	7282	1591	13137	1343	2563	1297	3472	4167	776	628	499	692
folC	2431684	2432942	-	8682	1923	4750	1412	9079	1949	3973	476	3177	1827	1028	2504	1141	1000	183	369
folD	556874	557741	-	15888	3845	7423	3221	16470	3633	10240	904	3864	2309	2126	3249	1210	1098	432	617
folE	2242983	2243652	-	16584	3826	20761	9388	13743	2352	24910	1839	3166	1935	5055	12591	1118	1168	415	801
folK	157252	157728	-	306	37	171	37	339	26	232	10	70	35	82	251	66	83	47	71
folM	1680975	1681698	+	566	96	242	82	590	88	256	29	199	106	210	195	146	114	43	63
folP	3324070	3324911	-	9023	1757	1111	410	7514	1736	1287	114	8721	5001	5971	8169	5647	5451	2695	4172
folX	2421324	2421687	+	8406	1364	2754	2212	6855	1584	5817	1015	2033	1020	1593	2998	563	515	354	753
fpr	4113725	4114472	-	1533	250	1324	387	1420	215	1660	146	416	273	492	1209	304	356	92	142
frc	2492003	2493254	-	552	92	449	159	489	111	650	71	67	40	39	58	72	93	17	21
frdA	4380517	4382318	-	6048	1672	3008	1074	5279	1473	2609	267	2619	1471	1172	1386	462	498	147	193
frdB	4379782	4380509	-	1873	684	560	350	1607	572	675	80	1073	590	264	519	176	168	39	67
frdC	4379376	4379772	-	925	337	526	309	915	303	608	92	476	366	252	458	92	117	21	51
frdD	4379006	4379366	-	631	261	142	90	698	283	147	23	434	284	83	142	85	111	22	17
fre	4026526	4027228	+	6061	1370	2038	1552	6745	1360	2680	500	1847	1173	1835	2924	824	790	350	479
frlR	3504051	3504783	+	1678	329	615	227	1465	315	774	83	380	218	805	526	257	255	238	165
frmA	378461	379571	-	8498	2040	4989	1707	8422	2052	5709	495	2634	1683	1228	2328	848	835	253	342
frmB	377534	378368	-	1144	317	925	591	1127	338	1557	227	332	174	300	633	139	125	46	73
frmR	379605	379881	-	2383	607	383	91	2537	637	306	32	714	447	71	70	261	267	29	5
frr	192871	193429	+	109979	20124	24486	9899	83062	20051	33333	3282	24914	11087	9431	9732	6282	5038	1985	2243
frsA	256526	257771	+	12910	2399	27105	7951	14516	2476	25264	2403	2660	1726	4539	7226	800	795	1085	1784
fruA	2259718	2261410	-	15220	4874	3665	1279	14678	4675	3778	384	9841	5544	1224	2044	2645	2511	273	262
fruB	2262365	2263495	-	15005	4782	4250	2219	13815	3995	7337	853	11056	5691	4206	4200	1939	1739	737	797
fruK	2261426	2262364	-	7230	2634	860	346	7666	2524	677	89	5495	3513	223	302	859	818	90	80
frwB	4143623	4143944	+	106	27	114	66	107	24	141	28	70	25	83	96	28	30	10	16
frwD	4147137	4147479	+	153	22	95	36	163	26	164	7	42	31	59	70	21	13	16	19
fryB	2507915	2508242	-	37	13	32	11	36	7	18	7	18	10	22	19	14	10	4	12
fsaA	863641	864304	+	581	120	240	85	672	158	285	33	187	122	104	112	85	81	33	31
fsaB	4139045	4139708	-	485	88	251	78	393	85	260	15	218	116	64	113	66	34	15	24
fsr	503475	504696	-	436	126	269	84	506	171	283	27	204	136	117	233	145	157	39	102
ftnA	1988715	1989213	+	70947	10397	181464	80697	55866	9632	261320	19876	15430	9930	83041	100824	3948	4197	9186	13078
ftnB	1986924	1987428	+	3178	451	4996	1911	2589	377	7636	466	541	317	900	1450	647	652	166	275
ftsA	103985	105244	+	38447	7540	6070	3513	36450	8164	8149	722	12970	7251	5728	3981	3655	3305	1144	1136
ftsB	2872508	2872820	-	4485	738	549	105	4611	819	338	32	1555	820	285	350	943	848	173	113
ftsE	3602086	3602747	-	19611	4386	5590	1877	22113	4406	6302	628	5839	3629	1857	3225	1892	1851	457	639
ftsH	3325000	3326935	-	147897	33624	18829	4954	144063	33662	30745	1419	43917	24776	3060	7565	60940	56325	4034	5703
ftsI	91412	93165	+	4296	735	1360	1726	3527	640	2055	466	1321	728	3631	1330	1461	1202	806	656
ftsK	933223	937213	+	17155	2187	3365	811	18460	1955	4157	195	4334	2601	1465	2994	2124	2252	615	965
ftsL	91035	91397	+	5019	557	704	63	4402	609	436	20	970	468	122	196	318	274	50	51
ftsN	4122379	4123339	-	15734	2565	4487	1374	12430	2198	6663	451	3126	1898	1070	2064	2190	2041	322	505
ftsP	3161256	3162669	-	4085	1054	1750	458	4432	899	1875	162	1510	861	551	1183	597	575	148	222
ftsQ	103154	103981	+	21678	3227	3193	531	15415	3143	4033	107	5190	3020	726	1762	1825	1824	212	327
ftsW	98403	99643	+	2237	578	482	101	2761	634	1108	53	1143	749	243	623	720	770	75	179
ftsX	3601027	3602078	-	13066	2977	1587	443	13567	3289	1698	118	3930	2228	416	620	1639	1492	212	215
ftsY	3602749	3604243	-	50389	8997	8099	2469	43561	8414	8629	813	10602	6418	3142	4124	4471	3704	784	1251
ftsZ	105304	106456	+	122069	28527	51997	21190	118527	29814	67092	6947	52568	28115	24381	30444	13082	11909	5201	6227
fucA	2933040	2933688	-	313	148	116	64	356	141	119	23	417	313	65	120	93	84	8	12
fucI	2935583	2937359	+	997	293	625	351	782	334	571	147	631	390	546	845	205	210	88	116
fucK	2937437	2938886	+	1554	403	294	118	1366	404	166	25	605	485	107	146	153	159	79	25
fucO	2931864	2933013	-	1247	588	405	486	1281	581	511	143	1971	1166	1384	1371	462	411	219	203
fucR	2939367	2940099	+	1709	466	1113	827	1592	450	1733	243	572	336	1804	2293	603	507	209	460
fucU	2938887	2939310	+	2789	790	2884	2169	2769	837	4394	636	1110	685	2256	2578	251	278	227	276
fumA	1686730	1688377	-	37910	13885	18744	16632	34905	13592	27194	5021	19908	12723	9889	18727	3165	2914	802	1225
fumC	1685184	1686588	-	6597	1237	3892	1742	6335	1416	5571	556	3045	1778	1923	3107	609	609	267	447
fur	710199	710638	-	30146	5420	8912	7293	26838	5823	13273	2987	7606	3767	7106	5373	4708	4318	1177	1162
fusA	3471399	3473514	-	1005560	244184	208856	112439	966950	252931	294828	35312	336971	182483	64714	98023	85540	82140	19338	18592
fxsA	4368663	4369140	+	331	131	159	81	433	109	232	19	180	110	111	232	2310	2094	453	743
gabD	2791272	2792721	+	967	300	974	495	908	371	1352	144	1620	976	781	1976	193	145	82	103
gabT	2792734	2794015	+	770	258	956	358	715	320	1035	143	1365	925	792	1478	123	147	49	87
gadC	1568953	1570489	-	773	72	387	21	565	89	265	7	480	308	177	305	72	105	12	47
gadE	3658365	3658893	+	651	49	1803	341	404	26	2169	127	242	175	1228	3303	29	18	32	92
gadW	3663889	3664618	-	785	110	1090	251	847	83	1556	106	180	119	548	1198	134	142	100	179
gadX	3664985	3665810	-	1559	107	576	133	1763	133	536	68	209	124	303	463	141	137	62	114
gadY	3664863	3664968	+	953	178	41	6	1048	180	21	0	216	150	6	7	138	138	10	4
galE	791038	792055	-	8748	1654	6701	2323	7951	1323	9523	682	3089	2034	3451	6054	408	387	291	451
galK	788837	789979	-	7793	1832	3630	2259	6428	1757	4758	565	4448	2468	3468	6341	641	590	349	424
galM	787796	788830	-	10485	2818	4206	1424	10796	2686	4998	386	4634	2857	1380	2653	1509	1479	362	521
galP	3088283	3089678	+	4677	496	1056	153	3907	375	1079	22	338	233	67	120	165	174	29	44
galR	2976598	2977630	+	1479	302	668	162	1635	309	681	64	517	358	265	483	266	286	98	116
galS	2240627	2241668	-	317	136	169	143	236	70	107	24	194	118	330	398	48	58	20	55
galT	789982	791029	-	5341	1101	1985	839	3295	827	2038	216	2411	1523	723	1414	257	261	121	179
galU	1291456	1292365	+	19664	4687	11122	9379	21149	4609	17804	2876	6065	3696	8718	14089	2111	2007	1025	1562
gapA	1862770	1863766	+	257711	68695	254523	260278	237777	61111	475402	85111	56032	30622	120648	163127	26246	26483	36747	60477
gapC	1489963	1490713	-	5809	447	2093	734	6467	533	2474	355	1002	548	1911	2810	634	646	462	701
garD	3275281	3276853	+	1132	394	1421	492	972	330	835	155	324	196	124	200	191	172	28	44
garK	3270624	3271770	-	899	261	202	92	911	282	187	31	466	256	106	197	238	297	33	57
garL	3272786	3273557	-	288	155	149	164	281	142	211	60	313	213	283	300	53	36	29	34
garP	3273572	3274907	-	139	42	61	51	99	50	88	8	146	99	343	506	32	28	21	69
garR	3271866	3272751	-	1124	469	705	645	1142	403	996	214	1033	637	923	1164	186	181	81	70
gatB	2174281	2174566	-	23	16	4	7	20	7	8	8	25	21	14	32	14	11	5	4
gatC	2173364	2174278	-	198	73	73	41	271	99	85	18	145	131	28	41	161	141	26	30
gatD	2171832	2172873	-	404	107	103	43	483	125	104	24	185	106	43	65	154	154	20	27
gatR	2171428	2171727	-	2349	391	769	336	2194	388	815	119	614	335	484	435	337	312	83	114
gatY	2176349	2177204	-	133289	52708	102453	59073	134960	52260	126658	20660	33629	17971	56760	60671	6190	5651	7951	8350
gatZ	2175058	2176321	-	21314	7900	22711	27066	22014	9006	34951	8784	446	229	825	1166	146	117	130	164
gcd	138834	141225	-	10828	1334	5166	957	13829	1780	6504	418	781	524	282	416	748	823	232	323
gcvA	2941649	2942567	-	3064	487	812	300	3000	473	780	97	946	615	274	563	401	408	104	113
gcvB	2942695	2942901	+	94391	35070	5515	1018	116855	45471	3048	143	127754	96064	785	1500	58771	68482	721	457
gcvH	3049159	3049549	-	20405	4192	25165	15218	13997	3453	69334	2043	6778	3311	8912	14517	1173	1058	556	599
gcvP	3046167	3049041	-	22114	6316	8152	4650	20311	4642	11533	1038	9827	5572	3230	6534	1542	1627	391	630
gcvR	2599905	2600477	+	2410	347	834	692	1969	381	1399	210	712	363	1239	1194	502	478	272	293
gcvT	3049572	3050667	-	16721	4404	6699	3646	16894	3929	11293	1082	7357	4683	3274	4953	1898	1832	548	870
gdhA	1842370	1843714	+	21851	8317	16519	12749	21579	7324	20565	3574	8940	5520	7358	10744	4002	3818	2744	3253
gfcA	1049438	1049744	-	1698	292	890	458	1762	264	892	177	393	231	361	506	144	149	70	97
gfcC	1047945	1048687	-	395	74	136	44	344	77	122	13	99	47	31	89	57	72	5	16
gfcD	1045848	1047944	-	292	42	513	23	230	49	124	5	91	44	24	69	79	98	13	65
gfcE	1044676	1045803	-	497	120	289	76	461	101	287	17	162	98	70	117	68	65	29	32
ghrA	1097885	1098824	+	9401	1966	13691	6437	9819	2426	20952	2994	3113	2021	7363	9580	730	756	1227	1773
ghrB	3717309	3718284	+	11115	1710	8221	3030	8060	1427	8986	729	2956	1725	3297	3693	645	610	226	247
glcA	3119596	3121279	-	939	252	292	96	1062	248	320	33	1272	861	388	575	310	305	81	102
glcB	3121633	3123805	-	25327	8141	19257	11543	22255	3794	23142	1458	25822	15124	15826	21983	3423	3314	871	960
glcC	3128271	3129036	+	6990	1376	1770	835	6137	1259	1881	219	2867	1582	1771	2071	1156	985	356	417
glcD	3126522	3128021	-	2984	1208	1813	1019	3750	422	2261	121	2536	1727	1597	2743	821	898	203	328
glcE	3125469	3126521	-	1598	576	765	275	1572	229	629	24	1552	966	481	856	458	405	90	97
glcF	3124235	3125459	-	4081	1128	566	237	3301	528	472	26	3292	1756	478	626	692	626	63	71
glcG	3123826	3124231	-	3819	1296	2016	1351	3566	576	2364	257	4268	2357	6020	2832	410	329	510	269
gldA	4137931	4139035	-	2056	454	1049	414	1983	451	1459	123	754	460	393	644	253	230	44	66
glf	2107226	2108329	-	17321	2656	19520	9521	15057	2963	25409	3471	5807	3373	12165	20660	1882	1755	2101	3763
glgA	3566599	3568032	-	7085	2108	2918	1268	6763	1538	3762	204	4928	3370	1568	3953	1274	1221	344	569
glgB	3571319	3573502	-	10090	2421	3529	1311	8517	1718	3265	340	4899	3163	1667	3256	1597	1684	326	566
glgC	3568033	3569328	-	9384	2537	6313	2724	8100	1915	7180	695	6026	3547	4060	7105	1292	1315	594	978
glgP	3564133	3566581	-	12475	3102	3399	1485	10063	2118	3612	347	7187	4005	1962	3908	2648	2299	233	429
glgS	3191738	3191939	-	1802	547	731	375	1635	528	923	156	480	348	401	787	117	127	58	102
glgX	3569345	3571315	-	7325	1785	1455	510	5784	1350	1491	143	3928	2524	997	1769	1235	1248	229	329
glk	2508460	2509426	-	7177	1813	2952	2124	7529	2105	4758	783	2237	1385	1636	2350	736	698	355	597
glmM	3322732	3324062	-	33850	8001	15601	5703	35608	9119	16113	1914	19930	11988	10374	14199	11331	10439	3758	4451
glmS	3911838	3913668	-	37101	9661	15647	7121	43797	11711	22742	2639	10481	6437	4473	7597	3357	3552	924	1298
glmU	3913829	3915200	-	23152	6076	6600	3282	30190	7396	11196	1317	5603	3085	2512	4267	2986	2679	639	830
glmY	2691156	2691340	-	229851	35937	8365	945	193045	40295	2210	105	69328	36890	787	989	50989	45177	1359	490
glmZ	3986431	3986638	+	89098	17072	7071	724	98650	19227	6532	105	15198	10152	285	585	11189	14897	454	374
glnA	4056624	4058034	-	61492	15015	50665	33476	57468	13511	94380	8396	15900	9754	16590	34093	7080	6873	2430	3635
glnB	2687069	2687408	-	7066	1875	2494	2191	8138	1892	5753	870	2893	1878	3736	5576	840	873	546	1103
glnD	185977	188650	-	4497	796	2152	659	4722	780	2777	218	1485	894	789	1709	755	872	152	287
glnE	3196800	3199641	-	5613	1204	1818	541	5355	1102	2141	204	2236	1253	870	1443	1645	1543	248	333
glnG	4053868	4055278	-	1844	500	785	217	1754	424	781	66	748	421	329	627	275	274	59	71
glnH	847257	848004	-	30192	7581	18956	13172	23120	7549	28581	4694	15567	9267	18492	28566	2428	2407	2143	4306
glnK	472597	472936	+	179	21	84	32	213	31	80	15	111	69	84	194	37	38	19	34
glnL	4055289	4056339	-	872	183	474	95	996	194	411	34	258	192	132	460	184	185	31	62
glnP	846463	847119	-	3128	1306	1605	408	3597	1308	1265	120	2510	1867	575	1591	428	420	116	265
glnQ	845740	846459	-	7581	3297	2131	1401	7065	2833	2214	398	5448	3266	2106	2673	824	793	283	402
glnS	706092	707757	+	32996	8872	12581	5539	33053	7892	15697	1591	8761	5566	3744	7274	4030	4175	1152	2020
glnU	696864	696939	-	3701	1337	270	60	6975	1440	228	10	3679	1856	78	97	2651	2191	46	19
glnV	696541	696616	-	895	208	32	10	1307	324	28	2	555	374	12	35	479	429	12	7
glnW	696755	696830	-	5533	1411	351	38	6244	1176	85	11	2042	1458	20	31	1424	1512	22	14
glnX	696429	696504	-	2435	488	56	17	2168	530	21	1	1080	557	24	10	704	733	23	8
gloA	1727836	1728244	+	9165	2165	15203	7420	8662	2347	23255	3045	2566	1826	9488	11787	567	684	1228	1978
gloB	234026	234782	-	1025	175	2002	840	773	187	3463	279	260	161	913	2713	117	101	122	274
glpA	2352646	2354264	+	7215	4421	6068	4088	6904	4807	5060	1257	11498	7346	8147	11302	2169	2191	1341	2231
glpB	2354275	2355520	+	3770	2585	1161	1874	3502	3087	1456	621	7004	4322	2838	5422	1887	1781	525	821
glpC	2355524	2356711	+	3049	1707	1146	1464	2203	1799	1295	521	4092	2476	2595	4050	1649	1589	521	659
glpD	3562012	3563518	+	296012	63655	188896	75686	300856	62311	216434	19126	89535	55541	84562	158552	29600	28937	16890	29258
glpE	3561496	3561823	-	5312	1088	1184	645	5648	1188	1763	158	1666	986	1066	1063	970	823	260	299
glpF	4117244	4118090	-	19479	12533	12199	8288	18728	15611	15510	3156	14372	10426	6909	13331	1075	1110	658	1139
glpG	3560621	3561452	-	8958	1634	1958	1059	9336	1689	2940	438	2593	1496	1445	1625	1147	990	284	316
glpK	4115713	4117222	-	141136	77677	99414	100733	121435	84405	148277	34021	75539	44444	50413	78721	10250	9699	4071	5219
glpQ	2349934	2351011	-	24676	16995	5971	7215	20131	18486	8764	2166	40922	20848	14842	19142	4824	4285	1612	2242
glpR	3560455	3560605	-	2336	302	1456	1660	1631	327	3709	397	434	200	2350	2258	154	132	339	540
glpT	2351015	2352374	-	24408	20292	14524	12774	22899	21288	12882	4053	54788	34753	25028	38584	5187	5129	2927	5231
glpX	4114568	4115579	-	5678	1688	1409	626	5533	2026	1748	193	2577	1528	594	1049	1114	1061	147	184
glrK	2689670	2691098	-	5794	696	2044	143	6457	699	786	36	1292	779	137	331	848	932	136	230
glrR	2687468	2688792	-	1205	229	397	136	1244	221	467	37	386	225	167	312	165	174	64	100
glsB	1612325	1613251	-	1793	402	800	209	2079	430	1458	102	778	435	370	585	383	399	67	124
gltA	753184	754468	-	78767	21922	106510	57915	73099	22994	163042	17178	44891	28856	51822	135612	15845	16153	12640	26261
gltB	3354724	3359185	+	82323	11664	29459	7810	75363	9211	32972	2258	63203	38658	25235	40827	27972	27406	8099	12199
gltD	3359197	3360616	+	28982	4459	7420	1878	26261	3557	8684	452	25299	14958	5854	11201	12662	11630	1605	2244
gltF	3361175	3361940	+	1425	185	1860	639	1218	269	3913	278	589	318	1429	2143	336	320	412	614
gltP	4294480	4295794	+	3928	894	1745	535	4346	1108	2938	265	962	584	254	574	665	628	128	207
gltS	3827459	3828665	-	9072	1918	3058	1046	9996	2326	4764	407	3982	2490	1557	3235	1656	1577	415	987
gltX	2519256	2520672	-	48268	10932	24292	13534	46613	10309	37051	4671	10825	5795	9235	14983	5116	4439	1717	3496
gluQ	159185	160112	-	1064	168	171	30	1084	138	141	16	479	343	108	200	361	349	35	41
glvC	3861987	3863603	-	149	36	295	6	155	15	354	2	75	48	22	156	40	52	8	71
glvG	3861172	3861986	-	505	117	396	25	611	138	147	4	249	151	25	61	151	161	15	27
glxK	541887	543033	+	505	131	106	34	550	146	113	9	280	166	49	88	212	199	23	19
glxR	536585	537464	+	238	55	161	68	269	74	256	28	105	58	55	131	65	49	23	34
glyA	2684253	2685507	-	293673	52053	207459	148573	217896	42910	301056	43328	74693	40474	159167	186462	14467	12911	14019	18935
glyQ	3724406	3725318	-	30241	7854	13357	6870	30190	7018	18465	2371	7910	5357	5034	10440	1801	1874	997	2006
glyS	3722327	3724397	-	62478	17504	15355	6041	60451	16154	16011	1724	17823	10370	3973	6510	5154	4850	1117	1446
glyT	4175672	4175747	+	128770	57288	30492	11148	181763	67618	93878	1014	111838	66487	34684	15021	92192	81247	22175	9834
glyU	2998983	2999057	-	4716	2267	10289	15687	6303	2420	140683	1395	1922	1578	29398	16004	2039	2292	18814	7242
glyV	4392359	4392435	+	1429	579	330	202	2391	740	1167	17	1038	1005	845	423	810	1300	353	107
glyW	1992041	1992117	-	494	265	22	18	824	449	42	1	609	284	28	25	414	398	15	4
gmd	2127192	2128314	-	447	67	283	87	457	66	453	38	72	38	35	61	36	37	17	19
gmhA	243542	244121	+	36096	9427	13793	8964	35596	9117	19271	3042	13060	8168	14779	12751	2992	2549	2077	2182
gmhB	222832	223408	+	6249	1192	3253	1392	7256	1252	6917	513	1389	901	1568	3812	628	654	303	721
gmk	3821427	3822051	+	24440	4677	3836	1112	26357	5590	2841	409	6149	3855	799	1771	1852	1787	312	470
gmr	1344756	1346742	-	1040	199	669	258	976	213	1070	98	356	185	628	1162	161	186	94	159
gnd	2099861	2101268	-	154595	26284	90240	31544	132149	21665	110558	8239	33350	18268	24172	33094	6868	6333	2572	2975
gnsA	1052077	1052240	+	1544	161	1726	1113	1104	165	2623	367	182	100	882	1064	270	166	215	301
gnsB	1637608	1637782	-	3533	616	6677	6289	2546	578	13671	2466	914	532	7369	12220	643	408	1512	4163
gntK	3577064	3577592	-	435	72	453	134	397	56	565	57	76	30	43	70	37	36	13	14
gntP	4549952	4551296	-	532	199	205	95	557	242	232	29	851	454	308	431	381	349	111	142
gntR	3577730	3578726	-	2898	583	1106	534	3044	595	1567	169	807	509	513	894	607	600	166	238
gntX	3544881	3545565	+	3174	887	327	33	3703	948	143	3	1107	791	14	63	1245	1497	60	50
gor	3646298	3647651	+	18513	4342	8960	5080	16628	3831	12290	1478	5164	3123	3504	5331	1243	1166	463	716
gph	3513638	3514381	-	5686	1094	866	340	5119	924	840	122	2052	1197	451	462	325	277	81	88
gpmA	786842	787595	-	58727	10865	55197	31471	52983	11076	167849	12173	19332	10593	43543	60616	4863	4456	6034	7295
gpmM	3785259	3786804	+	84273	20392	47906	24172	76108	21322	63856	10036	25091	13423	17817	24693	6463	6038	2973	4411
gpp	3962744	3964229	-	2632	560	791	263	3019	536	1034	88	775	435	429	674	595	625	151	186
gpr	3147896	3148937	+	1905	835	1270	1508	1725	870	1859	536	3197	1965	2973	4692	520	466	352	487
gpsA	3782641	3783660	-	8784	2442	1605	417	8714	2452	1123	139	3401	2297	432	808	865	840	111	158
gpt	255976	256435	+	80135	14321	119216	42418	70340	14501	164495	13888	24301	14499	38186	90193	4181	4553	6317	13915
grcA	2716065	2716449	-	44831	13350	31094	22698	40903	13301	46765	7228	3557	1754	9523	6482	689	636	1632	1362
greA	3328238	3328715	-	39160	9528	18011	15629	35972	9916	34637	5211	16326	9434	30224	23494	4363	3987	5356	5132
greB	3536811	3537288	+	1591	340	1062	1235	1449	317	2320	401	369	266	645	998	215	190	112	242
groL	4371024	4372671	+	269328	72675	125978	88451	281625	51573	255011	19490	109684	56052	77838	78701	257190	234784	121477	99696
groS	4370687	4370981	+	21459	5868	20218	17760	25827	4744	44793	5197	9316	5305	21023	27261	40682	36958	55266	103507
grpE	2750114	2750708	-	27219	7464	7341	4767	32130	7238	13221	1445	7492	4634	3720	3609	27953	27213	6221	6498
grxA	890495	890753	-	2618	800	1366	1283	2007	786	3572	422	610	385	1235	2239	246	261	298	625
grxB	1123406	1124054	-	2846	343	8772	3011	2238	331	12837	879	837	574	4312	7988	269	259	139	246
grxC	3784190	3784442	-	11970	2797	6091	6601	10957	2899	9977	2046	3655	2322	4751	4831	475	440	573	805
grxD	1733753	1734101	-	80113	16148	75440	37396	68243	15900	120582	10832	20649	12941	25630	38831	5098	4942	2878	3995
gshA	2814882	2816439	-	13740	2731	3461	1085	13932	2580	3794	386	4340	2484	1363	2411	2415	2307	365	455
gshB	3091877	3092828	+	18578	3956	16179	5912	17929	3907	18405	1832	5463	3346	5587	9664	1292	1276	870	1603
gsiA	867533	869391	+	4211	567	2911	359	4914	526	2757	122	1283	853	724	1398	588	607	113	166
gsiB	869410	870949	+	4178	886	1993	616	3237	744	2999	90	1924	1301	1764	1790	442	499	159	138
gsiC	870966	871887	+	745	176	302	80	820	186	486	37	458	351	218	401	182	166	30	48
gsiD	871889	872801	+	275	64	154	25	352	77	245	12	187	123	105	253	93	84	18	37
gsk	500124	501429	+	5532	908	3248	1608	5068	876	4539	524	1776	1092	1346	3705	667	722	206	540
gspB	3453507	3453927	-	577	88	80	31	395	89	45	8	117	75	21	35	90	80	9	11
gspC	3455577	3456376	+	61	8	145	16	67	4	108	0	20	7	19	26	20	11	9	15
gspD	3456393	3458329	+	432	81	170	42	396	62	182	8	118	55	48	137	134	99	25	35
gspM	3465085	3465542	+	118	9	49	15	81	17	69	11	19	10	34	45	20	24	10	16
gss	3136662	3138522	-	7043	1028	3256	893	6531	816	3925	215	979	656	452	1044	801	804	111	161
gstA	1714376	1714982	+	15206	3045	7774	4152	14334	3304	12330	1619	4506	2803	5262	7227	1193	1213	946	1273
gstB	879853	880480	-	16655	3907	14299	7982	16931	3999	21092	2485	7098	4315	9690	10054	1385	1311	1045	1151
gtrA	2467854	2468213	+	2333	466	753	344	2446	525	959	169	992	551	1425	1797	428	400	198	311
gtrB	2468217	2469130	+	7456	1088	10994	3873	6275	1135	14959	1670	2197	1307	4123	8969	573	584	731	1482
gtrS	2469134	2470462	+	2086	198	1406	625	1599	305	2018	191	1101	491	1148	1540	191	118	170	252
guaA	2630957	2632535	-	40523	7759	11960	5140	36134	6133	13989	1165	9147	5080	3163	4369	1880	1651	422	380
guaB	2632603	2634070	-	66484	10394	48240	26937	62163	9976	81087	8988	20167	12824	37649	45474	5319	5546	5747	8851
guaC	113443	114487	+	12579	2416	4760	3360	12485	2021	6643	707	4179	2624	3686	4676	1496	1399	314	419
guaD	3025765	3027085	+	514	119	410	130	507	98	491	41	224	113	141	234	141	116	47	84
gudD	2918044	2919385	-	1199	253	1996	229	1067	272	792	60	530	351	244	435	219	268	31	88
gutM	2828620	2828980	+	1385	282	1841	811	1610	320	1784	192	15	13	35	47	3	11	11	15
gutQ	2829820	2830778	+	1761	554	800	445	1619	413	859	94	578	371	275	437	178	174	46	51
gyrA	2336792	2339420	-	128052	26860	21216	10076	129605	24150	29368	3203	26866	14580	6715	8655	10819	10120	1430	1293
gyrB	3877704	3880119	-	40804	9584	11813	6537	38025	8288	15523	1963	10277	5938	3881	7418	4832	4344	1121	1778
hcaC	2670908	2671224	+	130	28	54	23	156	36	49	2	83	55	20	44	19	23	4	6
hcaD	2672046	2673249	+	688	137	132	36	645	169	186	14	395	214	73	137	185	171	38	34
hcaE	2669031	2670389	+	1357	312	564	51	1505	387	188	22	607	385	133	271	393	367	110	92
hcaR	2668071	2668896	-	2241	684	1950	1058	2148	729	3020	417	6769	4380	8697	23237	1858	1781	1660	4273
hcaT	2666706	2667846	-	1078	245	267	76	1317	309	264	19	639	464	174	345	408	341	94	62
hchA	2035834	2036686	+	2440	497	1285	1138	2137	564	1579	377	823	475	916	920	205	183	124	178
hcp	912161	913814	-	414	68	148	17	353	66	106	3	118	63	18	44	72	89	23	29
hcr	911181	912150	-	630	153	199	67	700	103	237	14	232	123	59	68	57	67	13	18
hda	2618074	2618776	-	3593	680	436	57	4692	698	268	14	1213	827	100	153	808	759	66	49
hdeA	3656407	3656740	-	3473	232	6642	1122	2077	204	11889	422	1812	1064	8915	17221	112	101	237	482
hdeB	3655965	3656292	-	1107	92	1759	262	858	69	3374	97	740	446	2326	4756	56	63	50	98
hdeD	3656994	3657567	+	406	49	374	59	436	56	585	25	220	153	283	588	37	27	30	60
hdfR	3947127	3947967	-	896	183	717	313	920	187	959	86	253	182	274	527	270	276	78	167
hdhA	1697272	1698040	-	5229	783	5665	1979	5010	796	6832	560	1735	1041	2847	4640	377	406	305	522
helD	1024470	1026525	+	11311	2165	2787	891	10955	2322	3382	393	2507	1524	1105	1595	1267	1193	243	372
hemA	1263713	1264970	+	11150	1364	2755	999	13854	1300	3729	337	2016	1228	1372	2309	1280	1358	299	611
hemB	388752	389727	-	21122	4490	12797	8149	20912	4429	25263	2221	4878	3024	4069	6692	1256	1208	520	728
hemC	3989828	3990766	-	10532	1818	4194	1334	11357	1911	5590	497	2365	1495	1779	3104	1076	1095	370	653
hemD	3989087	3989824	-	2991	528	276	123	3187	549	427	31	894	403	214	223	315	329	64	89
hemE	4197715	4198780	+	10967	2255	4290	1783	11204	2093	4428	545	3061	1825	2020	1905	940	832	462	381
hemF	2553224	2554124	+	1273	244	340	143	1560	211	696	58	254	202	99	239	237	227	57	101
hemG	4034607	4035153	+	4144	746	3909	1510	3546	728	5042	574	1013	672	2019	3374	325	265	348	591
hemH	498054	499017	+	1984	478	854	259	2320	474	916	93	526	372	287	463	341	477	69	138
hemL	173601	174882	-	23299	6297	8667	4541	26149	6091	10682	1292	7080	4591	2868	4177	1581	1661	428	558
hemN	4052044	4053418	+	5493	1078	5056	1452	5849	969	8020	552	1145	778	726	2359	530	473	255	902
hemX	3987884	3989066	-	12831	2501	5090	1596	10247	2138	5756	522	3319	1808	2297	2568	1009	906	421	550
hemY	3986685	3987882	-	8771	1902	2148	352	6992	1654	2746	89	2690	1542	443	1143	1107	1023	148	208
hflC	4403299	4404304	+	20177	5167	3003	1229	17523	4492	4799	296	7764	3825	972	1396	7019	5792	762	821
hflD	1191989	1192631	-	2454	505	2486	940	2553	423	3446	257	706	467	842	1801	308	332	191	348
hflK	4402037	4403297	+	21321	5317	6219	1179	18245	4324	6836	275	7922	4163	1370	2006	7569	6615	1206	1373
hflX	4400671	4401952	+	13330	2311	3715	674	14197	2333	2222	257	3443	2213	685	1153	6460	5806	713	1010
hfq	4400287	4400596	+	76463	14056	105854	43784	65787	15209	204284	16463	20695	11904	30695	54198	23177	21655	16584	28308
hha	480089	480308	-	7100	681	19313	5638	7272	782	15009	2313	1103	736	4644	13673	584	510	1129	3013
hicA	1509285	1509462	+	573	100	123	46	550	104	125	13	146	67	91	139	76	74	22	23
hicB	1509507	1509924	+	386	56	645	222	424	55	629	59	83	55	204	396	76	57	54	123
higA	3233727	3234140	-	2154	380	901	328	1892	433	1226	240	624	405	655	565	475	545	246	243
higB	3234144	3234455	-	1466	250	242	131	1244	280	323	51	423	207	169	291	414	370	74	87
hinT	1161884	1162244	+	4055	833	4144	2653	4111	898	6829	950	1577	864	1965	2676	413	417	422	600
hipA	1590853	1592175	-	973	199	316	198	939	185	401	56	273	182	202	256	158	175	53	58
hipB	1592176	1592442	-	712	98	1261	404	494	119	1667	188	156	82	387	789	84	77	51	185
hisA	2095125	2095843	+	14199	2073	2295	399	13843	3162	1933	154	2126	1364	309	339	504	443	121	111
hisB	2093468	2094534	+	26088	3723	5576	1887	25885	5646	7559	805	3672	2161	1333	1671	799	825	377	406
hisC	2092401	2093467	+	23613	3204	8632	2277	24560	5297	12852	1109	3005	1985	901	1902	617	675	327	554
hisD	2091096	2092397	+	32276	4386	19035	4439	31447	7440	24052	2555	4376	2875	2010	2790	1171	966	642	839
hisF	2095862	2096613	+	12831	1806	2316	624	12465	2657	2590	352	1770	973	438	547	468	438	124	129
hisG	2090191	2091091	+	22564	2862	9931	4046	18779	4597	21265	2471	2679	1669	1909	3638	685	703	808	1282
hisH	2094535	2095124	+	13751	2148	2829	1007	15421	3275	3391	481	1990	1455	446	692	504	424	151	188
hisI	2096620	2097225	+	15763	2086	8453	2399	14395	3030	12592	1087	1796	1067	904	1440	651	664	190	230
hisJ	2426005	2426788	-	18664	3613	26804	6277	16510	3820	38998	1853	8900	5592	7999	19661	1506	1502	1371	2976
hisL	2089995	2090046	+	758	107	243	135	740	137	245	51	367	179	437	381	446	360	365	376
hisM	2424516	2425229	-	704	144	445	166	804	122	691	56	348	217	291	715	124	131	45	143
hisP	2423735	2424509	-	1886	451	1000	395	1670	349	1506	135	942	534	784	1381	261	225	118	213
hisQ	2425233	2425916	-	1035	251	293	84	1343	294	404	35	668	411	234	389	186	180	66	82
hisR	3982508	3982585	+	6810	3904	46924	180667	15157	4400	355351	16971	7812	5561	1676646	178397	5582	6703	683353	23822
hisS	2639300	2640575	-	34903	7413	5983	2972	37469	7315	7953	736	11257	6914	4054	4540	3657	3540	1010	1175
hiuH	2038955	2039369	+	289	86	663	538	221	64	957	282	82	51	222	597	38	36	58	114
hldD	3793986	3794919	+	41236	7140	48356	16721	40179	7687	78354	6903	7721	5283	16105	24805	1938	2009	1883	3027
hldE	3195319	3196753	-	21860	4519	4657	1539	21113	4516	5561	547	8262	5175	2169	3336	2763	2572	466	541
hlyE	1229482	1230394	-	217	30	89	35	131	17	92	9	60	44	57	94	66	57	17	19
hmp	2685834	2687025	+	3639	847	3510	1982	2872	825	4043	531	1172	699	1102	1589	288	258	134	183
hns	1292508	1292922	-	151581	23525	135572	66271	117285	26446	293732	23221	23297	17790	90638	101475	12748	14631	19824	25511
hofM	3521972	3522751	-	888	169	373	182	859	184	682	69	301	185	286	431	161	168	288	127
hofN	3521449	3521971	-	190	25	160	4	154	26	46	1	37	27	3	21	23	31	6	14
hokB	1491921	1491961	-	263	293	35	21	527	299	59	8	638	390	169	201	584	504	84	32
hokD	1645118	1645274	-	5698	1510	480	75	5254	1332	251	14	1925	1285	90	111	1400	1571	63	41
hokE	607835	607988	+	1402	61	106	7	1718	48	45	2	591	427	14	17	648	1165	7	15
holA	670573	671604	-	2200	479	540	61	2775	526	351	13	730	424	63	202	578	534	43	113
holB	1155765	1156766	+	1682	374	268	120	1863	305	288	24	590	356	195	348	266	263	61	80
holC	4483837	4484280	-	3889	799	1294	571	3442	659	1896	176	972	637	290	824	850	857	130	148
holD	4607802	4608184	+	5280	1207	1356	521	5625	1251	1410	210	2050	1294	487	626	955	1110	111	112
holE	1925107	1925338	+	1982	327	2193	1024	1584	434	3089	409	1055	555	3223	3650	420	370	665	918
hpf	3346172	3346460	+	6981	1120	17124	8358	5308	944	32730	2387	1965	1204	7875	21645	453	489	517	1266
hpt	141430	141967	+	20793	4660	8974	7030	21556	5166	13681	2441	6098	3474	10737	7278	1672	1600	1290	1377
hrpA	1483060	1486963	+	9561	2058	2380	1272	9749	1928	3206	469	2552	1611	1232	1904	2993	2866	475	695
hrpB	162104	164534	+	10464	2240	1889	342	10741	2293	1359	71	3424	2274	358	964	2223	2228	178	157
hscA	2657084	2658935	-	17452	3839	4408	1420	16177	3450	4006	492	4784	2986	1615	2269	1401	1276	377	592
hscB	2658951	2659467	-	6093	1028	2939	965	4553	914	3085	324	1358	811	338	864	338	325	97	153
hsdM	4581462	4583048	-	8924	1594	4088	1685	8184	1428	5470	548	2737	1645	2181	3000	1139	1050	414	528
hsdR	4583248	4586761	-	4690	1153	4057	1677	3875	1037	5493	610	2621	1462	3762	7006	1499	1417	605	1189
hsdS	4580067	4581458	-	936	124	444	237	681	140	555	76	308	152	326	593	291	259	133	192
hslJ	1441320	1441743	-	5672	703	2501	663	5261	918	4227	306	239	176	306	556	386	371	135	255
hslO	3529773	3530652	+	8627	2176	6121	4138	8738	1863	9710	1098	2770	1683	1988	5123	14938	14870	4130	9581
hslR	3529347	3529749	+	2835	615	773	196	2623	502	762	34	671	478	171	362	6997	7587	721	930
hslU	4120415	4121747	-	22897	6317	12255	6803	22387	4300	20774	1513	6161	3416	4568	6332	16693	15161	8172	8525
hslV	4121756	4122287	-	7688	1639	13823	3612	9257	1173	15474	726	1811	1086	4924	3600	11317	10566	22821	25675
hspQ	1028403	1028721	-	12424	3409	1901	810	13934	3734	3176	295	5478	3156	920	1352	13407	12414	3195	5165
htpG	495119	496994	+	50287	14214	18487	13971	53398	10661	35511	2742	17825	9955	10652	14326	54631	52644	29595	32242
htpX	1911694	1912576	-	77049	13048	25932	4000	77413	13909	45767	1044	18907	11212	4362	9860	31167	29470	6690	10597
hupA	4200280	4200553	+	120423	19887	68651	37824	81035	20154	115404	12228	27199	15375	50544	53274	5594	5338	5169	5913
hupB	461450	461723	+	132449	32594	105061	95159	107610	34310	203986	41121	56120	29705	107267	67016	16613	15164	19876	12137
hyaA	1032138	1033253	+	143	19	324	15	118	10	95	3	47	37	15	37	26	31	9	25
hybA	3144164	3145140	-	511	156	202	71	410	122	180	20	227	115	61	103	64	64	16	18
hybC	3141286	3142985	-	3730	937	3443	295	3767	1050	926	88	1434	810	200	502	787	787	58	198
hybD	3140799	3141285	-	1880	550	281	77	2292	644	251	19	785	594	42	127	460	471	29	23
hybE	3140318	3140791	-	1451	409	139	25	1640	529	107	8	662	420	10	43	364	411	14	5
hybG	3139715	3139964	-	464	91	109	50	474	93	131	36	146	75	96	79	84	69	25	30
hybO	3145142	3146261	-	1151	267	412	171	1008	189	434	46	382	200	221	295	100	98	46	53
hycF	2844210	2844752	-	138	19	62	22	67	15	64	5	35	22	11	23	18	20	8	12
hycH	2843043	2843442	-	636	158	157	39	702	163	160	10	246	159	56	89	127	154	18	14
hycI	2842572	2843035	-	1475	381	859	160	1914	416	495	85	623	413	111	190	362	366	38	43
hyi	535709	536486	+	224	40	150	51	223	57	120	22	99	68	90	88	46	61	60	23
hypA	2850646	2850997	+	271	32	44	23	210	45	37	4	60	31	20	20	22	31	8	12
hypB	2851000	2851863	+	865	161	446	161	829	157	540	42	204	136	137	133	86	108	31	38
hypD	2852136	2853253	+	798	159	1969	69	803	176	401	45	258	153	34	120	113	127	42	100
hypE	2853257	2854264	+	1361	286	200	52	1360	307	182	22	483	281	40	81	230	231	15	14
hypF	2835172	2837425	-	591	132	257	48	751	134	167	18	280	183	81	130	158	153	26	36
iaaA	866567	867519	+	3741	912	1124	389	3671	891	942	107	1227	725	592	834	629	654	103	158
iadA	4558353	4559526	-	4696	1234	2149	756	5214	1146	3369	237	1252	809	414	660	469	439	97	110
iap	2876580	2877618	+	2948	374	742	246	3976	388	835	110	463	310	187	514	410	444	61	106
ibaG	3336548	3336803	-	5582	973	16640	6273	5057	1176	21761	1930	1612	836	4268	10053	369	311	732	2114
ibpA	3867008	3867422	-	2789	855	3423	2810	7061	873	9541	891	686	470	1672	3043	31331	31159	30607	56114
ibpB	3866468	3866897	-	2228	730	2461	2204	6517	567	11903	632	504	308	811	1710	25754	24721	21270	35495
ibsB	2153680	2153737	-	54	20	7	0	59	25	7	0	19	6	0	3	23	12	4	3
ibsC	3056889	3056949	-	7	23	1	2	30	41	2	2	51	12	2	3	39	42	4	3
ibsD	3194765	3194825	+	22	10	5	1	23	15	8	2	17	5	4	18	12	13	5	8
ibsE	3195140	3195200	+	30	12	8	2	30	16	10	4	9	7	6	7	21	17	9	10
icd	1195122	1196373	+	299678	54286	312422	116888	293603	55235	507780	35184	85797	52882	93831	192476	18562	19302	10045	17530
icdC	1211412	1211577	+	32699	5510	19578	6946	29518	6147	21861	2520	10521	4500	6914	11744	2455	1965	818	1212
iclR	4222803	4223628	-	5542	753	6338	637	6631	669	3448	187	1366	924	608	1295	524	649	149	343
idi	3033064	3033613	+	500	106	197	84	366	103	330	35	138	77	132	238	80	94	46	58
idnD	4493374	4494406	-	635	157	349	167	597	182	464	49	217	153	73	191	123	160	20	44
idnK	4494622	4495186	+	292	56	174	133	247	64	234	36	144	69	185	352	104	84	49	106
idnO	4492586	4493351	-	756	156	507	491	641	191	1037	246	241	152	351	627	152	137	101	237
idnR	4490140	4491139	-	478	77	260	69	399	70	208	21	133	83	187	232	105	80	46	87
ihfA	1795252	1795552	-	53988	14329	10002	8416	52593	15901	16276	3871	19365	12698	10690	7558	8053	7259	1843	1329
ihfB	963827	964112	+	36200	8456	32303	31949	30601	8360	76751	9174	13458	8252	38833	44636	4361	3956	3534	5239
ileS	22390	25206	+	100788	23477	27599	11590	101869	22186	35491	3490	28721	16579	8137	16057	18858	18145	4254	6718
ileX	3215597	3215673	+	1352	478	1479	1114	863	439	7693	216	618	224	2037	1414	390	294	1127	453
ileY	2785761	2785837	-	13	7	11	14	3	2	44	3	7	2	36	16	9	0	18	1
ilvA	3955330	3956875	+	7509	2330	1252	576	5984	1356	1086	119	2381	1456	502	707	1504	1268	233	268
ilvB	3851095	3852784	-	11152	3371	12907	6264	11838	3817	16488	2369	4146	2577	3371	7262	1224	1093	753	1633
ilvC	3957969	3959445	+	198468	48050	157672	79003	181134	35578	221518	18917	87121	50538	73804	134139	17792	16844	8884	13498
ilvD	3953477	3955328	+	12194	3935	4211	2232	10945	2440	4062	382	3926	2478	1283	2085	1663	1591	454	586
ilvE	3952483	3953413	+	14561	3781	8051	3973	12373	2746	8694	697	4432	2371	3131	5882	1005	890	770	970
ilvG	3950559	3951543	+	23417	7759	10366	4827	25754	5986	10939	1118	10736	6275	5360	8978	4374	4421	1856	2912
ilvH	87356	87848	+	4597	1025	1508	767	4235	872	1963	175	1738	1001	919	1752	1073	950	226	375
ilvI	85629	87354	+	15264	3291	10625	3106	15552	3076	15884	947	5563	3499	4832	10452	2531	2528	1193	2431
ilvL	3950321	3950420	+	3208	1800	599	350	3998	1923	684	196	2144	1602	707	1009	4151	4739	683	1023
ilvM	3952200	3952464	+	2851	507	1591	1257	1575	395	2363	301	634	345	583	1258	106	103	144	381
ilvN	3850801	3851092	-	810	187	604	333	650	190	621	125	235	136	241	397	123	106	58	101
ilvX	3950506	3950557	+	4207	609	795	710	2154	471	1224	178	922	492	1655	2667	347	279	671	1446
ilvY	3956926	3957820	-	2545	571	439	127	2997	597	370	43	891	527	177	185	551	546	52	56
inaA	2348821	2349472	-	1410	281	323	123	1508	297	445	39	459	240	214	178	318	244	56	49
infA	926224	926443	-	31505	5083	18062	10460	27403	5886	26356	3929	8642	5161	8208	14924	6003	6662	1819	2955
infB	3313341	3316014	-	200791	38910	29529	14038	165094	36564	38166	3786	80387	40779	16360	18282	33113	28957	6296	5835
infC	1800095	1800638	-	354182	73377	22421	3900	302040	75365	12474	793	114855	62870	2728	4485	55248	48339	1778	1229
insA	4518526	4518720	+	864	131	86	9	1042	142	61	5	268	190	16	41	228	260	14	12
insG	4502102	4503431	-	1527	350	1204	369	1355	327	1465	110	2092	1348	939	2000	787	879	187	342
insH1	1427745	1428726	-	537	77	604	178	428	71	592	48	69	55	142	190	62	68	20	53
insJ	3720679	3721197	+	908	113	64	13	1205	125	49	5	215	144	25	27	230	203	18	20
insK	3721201	3722049	+	717	121	90	86	764	166	161	32	260	142	141	169	212	225	30	58
insM	4508675	4508942	-	142	26	103	46	151	21	97	17	36	22	81	74	16	23	10	17
insN	270277	270535	+	396	51	396	112	293	58	405	35	76	44	107	152	37	43	29	33
insO	4507196	4507451	+	1392	184	186	151	800	179	193	29	293	162	86	126	236	196	25	39
insQ	1503716	1504865	+	4634	918	405	240	4953	1035	501	52	1314	812	301	581	1035	1009	404	346
insX	280113	280362	-	1395	242	1412	466	1148	250	1227	119	307	190	145	254	251	243	50	80
insZ	1295139	1295322	-	53	9	120	107	50	7	216	38	17	13	65	185	7	9	5	25
intA	2756158	2757400	+	2848	417	1434	755	2139	366	1886	280	651	335	1050	1312	636	637	430	582
intB	4496674	4497940	+	4194	772	2760	1087	3635	779	4104	298	1548	875	2146	3706	539	549	271	584
intD	564814	565857	-	4120	569	535	108	3068	575	365	23	979	446	146	166	503	429	107	50
intF	295695	297096	-	5033	799	7029	2218	4029	798	7540	917	891	523	1898	2403	523	550	752	1105
intK	1647173	1647356	-	50	8	11	16	41	10	30	3	14	10	21	39	10	11	4	7
intQ	1651550	1652708	+	475	49	111	20	351	47	105	5	100	39	30	47	68	106	12	28
intR	1411999	1413235	-	1903	205	295	127	1418	179	224	26	1111	440	87	170	405	405	42	51
intS	2466544	2467702	+	2036	288	772	327	1734	234	1034	103	346	190	337	526	177	170	59	100
iraD	4556992	4557385	+	344	62	454	174	329	78	445	65	127	58	257	390	23	47	38	42
iraM	1211679	1212003	-	170	13	137	30	76	12	120	4	33	20	34	78	45	52	3	15
iraP	401385	401646	+	5178	978	1873	1919	3835	1055	2154	639	1942	949	3857	4132	609	453	495	707
iscA	2659562	2659886	-	13191	4054	3798	2626	13365	4114	6518	660	4896	3043	1150	1558	1705	1456	350	464
iscR	2661642	2662131	-	12500	2699	12210	4844	12960	2928	16639	1897	3905	2654	5221	11491	1073	1182	1483	4116
iscS	2660316	2661531	-	61473	14176	69168	26080	53891	14295	85605	9370	21465	12809	25248	43848	4758	4701	5576	11923
iscU	2659902	2660289	-	19207	4140	3985	3539	14857	4093	6025	894	5792	3627	3639	4784	1774	1470	858	833
iscX	2656535	2656736	-	2006	657	796	495	2233	532	1098	104	649	444	255	589	164	167	34	69
ispA	440201	441100	-	4893	851	1005	430	7167	873	1035	131	1000	655	515	776	620	674	148	158
ispB	3333709	3334681	+	21529	4542	8647	2655	19901	4436	14309	894	4941	2756	2277	5590	2379	2319	428	849
ispD	2871780	2872490	-	3439	586	946	292	3492	637	1225	85	907	663	257	575	485	560	64	88
ispE	1262025	1262876	-	7935	2882	1232	338	10268	2727	845	86	4606	3618	381	634	3104	3504	132	140
ispF	2871304	2871779	-	1765	469	1555	842	1819	366	2422	239	699	467	1134	1634	121	144	107	119
ispG	2640685	2641804	-	8361	1731	8400	3399	7597	1524	12322	1097	2394	1331	1555	3721	998	922	469	831
ispH	26276	27227	+	8452	2131	1735	762	8317	1927	2274	252	2810	1492	909	921	981	970	237	255
ispU	194902	195664	+	22660	4108	2042	1283	23750	4617	2463	359	8973	5591	3259	2632	4244	3888	675	616
istR	3853117	3853257	-	131	73	17	5	193	69	44	1	112	80	26	27	72	58	16	7
ivbL	3852889	3852988	-	7818	2264	21910	4548	7253	2127	12659	1116	2303	1131	2342	2721	1151	882	733	1011
ivy	240342	240816	+	20920	3510	13264	5094	19472	4425	19980	1905	2258	1352	2709	3987	707	752	448	685
katE	1813866	1816128	+	835	93	832	240	792	128	1358	68	1668	972	2056	3525	225	198	62	81
katG	4133834	4136015	+	36487	7923	17566	5846	34980	7607	22038	1727	21394	14112	10804	19674	3420	3695	1233	1692
kbaZ	3278913	3280194	+	229	85	250	80	190	95	144	31	287	167	157	363	177	221	43	68
kbl	3791354	3792551	-	13486	3406	4425	2620	13970	4019	7176	981	5896	3336	2271	3157	1158	974	267	376
kch	1309015	1310269	-	680	80	329	151	551	77	418	44	226	125	305	426	163	138	59	81
kdgK	3679418	3680348	+	5435	1427	1940	930	5506	1479	2172	315	1781	1112	1019	1327	565	585	165	327
kdgR	1909307	1910099	-	8984	2134	3169	1456	8482	2149	4550	479	2897	1833	1578	2810	1490	1281	380	603
kdpC	724414	724979	-	676	155	114	27	754	147	61	6	319	171	25	31	230	182	12	13
kdpD	721733	724406	-	4527	1052	890	180	4731	1176	600	44	1857	1251	209	295	1387	1288	105	105
kdpE	721055	721729	-	475	79	153	56	492	107	130	25	155	93	94	114	104	106	37	34
kdsA	1268164	1269019	+	36787	7375	12604	7284	31999	6826	16682	1999	8833	5129	5608	8258	2350	2447	762	1142
kdsB	970855	971598	+	9739	2353	4183	1694	10634	2362	6979	516	3027	1796	1406	2464	736	794	323	441
kdsC	3342272	3342835	+	8044	1388	1765	906	7118	1453	2669	334	2049	1038	542	840	764	689	155	230
kdsD	3341265	3342252	+	11082	2395	2665	1093	12825	2596	3036	279	3178	2000	1154	1313	1225	1245	253	312
kduD	2982496	2983258	-	1015	273	312	233	818	266	434	71	301	163	176	195	221	237	28	29
kduI	2983287	2984124	-	349	109	345	284	365	101	426	71	133	67	174	226	39	41	12	31
kefB	3478801	3480606	-	2837	575	426	51	2760	583	286	13	843	562	59	142	402	359	35	42
kefF	47245	47768	+	399	81	218	115	381	70	297	52	150	77	196	397	32	40	29	67
kefG	3480607	3481161	-	2173	422	1327	270	2456	416	1344	66	521	395	251	455	268	326	60	159
kgtP	2724447	2725746	-	71761	14306	20990	8379	70788	16898	32642	2601	32961	19154	38947	21462	18867	18213	9732	7737
kilR	1418008	1418229	-	76	33	254	291	54	41	390	139	38	15	186	204	14	9	33	42
kptA	4560929	4561484	+	683	226	320	304	580	234	386	153	193	131	211	194	127	136	62	113
kup	3931315	3933184	+	1305	258	490	108	1501	225	513	35	693	444	460	620	299	323	60	96
lacA	361248	361860	-	877	167	1673	982	725	176	2565	283	285	198	962	1783	117	132	162	386
lacI	366427	367510	-	323833	77213	851254	336913	339182	80584	1007727	141460	19205	12090	30656	60336	12796	12382	14605	37085
lacY	361925	363179	-	1046	258	1203	328	1286	350	1574	112	660	454	268	537	167	175	103	171
lamB	4247970	4249311	+	2161	1876	1956	2564	1546	1757	1702	691	8846	4799	5696	10800	128	121	59	88
ldcA	1242165	1243080	-	3320	672	2430	875	3672	744	3368	346	1043	785	1195	2329	414	416	263	528
ldcC	209678	211820	+	1920	366	472	173	2029	425	508	48	666	426	258	574	305	381	54	46
ldhA	1441853	1442843	-	8654	2240	4274	5584	8898	2127	7218	1192	3262	1819	6657	7961	7736	7011	11353	17554
ldrB	1269702	1269810	-	41	20	20	2	103	22	9	0	65	65	2	7	55	80	4	6
ldrD	3699979	3700087	-	374	185	166	74	633	250	93	17	451	246	51	93	341	339	62	330
lepA	2705324	2707124	-	44714	10522	19978	8208	42136	10071	21722	2695	16096	9267	11008	12977	6825	6258	2102	2450
lepB	2704334	2705309	-	12781	2946	1194	366	10205	2711	1293	114	4271	2483	431	619	2648	2427	148	141
leuA	81958	83529	-	44802	9198	24126	13073	35624	8570	39994	4206	8350	4608	6880	12316	3569	3312	1664	2374
leuB	80866	81957	-	39220	11028	27749	11583	42210	11631	36616	3402	9108	5936	4687	8891	3831	3834	1525	2211
leuC	79463	80864	-	61067	15082	32692	14819	58147	15945	46103	4573	12064	7919	6501	12388	6446	6173	1813	2551
leuD	78847	79453	-	21143	5941	7716	4925	22889	6924	11696	1932	4865	3446	2404	4180	2593	2697	641	940
leuE	1880120	1880759	-	1345	287	303	143	1472	365	477	80	419	320	252	387	374	362	63	115
leuL	83621	83708	-	1512	405	627	386	1874	549	1073	189	766	393	1971	2138	1172	943	851	978
leuO	84367	85312	+	586	85	167	49	504	102	219	24	161	89	42	102	125	116	44	40
leuP	4606199	4606286	-	11239	7216	496	81	18853	10284	346	23	21646	19522	204	403	22011	13933	283	81
leuQ	4606314	4606401	-	3769	600	29	16	2196	624	18	5	1507	665	10	6	1008	634	7	5
leuS	672200	674783	-	273420	53611	207804	147248	277030	59890	441846	44197	19448	10949	10015	14443	9766	9565	3167	4356
leuT	3982605	3982692	+	5736	939	108	34	4876	1207	41	8	2356	1082	89	26	1471	972	54	9
leuU	3322071	3322158	-	14565	10768	152522	48289	20017	11482	228531	7366	9958	7282	344805	141169	8830	10093	150834	45307
leuV	4606078	4606165	-	832	262	13	7	947	259	13	2	603	245	9	3	410	263	16	5
leuW	696962	697047	-	16282	7073	30996	9004	29881	7930	59173	516	13235	11001	125317	19780	11217	12953	53017	6489
leuX	4496404	4496489	+	3497	3580	43078	29723	7888	2886	105455	7284	3810	3994	203637	16334	3350	3848	97034	12586
leuZ	1991814	1991901	-	23195	6054	39064	80089	21066	6507	735037	10513	14966	9608	729778	185865	11370	9466	208139	27834
lexA	4257114	4257723	+	30199	4876	6127	2051	32623	5204	7198	706	7228	4142	3048	4491	2584	2440	908	1494
lgt	2965161	2966037	-	1774	334	1450	386	2140	400	1879	128	771	539	792	1288	328	348	162	197
ligA	2528160	2530176	-	6935	1590	1903	808	6241	1502	2170	253	2667	1500	949	1242	1020	914	238	243
ligT	161500	162031	-	286	72	113	30	310	72	116	12	90	58	40	50	78	78	11	25
lipA	659250	660216	-	19050	5177	17452	8899	20081	5626	28555	2534	7051	4400	7114	13264	1629	1608	932	1810
lipB	661636	662278	-	3098	602	1878	671	3300	622	1828	161	691	493	506	1077	686	731	134	198
livF	3592723	3593437	-	7990	2321	3373	1373	7501	2120	3872	402	3163	1796	1809	2762	1365	1269	556	799
livG	3593438	3594202	-	10093	2782	1938	503	8916	2569	1798	154	3259	2176	473	887	1281	1225	216	414
livH	3595480	3596403	-	11154	4217	1826	610	12654	4493	2047	150	5325	3524	550	839	2343	2188	284	293
livJ	3598554	3599658	-	88670	19053	41799	12325	82934	22055	58071	3733	36960	22727	19426	23688	14596	13021	6225	7205
livK	3596450	3597560	-	41957	13009	21652	10136	36244	12074	31077	2588	11243	6884	5604	10047	5736	5310	2896	4883
livM	3594206	3595476	-	10680	3807	2651	557	11653	3846	2818	162	4493	3050	521	1073	1885	1839	302	413
lldD	3779830	3781017	+	2563	1244	1378	1289	2376	822	1631	243	1363	852	713	1211	383	357	125	144
lldP	3777398	3779053	+	2730	2310	1197	900	2457	1430	1209	138	2014	1427	488	840	467	491	137	200
lldR	3779054	3779826	+	1143	576	216	89	895	368	125	15	550	354	34	68	167	157	22	27
lnt	689342	690881	-	3564	897	1607	254	4268	952	1774	68	1677	1229	450	907	1572	1583	271	451
loiP	3081912	3082671	+	7002	1715	1968	966	7241	1879	2925	322	1656	990	788	1162	712	685	107	224
lolA	937371	937983	+	7344	1149	4537	1829	6901	1211	7875	537	1939	1051	2719	4525	627	630	572	1162
lolB	1262877	1263500	-	1752	346	1492	429	1471	296	1500	137	424	258	359	870	176	177	84	187
lolC	1175426	1176618	+	3517	456	663	183	3875	449	664	69	881	544	369	451	424	458	123	123
lolD	1176626	1177319	+	1941	375	735	166	2040	337	872	69	753	422	367	476	197	163	59	47
lolE	1177320	1178564	+	3214	759	758	131	3320	774	747	26	1572	946	206	318	511	548	66	65
lon	458887	461242	+	57205	16143	8979	5152	60701	13021	11609	1366	21049	11625	4163	6537	73961	64850	9344	10364
lpd	127911	129336	+	250024	55027	122002	53467	211610	51783	169617	17154	59438	33777	26864	50024	17210	16473	5583	7868
lplA	4623100	4624117	-	3936	994	2649	1310	3587	809	2977	369	1314	899	1123	1373	420	405	155	190
lplT	2972668	2973854	-	1367	302	155	25	1370	294	116	3	500	331	33	76	465	450	24	31
lpoA	3293399	3295393	+	15256	3246	6985	1336	13921	3116	9390	447	3669	2356	1302	2233	1362	1380	402	680
lpoB	1162637	1163259	+	5405	1201	1822	448	4729	1029	1719	108	2326	1392	477	1068	496	501	83	167
lpp	1757420	1757657	+	683932	217226	551072	395835	883372	217782	1060991	137209	313008	143110	556405	425744	124423	99921	144750	147664
lptA	3343411	3343937	+	12854	2445	7911	2287	10657	2279	9679	761	3928	2106	3550	8390	760	714	470	1203
lptB	3343943	3344669	+	7644	1557	2895	1642	6960	1689	3419	515	2579	1361	1585	1539	741	640	261	277
lptC	3342839	3343379	+	9785	1693	991	333	7835	1630	1599	68	2554	1271	236	444	721	620	56	84
lptD	54754	57109	-	25618	4958	23371	6375	24078	4482	28632	1968	6553	3957	5222	12271	2633	2622	1546	3170
lptE	671605	672186	-	15190	3577	2012	692	16351	4169	3571	205	4054	2062	505	853	2193	1942	218	231
lptF	4486217	4487317	+	24476	5045	6152	1650	26809	5498	7662	719	8798	5349	2622	3831	3013	2777	620	855
lptG	4487318	4488400	+	11828	2930	1601	283	14462	3137	1443	68	4538	2858	288	448	1823	1666	130	121
lpxA	202559	203347	+	37951	10042	16037	5221	44920	10671	20804	1809	13206	7723	3876	7892	4163	4362	934	1622
lpxB	203348	204492	+	8895	1746	798	169	9162	1738	713	63	2715	1639	253	523	1176	1176	144	175
lpxC	106556	107474	+	491270	107677	117856	54299	507467	122908	163354	17242	162638	93880	47552	73732	51869	49339	9366	12209
lpxD	200970	201996	+	34164	7244	3370	1106	32413	7586	2987	259	12807	6812	1338	1638	5410	5017	582	541
lpxH	553217	553940	-	2508	641	548	182	3112	502	700	63	1043	650	272	466	342	348	51	76
lpxK	968369	969352	+	1982	435	243	56	2089	450	322	18	690	452	112	160	442	399	52	36
lpxP	2495644	2496565	+	5894	306	1203	103	10079	267	1477	31	580	411	100	180	379	415	53	58
lpxT	2268853	2269567	+	319	66	251	76	345	75	631	46	130	85	99	277	82	65	27	63
lrhA	2405702	2406641	-	11830	2599	1897	1149	12412	2877	2604	403	4086	2050	1258	1475	2039	1906	246	279
lrp	932594	933089	+	15107	3556	23684	9114	16321	4162	33423	3389	6486	3907	5333	16820	2303	2012	1275	2868
lspA	25207	25701	+	12229	2979	1003	234	13454	3510	635	51	3700	2375	132	266	2735	2640	111	108
lsrB	1605050	1606073	+	292	66	168	52	256	63	142	9	246	166	135	252	55	52	17	24
lsrF	1606099	1606975	+	391	95	266	177	336	114	374	68	246	151	307	371	71	58	51	79
lsrG	1606998	1607289	+	155	34	98	104	139	29	233	53	68	38	160	169	35	30	29	39
lsrK	1598616	1600209	-	625	150	212	68	668	142	174	22	294	195	144	224	207	214	34	57
lsrR	1600287	1601241	-	941	202	260	113	899	197	295	28	365	206	229	335	149	127	62	112
ltaE	908292	909294	-	7503	1435	6892	3485	6905	1387	7468	1323	2943	1816	3260	7914	1040	942	713	1720
luxS	2814217	2814733	-	21048	3270	17780	6526	18298	2749	33440	2227	6518	3664	8603	21260	1549	1654	1018	2698
lysA	2977636	2978899	-	3696	965	2219	1357	3203	703	2863	304	1466	970	1555	2691	480	427	264	383
lysC	4231883	4233233	-	15851	4220	10528	5011	14759	3120	14210	1265	6648	4262	4639	11051	2951	2738	723	1377
lysP	2247062	2248532	-	8646	2398	3226	1069	8545	2227	3777	262	3947	2735	1116	1982	1288	1372	282	355
lysQ	781576	781652	+	233	82	3	566	368	92	117	116	256	95	406	32	187	79	470	30
lysR	2979020	2979956	+	360	50	269	67	353	71	264	25	93	65	75	143	106	133	28	50
lysS	3033656	3035174	-	52551	14179	15781	8893	47265	13130	22335	2469	12099	7024	3669	7771	4481	4132	748	1178
lysT	780553	780629	+	4706	1356	313	140	5627	1492	204	29	2698	1181	128	46	1940	1517	116	12
lysU	4353199	4354717	-	2826	609	1297	644	2691	710	1754	205	946	607	808	1009	277	293	136	132
lysV	2521252	2521328	+	448	382	6	79	745	411	80	9	705	452	107	22	465	371	116	9
lysW	780842	780918	+	882	409	83	1921	1604	414	2864	319	928	789	3977	835	862	699	5285	239
lysY	781146	781222	+	609	323	31	59	1120	361	71	13	754	559	73	24	521	487	81	6
lysZ	781368	781444	+	1230	362	99	62	1759	378	70	8	723	497	139	19	508	628	77	4
maa	479366	479918	-	2878	310	465	279	3329	276	608	105	329	163	95	102	195	167	24	30
macA	919234	920346	+	3252	708	1608	449	3130	659	2366	138	1304	760	436	1095	553	476	177	281
macB	920350	922293	+	2636	591	77063	133	2561	583	19959	35	1184	707	134	260	4993	5423	291	196
maeA	1553971	1555669	-	14889	3424	6205	3260	12275	3050	8847	852	4541	2811	2560	3866	2492	2435	544	595
maeB	2576097	2578377	-	35461	14384	15547	12155	33269	13683	19084	4012	29390	18135	11250	21302	8992	8771	2117	2574
mak	410143	411052	+	3713	1093	1174	583	3932	1053	1621	132	1621	1055	1108	1203	416	454	218	194
malE	4245228	4246419	-	3230	2364	2985	4121	1959	2029	5639	1082	7897	4601	7831	23493	79	116	37	69
malF	4243530	4245075	-	532	230	1624	97	479	230	491	24	747	500	182	510	123	119	24	118
malG	4242625	4243516	-	320	173	111	86	271	167	148	34	609	321	189	368	59	60	9	19
malI	1698151	1699180	-	1382	192	253	72	1549	186	280	23	382	228	158	185	239	208	70	95
malM	4249553	4250474	+	1124	762	703	684	794	706	753	187	3240	2107	1708	2978	354	297	71	96
malP	3550079	3552473	-	2868	1294	852	888	2651	1223	942	269	3278	1883	1583	1716	229	210	41	30
malQ	3547985	3550070	-	3369	1063	672	207	3037	1029	572	50	2917	1593	430	711	602	565	42	48
malT	3553084	3555790	+	6904	2056	4410	2147	6200	1650	5384	688	6312	3745	6051	10998	4843	4549	1199	2322
malX	1699354	1700947	+	1282	282	447	159	1252	359	341	54	467	283	119	219	186	221	45	76
malY	1700956	1702129	+	3222	695	2629	1205	3659	772	4989	565	918	642	1262	2946	392	409	228	629
malZ	422517	424332	+	3445	728	2592	853	3486	673	3675	316	1160	678	821	1423	548	492	187	325
manA	1688575	1689751	+	11226	1932	7472	4260	10139	2144	11565	1620	3069	1861	7198	12588	1106	992	1287	2572
manX	1902047	1903019	+	25877	10961	11878	8154	21642	7532	13720	1794	56560	31968	34174	36594	5025	5000	4463	5916
manY	1903081	1903882	+	17522	7161	4595	2875	15632	5683	5402	454	38561	20736	6328	10030	3338	3229	955	1106
manZ	1903894	1904746	+	18955	8535	6608	4638	17240	6170	7902	787	38860	25467	7319	12768	3975	3986	1159	1430
map	188711	189506	-	32646	6354	7882	3988	31334	7040	11174	1258	6581	3843	6449	4812	2337	2175	1544	1137
marA	1619573	1619957	+	3400	875	2997	1294	3368	879	4175	740	894	540	1199	1934	322	339	120	281
marB	1619988	1620207	+	393	107	51	27	413	128	41	6	144	78	30	33	78	43	5	3
marC	1618242	1618908	-	3442	796	1118	373	3874	929	1302	138	1029	702	473	832	409	444	100	144
marR	1619119	1619554	+	2105	442	327	67	1861	467	254	29	563	341	205	144	318	303	67	73
matP	1018484	1018937	+	5275	859	2504	1480	3828	894	4864	448	1580	746	1817	3264	921	723	299	550
mazE	2911091	2911339	-	4529	1100	4571	2793	3840	1141	9134	1365	676	392	2675	2639	401	377	494	906
mazF	2910755	2911090	-	2769	472	439	97	2007	457	256	29	361	201	125	107	238	239	43	23
mazG	2909893	2910685	-	2137	421	591	274	1830	342	597	53	461	271	282	433	277	239	58	56
mcaS	1405655	1405751	-	20254	12069	1369	325	24435	14936	870	93	27412	14062	227	231	24490	24208	496	224
mcbA	841795	842056	-	186	25	273	87	149	16	509	25	73	35	138	393	28	37	8	30
mcbR	1520261	1520927	+	999	150	374	82	643	165	358	20	220	142	129	355	292	272	46	71
mcrB	4577958	4579337	-	936	168	1263	647	690	173	1807	238	228	130	518	990	170	195	206	379
mcrC	4576911	4577957	-	140	12	89	38	73	13	101	19	32	21	56	123	86	71	9	53
mdaB	3172529	3173111	+	10541	2037	21451	6903	9950	1951	39345	2807	2929	1767	6169	12113	580	573	728	1625
mdfA	883672	884905	+	3167	593	458	141	3085	680	542	48	1359	918	266	395	961	1013	107	100
mdh	3383329	3384268	-	103902	29872	65506	38344	104004	31825	96192	14162	48714	29540	40005	64598	18136	16354	11092	14294
mdlA	468870	470635	+	1287	272	320	64	1576	274	442	30	415	274	83	218	315	308	42	60
mdlB	470643	472417	+	904	216	217	48	1035	202	226	11	394	237	106	132	277	261	47	45
mdtA	2154015	2155262	+	978	213	267	80	1006	221	258	25	316	187	155	136	189	148	48	28
mdtB	2155263	2158385	+	926	175	508	55	684	140	356	12	295	157	63	152	235	228	31	62
mdtG	1114263	1115490	-	256	26	109	22	331	26	124	6	51	31	27	47	45	48	14	23
mdtH	1124117	1125326	-	564	113	128	22	708	137	96	6	228	153	48	67	137	132	21	28
mdtI	1672819	1673135	-	175	36	43	12	274	53	62	2	56	44	19	46	47	53	13	18
mdtJ	1673149	1673501	-	316	47	670	44	511	40	433	20	77	55	94	177	72	86	78	61
mdtK	1743456	1744830	+	25795	6349	13534	4678	31077	7688	28102	1639	8225	5911	4442	8597	1986	1916	777	1203
mdtM	4567286	4568519	-	506	113	391	77	620	138	485	33	190	123	87	244	79	83	26	40
melA	4341910	4343266	+	795	220	289	201	985	384	737	126	646	416	495	889	420	415	134	199
melB	4343368	4344790	+	358	68	83	15	456	70	80	13	166	104	76	88	85	94	25	26
melR	4340719	4341628	-	180	30	162	87	123	31	157	25	62	33	150	208	43	79	22	48
menA	4119422	4120349	-	5987	1442	1733	772	5840	1405	1850	204	1851	1116	1242	858	730	664	347	231
menB	2375962	2376819	-	6246	1442	4249	1740	6183	1298	4512	453	2145	1216	1415	1965	863	822	136	166
menC	2375003	2375961	-	3145	787	632	93	3200	714	396	16	1069	686	88	247	527	502	33	50
menD	2377592	2379259	-	823	188	461	59	845	152	265	19	288	161	96	175	144	145	29	52
menE	2373647	2374999	-	931	230	173	54	1048	231	113	11	346	214	32	76	219	226	24	18
menF	2379347	2380643	-	1734	280	577	156	1949	242	528	62	401	302	326	578	338	376	82	193
menH	2376833	2377588	-	1077	201	95	23	997	176	75	3	326	222	31	35	91	76	10	11
menI	1765221	1765628	-	4567	1087	4187	1652	4124	952	5872	484	1667	988	1890	3346	707	665	303	456
mepA	2445560	2446384	-	1042	201	549	148	1009	159	642	42	276	188	207	381	218	215	69	105
mepH	1734434	1735250	+	1592	225	1918	885	993	201	2354	252	387	264	1670	2471	273	265	251	489
mepM	1940312	1941635	-	34952	5559	9062	1789	36125	823	7899	126	8461	6047	2477	4014	4215	4041	627	852
mepS	2269978	2270545	+	30262	7140	23249	14033	29455	8024	32935	7187	8149	4621	9867	14583	3480	3030	1961	3757
metA	4214279	4215209	+	4886	1030	11003	2616	4268	906	9101	798	1442	969	2651	6388	583	640	683	1319
metB	4128671	4129832	+	7435	2281	3558	1438	7151	2076	3216	404	2333	1480	935	2087	768	716	409	811
metC	3152235	3153423	+	6335	1258	7197	3083	5422	1197	11351	841	2514	1425	2826	5464	560	499	370	594
metE	4013052	4015314	+	688707	162288	681172	348407	609394	139497	872773	72399	233474	135660	190034	353000	19878	19157	10517	12949
metF	4132615	4133506	+	10502	3571	19817	10481	10228	2864	18612	3499	3012	2044	4759	8913	765	869	1509	2485
metG	2194299	2196333	+	32071	6998	20383	11336	32092	6736	29769	3719	8304	4942	10343	14490	3558	3547	2281	2658
metH	4223827	4227511	+	22658	4801	11082	3241	19369	3832	11544	888	7992	4830	4352	6679	8639	7698	898	1228
metI	220967	221613	-	4234	1515	908	302	4114	1602	949	110	1982	1138	313	496	460	430	111	146
metJ	4128077	4128395	-	8746	1335	1779	1116	6463	1357	3300	374	2795	1341	2155	1903	1212	1020	550	555
metK	3086705	3087860	+	50013	13184	26428	16432	50664	11708	43363	4442	9710	5861	8243	14302	2822	2896	1773	2582
metL	4129834	4132267	+	17705	4454	7082	1788	17286	4168	5670	582	5019	3081	1125	2090	2365	2250	389	510
metN	221621	222645	-	6302	1927	4912	3000	5373	1947	11712	1236	2721	1683	2923	7157	1142	1265	1084	2597
metQ	220112	220928	-	69754	17942	77898	25979	54684	16520	147679	5469	22185	11816	13037	27267	3635	3324	2321	4043
metR	4011862	4012816	-	2530	679	2055	747	2327	694	2312	236	968	639	863	1641	465	624	359	617
metT	697056	697133	-	3667	570	98	45	4805	1043	82	4	3904	1357	163	119	2890	1649	128	52
metU	696663	696740	-	4120	863	146	29	4125	1132	45	7	2593	1186	14	10	1722	1592	37	6
metY	3318212	3318289	-	89583	29024	4969	2148	93558	21200	4422	179	26891	17114	3294	510	24836	19510	2498	427
metZ	2947386	2947463	+	6872	1142	219	33	3672	780	63	9	1117	845	7	4	1041	915	16	3
mfd	1170517	1173964	-	8590	1624	2756	1069	8309	1549	3758	347	2657	1585	1216	2054	5910	5416	1503	2037
mglA	2237768	2239289	-	3877	2309	1075	874	2128	1473	873	231	1386	915	939	1401	250	232	71	94
mglB	2239349	2240348	-	27445	14453	10943	12955	15319	8659	12870	2126	53890	27816	33312	41498	2276	2138	1333	1617
mglC	2236742	2237753	-	1692	1192	1193	821	1263	757	1082	125	186	118	41	72	147	138	18	21
mgrB	1908622	1908766	-	800	182	85	68	1183	304	93	38	274	238	82	179	246	255	55	71
mgrR	1622816	1622914	-	14776	7870	1098	323	17634	6750	737	41	13213	6377	132	201	17010	12318	231	113
mgsA	1026556	1027015	-	10994	2845	6386	3757	10312	3236	11858	1397	3689	2193	4602	7619	1156	1196	819	1284
mgtA	4467624	4470321	+	90995	21796	80797	35547	90036	20508	100642	10119	20787	13366	26782	48343	1521	1432	911	1455
mgtL	4467430	4467484	+	6118	1386	4687	1864	5901	1389	4597	340	1616	1088	1757	2089	631	626	285	275
mhpA	368610	370275	+	1050	203	1047	140	1060	254	864	79	334	185	139	202	189	194	54	95
mhpB	370276	371221	+	834	122	218	46	813	158	192	15	228	149	39	52	179	223	19	20
mhpC	371238	372105	+	69306	15054	16581	5754	71512	14888	16482	2403	24689	14599	7429	7050	4090	3938	1327	1133
mhpD	372114	372920	+	46494	8962	8233	2991	45149	8666	10135	838	13666	8049	2243	2808	2134	1996	361	358
mhpE	373871	374881	+	45909	9764	11164	3910	42442	9169	11467	1120	13676	8200	2788	4411	2829	2854	487	649
mhpF	372924	373867	+	39605	8928	12148	7868	41859	8586	17324	2296	12526	7451	3791	4514	2225	2046	624	703
mhpR	367586	368420	-	5468	1015	5163	1300	4798	1237	6465	624	1921	1140	1803	2380	1063	950	552	675
mhpT	375458	376670	+	4785	1275	1991	403	5165	1269	2295	99	2143	1621	285	777	427	444	77	127
miaA	4399259	4400202	+	46759	10058	3752	525	49727	10564	2492	163	15780	9365	678	749	53576	44857	1673	890
miaB	693530	694955	-	33855	8221	10551	4169	34180	7653	12774	1320	14481	9471	4762	7133	4437	4317	940	982
micA	2814801	2814879	+	4150	2771	247	79	8941	4002	107	14	11167	10334	94	315	4705	6497	58	29
micF	2313083	2313176	+	2654	611	297	24	4392	919	333	1	896	897	18	77	252	375	4	9
minC	1225384	1226080	-	9261	1807	2007	445	8654	1834	2169	118	3044	1742	546	993	1462	1457	195	260
minD	1224548	1225361	-	21707	6049	13341	10397	21765	6337	17803	3109	8524	5253	9574	12391	2527	2387	2264	3336
minE	1224278	1224545	-	7572	1557	2700	2356	5459	1590	3518	639	2219	1080	1677	2478	786	679	295	389
mioC	3926011	3926455	-	18964	3196	5693	1802	19576	3541	6394	859	6263	4203	3621	5056	3327	3497	765	1285
mipA	1865725	1866472	-	46477	9302	29867	12637	46451	9751	45350	4612	13633	8980	13825	17483	2852	3015	1485	1554
mlaA	2464251	2465007	-	23571	5519	6765	2492	25404	6260	8327	845	8705	5482	2828	5433	3001	2959	444	898
mlaB	3336962	3337255	-	12060	2375	2119	215	10261	2864	1114	36	3461	1942	138	155	832	815	73	52
mlaC	3337256	3337891	-	33702	6970	20095	5151	33051	7489	30773	1911	9668	5722	5800	9856	2308	2163	1150	2049
mlaD	3337909	3338461	-	16920	3569	3087	1037	15846	3815	3859	282	5664	3260	1317	1371	1169	1005	292	297
mlaE	3338465	3339248	-	13292	3268	3044	731	15714	3613	3091	210	5289	3505	1131	1356	1317	1288	321	316
mlaF	3339255	3340065	-	14616	3197	3811	1128	17303	3684	9209	451	5512	3172	1062	2321	1980	1674	448	588
mlc	1667343	1668564	-	1274	313	410	98	1289	230	310	55	784	484	326	542	1763	1805	412	535
mliC	1718065	1718395	-	2671	398	2023	810	3050	513	3447	482	261	174	467	806	248	177	61	157
mltA	2946080	2947178	-	7412	1453	1397	371	7335	1608	1781	92	2505	1450	402	711	1640	1468	145	216
mltB	2824490	2825576	-	2268	483	1776	621	2129	426	2463	166	724	458	712	1205	244	249	106	185
mltC	3104432	3105512	+	1204	217	1749	420	1061	197	1411	106	375	257	266	762	187	217	48	136
mltD	232596	233955	-	104280	16110	14272	4372	107324	18053	18167	1554	21385	11475	6408	9763	11872	11120	1454	2130
mltF	2695800	2697357	+	1518	261	405	87	1499	261	589	27	511	339	286	530	406	412	84	105
mmuM	276728	277647	+	3669	1086	2336	680	4231	967	2056	177	1449	981	588	1004	470	571	149	194
mmuP	275324	276714	+	2039	505	1400	278	1805	499	1500	63	576	376	160	472	215	222	81	132
mnaT	1518331	1518846	-	1523	331	828	411	1876	375	1428	196	618	325	674	1541	233	203	156	418
mngB	767977	770611	+	1700	319	380	157	1737	329	540	52	588	326	185	318	406	491	59	65
mngR	765152	765875	-	1486	213	528	296	1483	241	950	88	460	277	362	531	343	311	102	211
mnmA	1192666	1193773	-	11375	1942	3717	1657	11764	1867	4226	542	2854	2037	1767	2251	1596	1690	400	490
mnmC	2441763	2443770	+	1420	283	486	282	1457	292	771	117	369	227	302	533	265	266	83	115
mnmE	3886827	3888192	+	6344	1370	2330	691	6411	1221	2274	211	1418	885	642	844	750	749	90	131
mnmG	3923743	3925633	-	32085	7053	14030	5665	34877	6624	15388	2211	12039	7454	5825	12364	4891	4657	1263	2392
mnmH	530131	531226	-	2065	391	543	141	1989	344	561	39	514	313	136	226	304	326	52	82
mntH	2511467	2512706	-	1678	219	285	92	2013	198	426	41	467	267	290	283	255	224	103	80
mntP	1905687	1906254	+	2231	452	839	487	2482	812	1263	254	1018	749	940	1146	251	285	172	197
mntR	853182	853646	+	7012	1500	1754	506	6568	1445	1559	157	2124	1123	1658	722	1587	1341	401	224
mntS	852868	852997	-	5484	537	2693	1571	4776	539	2621	763	1515	698	3011	4563	1011	753	903	1188
moaA	817043	818033	+	4716	582	905	248	5177	525	815	64	801	521	282	474	525	514	130	228
moaB	818054	818567	+	5866	1120	3927	1836	5474	818	4479	383	1779	1058	1997	2211	260	247	190	247
moaC	818569	819047	+	4755	897	2187	554	4499	648	2397	125	1369	824	415	574	288	242	86	96
moaD	819055	819293	+	1979	440	907	315	1962	323	1034	73	610	328	350	399	138	123	78	49
moaE	819294	819747	+	3047	552	1103	351	2662	363	1222	72	650	459	170	352	201	172	43	57
mobA	4041433	4041999	-	820	167	358	131	899	192	441	44	298	158	148	268	164	124	39	64
mobB	4040905	4041414	-	1163	202	594	182	927	185	808	77	261	144	160	336	172	162	50	104
mocA	3015159	3015738	+	256	57	318	245	248	61	341	135	120	67	531	509	121	134	92	172
modA	795088	795861	+	5280	1082	3392	988	5062	1317	4330	367	1623	879	920	1381	526	442	223	264
modB	795862	796551	+	964	211	103	29	1361	299	188	11	305	222	32	58	198	205	33	30
modC	796553	797612	+	915	218	126	41	1154	248	149	15	365	222	64	88	321	273	46	49
modE	793855	794644	-	1587	333	1365	583	1561	353	1964	299	567	328	625	1340	294	306	114	252
modF	792315	793788	-	2576	365	1505	417	2305	341	1670	134	919	529	831	2111	545	529	152	427
moeA	865129	866364	-	11306	2470	9108	3660	11598	2557	12888	1134	3579	2265	3600	5644	893	862	654	1113
moeB	864379	865128	-	2621	543	322	104	2990	497	259	25	848	417	80	127	338	283	30	34
mog	9305	9893	+	7864	2067	3625	1694	8921	2379	7245	654	2226	1429	1467	2715	912	811	316	563
mokA	3720600	3720632	-	5	0	12	1	5	0	4	0	3	1	4	7	1	0	1	1
mokB	1492071	1492129	-	1030	710	184	161	1297	695	533	114	1120	769	199	800	881	1065	65	147
mokC	16903	16960	-	489	97	50	4	380	80	40	0	94	66	6	9	40	40	6	4
mpaA	1389869	1390598	-	866	171	643	207	987	170	912	71	282	227	324	560	125	137	88	162
mpl	4455784	4457158	+	40973	8787	15579	4503	44476	8903	20711	1761	10508	6302	4439	9035	4200	3940	1040	1805
mppA	1393226	1394840	+	4480	1012	2014	805	4193	964	2287	265	1682	997	2089	2770	882	846	373	549
mprA	2810769	2811300	+	5752	838	4693	1386	3793	739	4753	332	1359	808	1997	2304	467	522	246	292
mqo	2305107	2306754	-	1144	187	338	121	1439	201	461	42	319	192	75	150	366	355	167	437
mqsA	3167850	3168246	-	38742	4222	16411	4889	23885	3174	22538	1151	3887	2631	3517	5293	1411	1530	604	840
mqsR	3168247	3168544	-	26524	3274	5727	3130	18868	2633	7593	831	3635	2193	1078	2285	1268	1276	195	408
mraY	96008	97084	+	2137	570	1079	320	2293	523	1458	90	1015	647	360	1189	596	597	122	302
mraZ	89633	90092	+	12311	2414	1415	312	13829	2613	943	80	4058	2421	490	1107	1922	2112	205	304
mrcA	3522870	3525423	+	17746	3115	4935	756	17578	3180	5591	263	6564	3841	1458	2696	3106	2760	392	522
mrcB	164729	167264	+	17716	4157	4033	688	17054	4144	3305	204	5455	3115	455	664	3035	2943	246	290
mrdA	666315	668217	-	2304	313	535	102	2447	303	602	42	664	376	253	452	488	475	95	131
mrdB	665200	666313	-	1750	430	801	201	2017	422	795	61	796	514	253	445	300	325	106	146
mreB	3400043	3401087	-	57832	12258	34618	9211	58086	12296	31815	3126	18031	10855	13206	29628	4795	5139	2546	5389
mreC	3398875	3399978	-	3872	659	761	130	4183	632	587	27	1028	573	206	349	492	457	80	92
mreD	3398386	3398874	-	534	163	91	13	796	187	67	7	236	168	23	62	112	120	7	18
mrp	2193058	2194168	-	30034	5968	10221	3534	29909	5293	11377	826	6275	3685	2172	3238	2514	2536	527	745
mrr	4586948	4587863	+	4356	1112	1209	714	4590	1307	1325	290	1466	921	800	768	646	661	299	312
msbA	966620	968365	+	13784	2554	2717	856	13184	2875	3586	257	4634	2559	1157	1768	2390	2268	353	410
mscK	486535	489898	+	13551	2194	3064	804	11834	2083	3953	258	2884	1448	1080	1447	1323	1194	290	335
mscL	3438023	3438434	+	10168	1763	6762	2220	7948	2383	9766	1106	2722	1923	3428	7814	697	666	537	1067
mscM	4386046	4389370	-	2505	486	1033	308	2187	473	1299	47	1126	691	389	736	374	422	79	115
mscS	3068946	3069807	-	16906	2322	9195	1530	18738	2700	13174	529	1677	1072	987	1289	1181	1177	334	487
msrA	4441537	4442176	-	3544	809	6875	1934	3358	813	10099	658	1127	820	2051	4896	284	294	292	747
msrB	1862015	1862429	-	28937	6080	24990	18814	24699	6189	32861	5119	6290	3953	17734	9786	2091	2118	2171	1524
msrC	1915630	1916128	-	5511	1036	2668	1289	6058	1099	4740	538	1614	1146	1656	2659	729	761	386	622
msyB	1113806	1114181	-	1581	312	2662	1750	1580	364	3190	512	1141	670	8067	11410	274	256	465	710
mtfA	2043650	2044448	+	2580	865	2678	2601	2232	811	3358	870	1410	877	4136	7350	488	466	530	1362
mtlA	3772280	3774194	+	11690	3456	6741	1960	11082	3840	9558	581	1213	737	874	1560	471	461	177	332
mtlD	3774423	3775571	+	9146	2292	3190	1627	8360	2237	4121	529	2896	1677	1290	1680	1731	1561	222	302
mtlR	3775572	3776159	+	4079	944	773	426	3729	963	1084	129	1373	920	336	497	903	954	105	154
mtn	178462	179153	-	28691	7194	16734	7889	29296	7721	30313	2543	8145	4885	6810	14652	2941	2815	839	1103
mtr	3304572	3305817	-	575	168	184	60	747	178	262	14	304	217	75	125	204	242	33	28
mug	3214966	3215473	-	4877	1062	1790	746	4618	1281	2708	189	1508	854	724	877	596	478	136	139
mukB	976326	980786	+	22234	5771	5438	2152	20930	5375	6192	622	9255	5154	2688	4127	6028	5224	747	732
mukE	975641	976325	+	4183	836	957	465	3717	815	1334	184	1148	635	498	1009	525	547	144	248
mukF	974322	975621	+	8995	1732	1201	385	9047	1771	1215	99	2932	1521	711	894	1591	1597	220	200
murA	3335234	3336494	-	36677	8168	10779	6073	36703	8238	13763	2258	10677	6540	4442	6798	3226	3115	969	1254
murB	4172056	4173081	+	9543	1553	4510	2071	8358	1707	5300	938	2388	1544	2009	3914	1037	1161	308	677
murC	100764	102232	+	10284	1744	2603	1153	9269	1626	3126	368	3375	1977	1682	2536	1576	1488	495	653
murD	97086	98402	+	4378	960	1523	498	4270	873	2039	127	1858	1076	805	1419	993	932	286	405
murE	93179	94649	+	3194	787	2092	542	3287	642	1997	185	1151	692	804	1504	616	635	288	492
murF	94653	96001	+	2765	597	1057	560	2436	472	1889	154	962	564	704	1483	536	525	320	519
murG	99647	100711	+	4668	910	1165	318	5117	916	1247	125	2007	1281	573	918	1122	1046	195	335
murI	4165483	4166285	+	2276	457	1702	329	2991	478	1436	106	650	465	418	949	398	461	92	243
murJ	1127838	1129374	+	2288	476	1267	353	2659	511	1733	129	1192	816	1002	2069	558	512	173	255
murP	2546672	2548097	+	325	128	166	52	315	160	128	15	232	120	43	102	97	103	22	31
murQ	2545772	2546669	+	694	338	644	645	746	379	955	173	508	294	692	855	179	140	165	240
murR	2544751	2545609	-	625	120	374	151	515	142	470	72	207	125	232	260	117	88	72	85
mutH	2969661	2970351	+	2224	415	451	126	2189	456	500	31	703	412	160	164	507	520	54	47
mutL	4397411	4399251	+	10033	1173	1030	225	10968	1182	1011	58	1975	1097	292	514	965	962	102	160
mutM	3810342	3811152	-	1371	289	201	88	1675	196	294	28	718	557	100	196	1437	1409	307	504
mutS	2857092	2859654	+	10257	2651	3027	1132	10477	2768	3285	442	3819	2304	1398	1996	1702	1601	355	473
mutT	111043	111433	+	294	63	256	53	275	45	282	19	104	65	123	230	57	39	16	47
mutY	3103012	3104065	+	2522	552	568	207	2848	555	490	46	894	714	199	298	304	285	58	72
mzrA	3248438	3248822	+	1627	240	704	89	1852	282	827	44	404	301	212	312	177	164	72	132
nac	2061015	2061933	-	406	66	129	55	394	85	180	27	148	85	115	246	81	86	29	51
nadA	782084	783128	+	11624	3544	13624	7006	10602	2842	17449	2052	3322	2126	3905	9244	1042	1089	972	1927
nadB	2710419	2712042	+	5723	1174	1881	1135	7530	1214	2759	394	901	640	558	1256	778	794	255	565
nadC	117751	118645	-	3802	576	1759	675	4264	454	2473	169	715	463	617	1103	513	561	168	238
nadD	669930	670572	-	458	84	175	98	509	82	250	43	135	81	96	183	138	150	41	93
nadE	1822457	1823285	+	10006	1578	9596	2906	8992	1674	14191	1025	2604	1548	3365	5079	1061	1078	987	1396
nadK	2750830	2751709	+	2779	516	1601	478	2989	503	2181	191	828	501	944	2308	309	352	187	432
nadR	4627314	4628547	+	2339	455	1864	627	2126	368	1617	189	864	492	802	1342	415	413	158	284
nagA	701602	702751	-	5599	1210	2937	1086	5550	1255	3728	374	1859	1135	1178	1853	807	847	149	268
nagB	702810	703611	-	3471	888	3006	2147	3277	785	4595	572	1147	632	1244	2268	254	235	180	356
nagC	700373	701594	-	3492	610	684	315	3301	572	624	101	1058	594	428	647	737	651	166	271
nagD	699573	700326	-	6715	1536	2361	1279	7422	1674	3516	435	2124	1398	1426	2042	807	827	329	462
nagE	703943	705890	+	19479	7460	31178	2769	18223	7486	19748	771	8629	5581	2950	12495	1896	1992	759	2917
nagK	1178592	1179504	+	4624	1125	1198	406	4731	1202	1276	139	2063	1178	784	939	644	659	187	207
nagZ	1164094	1165120	+	8059	1946	1602	601	7936	1707	1600	141	2585	1486	557	744	817	823	121	151
nanA	3372682	3373576	-	610	263	429	371	546	265	653	118	283	177	263	380	103	96	54	86
nanC	4538784	4539501	-	381	72	79	20	326	76	76	3	124	56	41	55	41	43	15	16
nanE	3370350	3371036	-	515	120	225	128	418	163	285	31	323	169	141	265	80	85	37	51
nanK	3369478	3370346	-	453	139	101	24	429	162	59	8	282	199	26	68	93	66	11	20
nanM	4537658	4538765	-	1743	266	897	281	1334	274	1198	134	386	264	278	524	274	228	88	202
nanR	3373697	3374489	-	3171	448	904	296	3105	485	904	138	668	367	391	643	427	362	140	190
nanS	4536613	4537594	-	219	25	197	60	268	44	257	24	65	38	68	155	53	71	29	50
napA	2300266	2302749	-	2215	824	1386	649	2098	634	1396	266	483	246	117	328	173	198	41	71
napB	2298268	2298714	-	454	121	285	170	403	110	401	35	124	78	83	209	51	50	15	43
napH	2298718	2299564	-	457	159	272	14	479	113	137	3	160	102	25	44	68	71	3	21
narG	1279863	1283603	+	1735	328	494	107	1571	312	281	33	511	269	51	175	326	351	45	74
narH	1283607	1285138	+	1515	308	313	120	1398	318	371	45	523	291	103	143	243	284	34	42
narI	1285849	1286526	+	783	183	163	37	859	221	191	17	320	195	48	76	108	102	15	16
narJ	1285142	1285848	+	770	202	176	41	792	178	145	5	361	208	19	70	102	105	13	15
narL	1275178	1275821	-	2760	707	2247	926	2799	678	3780	270	1026	576	909	1129	330	300	138	105
narP	2290499	2291147	+	9361	1801	2444	1211	9844	1718	3520	386	2310	1310	703	1117	1669	1617	250	279
narQ	2585730	2587431	+	2149	359	541	131	2207	323	755	31	443	280	213	229	286	261	54	83
narV	1535936	1536613	-	170	44	78	31	197	51	103	4	108	57	38	76	75	62	13	15
narW	1536617	1537308	-	220	18	585	10	139	22	109	1	111	54	9	24	32	33	9	30
narX	1275829	1277618	-	4986	929	1190	359	4639	1021	1216	77	1668	995	418	703	865	831	105	129
narZ	1538853	1542590	-	1086	153	397	65	833	131	324	22	527	292	151	331	206	265	34	83
ndh	1166084	1167389	+	10597	2077	3910	2448	11116	2423	5529	760	2553	1445	2156	2281	1072	991	951	922
ndk	2644432	2644864	-	30627	9375	19035	12661	31353	10477	32635	4989	22043	13376	19031	27817	6308	6322	3214	3851
nei	745934	746726	+	693	89	224	22	702	96	201	7	162	124	70	144	174	164	37	44
nemA	1726658	1727756	+	1957	488	773	342	1951	490	679	109	608	406	307	424	266	281	53	90
nemR	1726022	1726622	+	1096	157	1209	241	1021	191	1374	117	188	150	155	515	172	167	79	186
nepI	3840548	3841739	-	1056	100	417	117	1632	105	419	54	101	54	35	74	83	72	15	24
nfi	4198789	4199461	+	1445	276	320	90	1559	264	217	36	438	257	115	166	151	124	44	32
nfo	2250839	2251697	+	2908	556	2761	1476	2861	488	4259	558	941	553	1361	1909	260	281	198	249
nfrA	587981	590940	-	4422	847	2512	727	3907	807	2717	224	1267	851	681	1346	611	608	125	214
nfrB	590954	593178	-	1952	289	214	81	1660	333	118	22	615	373	68	90	342	329	63	22
nfsA	891200	891906	+	2480	638	2986	836	2535	595	1998	303	911	569	712	967	215	203	116	122
nfsB	604770	605424	-	8346	1750	16578	7371	7385	1915	22764	2697	2594	1709	6031	11197	890	829	1220	2365
nfuA	3545623	3546199	+	16247	4274	19248	9960	16957	4408	35860	3716	4244	2743	8867	25904	5235	5827	6403	17128
nhaA	17488	18655	+	9441	1923	3201	904	10482	2457	4028	311	3318	2254	1466	2890	1225	1300	308	542
nhaB	1233175	1234717	-	4894	1156	2241	634	5214	1298	3009	290	1415	1000	912	1297	857	788	337	419
nhaR	18714	19620	+	1726	326	514	282	1937	349	709	84	541	337	263	326	291	292	65	111
nhoA	1534023	1534869	+	295	60	152	33	342	57	152	5	114	92	55	100	73	127	26	21
nikE	3617779	3618582	+	348	56	140	15	302	52	69	8	82	64	12	42	74	85	10	14
nikR	3618587	3618989	+	1760	269	2736	884	1473	316	3257	236	379	264	782	1499	108	111	159	323
nirC	3497002	3497809	+	991	262	583	92	978	274	399	26	315	221	99	128	147	144	50	53
nirD	3496554	3496877	+	158	70	32	34	181	61	64	10	62	29	15	25	42	21	6	9
nlpA	3839174	3839993	-	11306	2101	10524	4045	8978	2434	22840	1469	2352	1447	4422	7201	646	627	971	1985
nlpC	1792266	1792731	-	9390	2242	3953	1473	8850	2427	6641	406	3347	2462	1588	3430	1645	1638	438	841
nlpD	2867613	2868753	-	150028	19752	12711	1033	139017	22193	8788	248	39014	22673	1006	1691	15032	14815	949	402
nlpE	215268	215979	+	5643	1156	2506	841	5608	1298	2730	329	1818	965	1204	1018	574	515	254	254
nlpI	3308039	3308924	-	131799	18688	8944	711	147263	20419	5475	149	32294	18193	818	1287	18413	17768	826	617
nmpC	575785	576825	-	91849	29498	107256	99277	88032	38496	188385	45793	19627	10689	82368	75441	9075	8503	22208	24905
nnr	4394065	4395584	+	5857	1244	1886	489	6294	1203	1641	123	1996	1316	488	756	724	719	115	167
norR	2830774	2832289	-	3000	756	442	121	3070	784	341	48	1085	642	202	175	861	819	132	63
norV	2832475	2833911	+	725	159	193	21	701	185	113	15	231	136	23	53	219	242	27	24
npr	3347969	3348238	+	254	48	260	81	267	44	296	27	91	43	218	385	82	62	48	124
nrdA	2344864	2347150	+	22109	5799	38042	16590	17845	5150	47339	5573	7677	4502	11859	22562	1739	1631	1273	2262
nrdB	2347383	2348513	+	8720	2334	9984	5443	7258	1933	14139	1617	2912	1756	3685	6477	529	508	296	620
nrdD	4460521	4462660	-	6370	1542	3256	1521	4880	1291	4496	388	1157	689	719	910	281	302	89	110
nrdF	2803501	2804461	+	165	19	72	38	117	28	80	23	69	31	66	106	42	43	25	22
nrdH	2800722	2800964	+	189	92	340	352	206	207	682	279	158	90	655	692	32	14	85	125
nrdI	2800968	2801347	+	176	61	73	16	161	167	37	12	122	84	38	24	16	22	5	8
nrdR	433001	433451	+	9127	2063	4053	2375	9611	2334	4829	692	2415	1642	1538	2869	1107	1053	352	588
nrfA	4287763	4289200	+	707	76	416	32	615	63	165	12	115	73	30	81	92	101	9	38
nsrR	4406189	4406615	+	14861	1333	1750	757	21817	1457	2554	362	2592	1440	1165	1769	1115	1043	460	514
nth	1711523	1712158	+	444	102	219	141	415	94	297	38	133	87	97	229	117	117	35	63
nudB	1948179	1948632	-	5654	1365	262	56	5496	1269	168	8	2830	1463	133	148	635	583	56	46
nudC	4196902	4197676	+	3789	745	1243	588	4031	734	2262	296	1031	605	552	685	413	406	122	142
nudE	3525588	3526149	-	8880	1533	2317	804	10286	1671	3401	336	2065	1275	963	1517	1320	1373	292	429
nudF	3177280	3177910	-	2914	542	1309	740	2778	668	2060	285	951	521	766	1171	349	300	182	203
nudG	1841489	1841897	+	1221	293	767	217	1280	339	1123	90	399	231	237	568	161	175	58	105
nudI	2364553	2364979	+	434	112	485	162	451	95	607	39	197	110	184	595	86	87	34	126
nudJ	1193826	1194288	-	393	106	333	141	443	75	381	59	132	111	248	279	76	66	43	59
nudK	2582902	2583478	-	757	126	603	384	672	132	744	96	185	110	447	546	166	131	53	68
nudL	1896169	1896748	+	688	160	327	87	722	125	305	30	209	145	109	197	139	148	29	44
nuoA	2404628	2405072	-	5712	2143	5631	5580	5582	1672	8342	1583	1880	1281	4318	8861	415	450	766	1571
nuoB	2403950	2404613	-	11536	5064	3543	3844	10470	3923	3940	965	3958	2477	2129	3054	644	648	327	480
nuoC	2402054	2403845	-	27157	13892	7565	6573	22337	9854	7702	1694	10020	6636	3883	4997	1312	1367	611	885
nuoE	2401555	2402052	-	13981	5397	2774	1288	8852	3816	2020	295	4254	2743	931	1240	553	578	227	304
nuoF	2400217	2401551	-	22488	10519	4497	3425	19211	8083	6034	942	8793	5733	2303	3893	1323	1314	456	786
nuoG	2397442	2400165	-	46420	20853	7428	4522	40332	18410	7153	1215	21408	12489	2959	5171	3195	3033	600	825
nuoH	2396464	2397438	-	11507	5634	1343	577	11311	5627	1265	164	6273	3957	413	662	911	873	142	118
nuoI	2395907	2396450	-	12370	5329	3182	852	10270	4381	2363	251	5265	3812	470	1470	787	785	112	296
nuoJ	2395345	2395896	-	8696	3360	1018	412	7066	3193	930	81	4313	2410	283	579	589	537	61	91
nuoK	2395046	2395341	-	5039	1710	476	244	4071	1666	395	36	2485	1381	189	229	361	308	36	45
nuoL	2393204	2395042	-	24846	11573	3888	1423	24188	11059	4091	272	13493	8613	726	1665	1930	1802	270	336
nuoM	2391511	2393041	-	15056	7164	3302	1272	15161	6989	3453	239	8674	5946	758	1662	982	999	186	258
nuoN	2390047	2391505	-	15957	7324	1838	876	15676	7699	1814	184	8994	5855	440	903	1203	1186	113	129
nupC	2513041	2514244	+	5257	1286	4097	1403	5059	1308	6538	464	1649	1061	1596	2624	385	366	294	447
nupG	3105713	3106970	+	1578	682	1044	632	1846	814	1755	193	2662	1792	1699	3216	278	338	158	248
nusA	3316038	3317526	-	140508	26288	35194	17422	135742	26248	55066	6804	62177	35121	23976	48374	21745	19771	6785	13817
nusB	435136	435556	+	25134	5718	4457	2442	21522	5551	5993	720	6953	3401	1865	1719	3233	2993	774	502
nusG	4177742	4178288	+	27452	6425	4368	1176	30983	6890	4949	408	11293	6416	1496	2875	4573	3950	367	503
obgE	3330581	3331754	-	97529	22635	9859	3008	92756	22683	9017	1011	63291	36910	6035	5032	33745	32363	3348	1841
ogrK	2167301	2167520	-	1379	345	2215	1005	1289	354	4685	313	405	219	677	1104	137	95	48	118
ogt	1399720	1400236	-	1589	201	622	231	1445	220	719	78	358	190	324	657	184	190	119	221
ohsC	2700519	2700596	+	177	121	123	18	187	106	280	1	320	208	39	47	320	217	32	13
ompA	1019012	1020053	-	1148086	221135	443309	197630	1092055	246701	671755	65718	165051	98945	137598	171073	90972	92744	56504	75456
ompC	2311645	2312749	-	590461	94124	474062	121686	479078	80284	629710	33369	109545	62494	80384	101244	12026	11878	6219	8163
ompF	985893	986982	-	488924	131100	416163	378505	457441	171028	780275	164234	440971	231092	877662	934241	182712	166123	206147	251769
ompL	4063602	4064295	-	133	9	115	28	54	12	114	12	35	30	12	72	15	26	9	19
ompR	3535868	3536584	-	27191	6392	10356	5012	24353	6735	15855	1461	8225	5008	5249	6870	1443	1497	644	927
ompT	584679	585633	-	160989	30903	169423	72893	137598	28329	230210	22770	51922	31620	78409	106338	14401	13342	13351	16401
ompW	1314019	1314658	+	6593	1413	13667	6136	6411	1181	21800	1837	1640	964	2939	5585	283	294	203	460
ompX	850449	850965	+	353914	60164	351181	77169	294579	62554	493425	31837	71955	46325	51159	77162	27927	28396	20140	28699
omrA	2976101	2976189	-	426	243	41	8	582	258	20	1	445	401	5	5	292	393	5	0
omrB	2976303	2976385	-	311	150	62	6	290	116	115	3	557	350	23	30	345	282	8	8
opgB	4597149	4599441	-	4008	866	1743	451	4126	856	2181	174	1258	849	651	1289	946	995	201	342
opgC	1107783	1108941	-	625	60	285	102	769	62	308	49	192	79	108	215	141	111	26	53
opgD	1496855	1498511	+	4952	1132	1401	803	5954	1365	2181	327	1939	1158	1103	1414	1224	1168	326	389
opgG	1109334	1110862	+	21865	3787	27361	10966	17056	3084	31421	3246	4761	2833	10714	16528	1132	1104	1353	2678
opgH	1110870	1113406	+	11616	3291	6266	1501	11237	2656	6784	429	3897	2609	1802	3549	1232	1307	555	1030
oppA	1301181	1302813	+	16057	1760	8388	2661	11465	1699	7502	697	34777	21458	33860	70481	9152	9072	5728	14401
oppC	1303833	1304742	+	290	58	115	28	350	64	83	8	1406	874	294	499	211	207	77	68
oppD	1304753	1305763	+	544	98	604	32	563	84	206	12	1949	989	752	890	384	357	207	198
oppF	1305767	1306768	+	1092	247	161	54	1137	294	149	20	2271	1372	387	821	633	621	122	162
orn	4391603	4392149	+	8707	1960	8839	2890	10059	2158	11262	1124	2332	1643	3601	3575	723	765	505	633
osmB	1343109	1343328	-	8497	1543	5065	6165	12046	2728	7520	4482	473	323	1645	1753	370	367	543	851
osmC	1556624	1557056	+	10549	1262	10936	2342	9435	1608	17853	1140	2069	1245	4027	10311	406	365	209	604
osmE	1821917	1822256	-	6017	997	4614	2732	5345	1151	9053	1221	2501	1331	5080	6178	558	512	576	673
osmF	2218563	2219481	-	746	121	298	59	686	112	321	17	451	305	265	533	92	98	34	53
osmY	4611395	4612001	+	4176	485	1470	588	3765	630	2230	289	1242	606	1345	1438	153	159	155	181
otsA	1980187	1981586	-	1307	254	2269	533	1297	266	2700	229	544	393	1090	4407	235	247	86	327
otsB	1981612	1982387	-	908	93	148	14	662	112	119	11	233	146	93	120	61	71	19	31
oxc	2490255	2491950	-	556	110	230	73	511	116	360	32	155	75	39	71	194	199	31	58
oxyR	4158489	4159407	+	16829	3870	6270	2791	18638	4065	9314	988	5612	3154	3051	4806	1444	1464	412	723
oxyS	4158284	4158394	-	659	290	48	6	738	315	23	1	176	167	1	5	268	264	1	2
paaB	1454867	1455155	+	35	5	41	22	39	14	76	3	20	14	34	81	10	5	5	4
paaE	1456429	1457496	+	165	35	523	18	122	25	114	5	74	58	22	89	33	61	6	48
paaF	1457500	1458263	+	132	12	126	3	126	7	103	2	67	27	47	23	34	35	32	19
paaJ	1460893	1462098	+	1963	514	167	29	1965	501	93	3	721	477	35	52	280	322	16	19
paaK	1462124	1463438	+	2144	796	581	462	1992	906	592	172	1276	735	634	1298	357	356	100	151
paaX	1463538	1464470	+	1655	415	502	252	1761	438	684	98	630	425	365	526	307	284	87	95
paaY	1464489	1465061	+	991	325	242	169	1057	342	368	57	389	232	149	275	150	154	28	28
pabA	3490265	3490829	-	1991	256	1186	273	2576	280	1446	80	462	360	309	720	185	241	69	105
pabB	1894804	1896166	+	1087	160	531	242	893	147	809	85	268	142	251	449	157	181	55	70
pabC	1153299	1154109	+	3757	759	906	503	4013	897	1142	196	1678	1098	930	994	769	719	126	142
pagP	656556	657117	+	374	44	74	40	295	48	97	12	59	52	47	67	37	48	13	13
pal	779066	779588	+	146525	30011	71290	29732	125296	30922	117600	9702	41349	20270	23158	31247	12475	11098	7084	8814
panB	148806	149601	-	36178	6510	40178	25942	30330	7458	64694	10050	8755	4936	11396	20258	2381	2308	2982	4340
panC	147943	148795	-	29925	6426	18247	8930	28055	6396	27509	2623	7694	5053	6491	13506	2018	1872	1141	1944
panD	146313	146694	-	40467	8093	48172	28798	34250	8552	89534	10247	9665	7222	15594	31379	2399	2430	3011	6177
panE	443641	444515	-	10461	1882	9468	2002	9404	2065	9627	642	2541	1526	1624	3234	635	581	273	604
panF	3407617	3409058	+	1581	355	373	76	1879	456	396	32	741	492	126	236	313	243	37	45
panM	3597983	3598367	+	838	219	2162	869	951	217	3063	379	276	200	816	2621	96	112	156	421
paoA	301887	302573	-	318	49	121	12	312	55	77	7	101	68	23	46	63	75	10	10
paoB	300934	301883	-	259	59	158	47	239	53	89	8	105	70	49	70	47	60	8	20
paoD	297791	298726	-	327	58	124	27	319	56	104	9	124	77	26	35	148	135	14	11
parC	3163714	3165973	-	19264	3780	3327	1028	18765	3710	3408	337	5600	3347	1357	1525	3757	3430	509	469
parE	3173503	3175396	-	10208	2402	2365	1023	10417	2248	2898	283	2728	1621	864	1293	1271	1064	286	333
patA	3219493	3220873	+	1101	241	360	67	1114	212	274	11	1036	609	456	708	195	220	25	29
patD	1515577	1517002	+	1027	194	393	124	963	172	336	39	1409	735	909	972	155	180	43	41
pawZ	2476583	2476598	+	108	22	13	0	133	30	22	0	33	12	0	2	58	54	4	5
pbpC	2645012	2647325	-	1198	298	921	131	1274	269	396	52	447	295	38	162	333	406	37	103
pbpG	2223937	2224870	-	1617	357	914	279	1380	288	1292	71	420	277	284	691	388	378	89	138
pck	3532817	3534440	+	36496	15797	51840	42806	33496	16013	53052	15581	16413	10678	26002	34161	3444	3489	3198	4844
pcm	2868892	2869512	-	1987	397	392	123	2355	365	350	42	530	358	203	405	275	294	54	111
pcnB	157732	159126	-	12998	2221	3175	798	12622	2065	3018	273	3668	2390	1348	2337	2698	2619	427	612
pdhR	122091	122856	+	17435	2749	2179	616	17781	3734	1792	150	3554	2081	496	853	2152	2008	465	442
pdxA	52430	53415	-	3185	842	762	68	3780	766	454	20	1229	868	148	314	573	662	55	102
pdxB	2436714	2437851	-	16055	3793	6792	3446	17964	4078	8428	1145	4824	3053	2414	5026	1560	1517	457	855
pdxH	1717350	1718007	-	3525	566	2530	1274	3245	496	4340	448	706	458	864	1961	216	223	138	260
pdxJ	2700998	2701729	-	8785	1962	8330	2865	8819	1757	9604	834	3075	1701	3252	3868	1159	1122	613	889
pdxK	2536385	2537237	-	4538	915	3566	1332	5087	1043	4447	436	2004	1127	1674	2530	661	756	317	457
pdxY	1715025	1715889	-	2182	312	1277	342	2149	346	1587	122	907	497	434	774	387	352	114	163
pepA	4484439	4485951	-	55820	11251	15073	5089	51430	11513	14247	1472	17109	9382	6007	6800	5376	4991	1603	1738
pepB	2655074	2656358	-	14542	3698	12245	6627	11444	3282	12750	1412	5943	3362	5479	6649	955	882	457	525
pepD	254258	255716	-	55479	12207	29491	15963	49484	11261	37282	5280	18055	10209	13252	17271	3886	3516	1621	2295
pepE	4229452	4230142	-	678	261	560	430	731	259	936	149	404	260	514	1114	95	85	48	125
pepN	990621	993234	+	22433	5225	17404	5856	22424	5569	23314	2226	6679	3969	4893	10675	3276	3193	1163	2249
pepP	3053518	3054840	-	15988	3612	9553	3719	16108	3354	10665	1132	4330	2698	2899	4631	911	876	405	680
pepQ	4031160	4032491	+	16245	4073	9073	6072	16189	3762	11653	1669	4963	2933	5770	8261	1277	1178	914	1321
pepT	1185843	1187070	+	4783	976	2033	1080	5138	980	3448	344	1811	1111	1915	2098	672	617	272	328
perR	269288	270182	-	357	55	161	91	384	73	194	31	131	66	162	151	90	118	36	43
pfkA	4107551	4108514	+	86694	21921	48513	17572	82155	23494	95607	6495	28893	18351	16387	22762	5947	5909	2294	2493
pfkB	1806369	1807299	+	6662	1257	6570	2378	5796	1086	8985	701	1770	1151	2175	3305	378	390	230	313
pflA	950339	951080	-	10095	2106	5520	2271	9162	1742	7648	673	2090	1284	1454	2423	328	348	167	260
pflB	951271	953554	-	138264	26662	63150	31820	121716	25555	85919	8341	57375	30788	31706	44757	7335	7316	3986	4240
pgaA	1089865	1092289	-	710	101	218	59	648	93	221	29	188	104	49	101	184	159	30	45
pgaB	1087846	1089857	-	371	65	183	56	283	65	146	20	118	67	53	103	110	81	41	33
pgaC	1086520	1087838	-	321	61	152	31	335	76	128	14	123	71	30	75	415	400	55	74
pgaD	1086105	1086519	-	1353	158	488	173	983	176	741	55	360	199	246	503	408	329	165	303
pgi	4233757	4235407	+	39669	7859	26998	14884	31725	7156	35388	4369	10935	6377	28072	28606	3434	3129	5303	6924
pgk	3071458	3072622	-	100209	23752	55786	41161	85233	21578	79951	12957	26622	15311	36302	39463	3648	3495	3668	4379
pgl	798585	799581	+	4823	875	5885	1765	4377	858	6480	627	2364	1414	2722	5892	438	411	204	474
pgm	713557	715198	+	29267	6942	6581	2723	25453	6382	8367	718	9705	5805	2619	3583	3055	2864	641	732
pgpA	436611	437107	+	2570	428	216	36	3336	536	175	22	744	453	71	113	443	473	49	36
pgpB	1339329	1340094	+	3061	573	739	107	2985	601	758	34	691	482	159	335	495	454	55	124
pgpC	2697914	2698550	-	1314	205	159	46	1386	227	232	15	346	222	81	130	229	219	27	42
pgrR	1391990	1392890	+	1006	153	477	172	1131	191	720	66	278	162	369	542	155	173	100	171
pgsA	1992268	1992817	-	1286	390	1694	436	1890	392	2516	195	531	428	560	1545	169	215	134	300
pheA	2737744	2738905	+	2844	432	2551	935	2869	470	3829	336	804	501	1160	2309	437	439	304	695
pheL	2737598	2737646	+	1119	62	106	79	384	90	164	39	167	89	206	223	153	123	85	82
pheM	1799225	1799270	-	206	30	2926	2629	318	64	5577	1678	106	93	2512	5507	56	99	582	2212
pheP	601958	603335	+	4713	1081	1220	362	5169	1430	1744	156	2025	1361	974	1740	1401	1314	248	352
pheS	1797958	1798942	-	12775	2788	4032	2017	11919	2705	4988	669	4517	2710	3342	3379	1213	1227	729	789
pheT	1795556	1797944	-	83682	19165	17150	9813	77537	19009	17732	3055	25418	14927	5391	8267	7663	7942	1262	1129
pheU	4362550	4362626	-	104	48	47	6	179	54	38	0	53	70	10	29	40	123	17	29
pheV	3110365	3110441	+	305	131	126	12	930	211	174	9	232	307	7	47	183	536	8	27
phnC	4324376	4325165	-	59	13	91	25	53	11	70	10	31	20	36	58	60	58	11	33
phnN	4315538	4316081	-	246	35	90	15	240	54	80	3	81	51	20	24	34	34	9	11
phnO	4315103	4315524	-	245	61	164	13	315	59	52	5	143	65	21	30	56	66	6	9
phnP	4314343	4315102	-	416	68	280	17	377	76	83	8	126	77	12	32	100	83	40	43
phoA	401746	403162	+	6448	1337	4389	1502	6266	1361	8865	597	2151	1473	1739	10736	1105	1230	700	3629
phoB	417141	417831	+	4190	944	1278	501	4846	959	1192	135	1800	1166	1063	859	2114	2235	418	343
phoE	259044	260100	-	844	184	1300	573	658	160	1415	173	243	161	798	967	149	165	212	322
phoH	1084991	1086056	+	5296	403	1031	151	5256	416	958	46	1016	618	555	783	487	491	166	259
phoP	1189776	1190447	-	6245	1428	6444	4428	6301	1709	10808	1884	1937	1090	2876	4816	1469	1372	1645	2817
phoQ	1188315	1189775	-	2721	515	988	228	2822	605	1347	67	799	492	325	657	886	835	260	555
phoR	417888	419184	+	2830	483	698	121	3128	412	513	37	855	541	184	429	1227	1169	123	193
phoU	3906852	3907578	-	5926	1962	3980	3533	5384	1617	6027	939	3251	1617	3063	3531	1084	816	613	645
phr	739510	740925	+	1087	180	153	18	1167	168	110	6	366	252	42	89	244	259	25	23
pitA	3637641	3639141	+	33578	6632	9430	1775	36437	6952	13549	592	12096	8231	2524	6997	2749	2826	457	1020
pitB	3134871	3136371	-	599	76	170	18	433	77	173	6	148	94	34	76	109	106	16	37
pka	2719952	2722613	+	2146	631	938	325	2257	599	1077	117	2179	1324	1175	2201	796	883	137	220
plaP	2085703	2087051	-	11582	3210	2985	1278	11894	3118	4515	287	7699	4499	1706	2330	2430	2292	400	379
pldA	4004861	4005731	+	10178	1999	4230	2188	10276	2164	4974	755	2847	1596	1872	2929	916	844	319	491
pldB	4009169	4010192	+	10199	1723	2026	518	9160	1816	2332	199	2345	1631	531	1523	1038	1164	135	264
pliG	1227070	1227472	-	19728	2386	37326	21648	12997	147	54639	824	4283	2495	86081	43395	702	633	6607	3052
plsB	4254042	4256466	-	10864	2593	3637	1303	9953	2217	4058	412	4416	2579	2254	3440	1754	1791	420	536
plsC	3162743	3163481	-	4064	729	4092	1346	3458	736	3944	512	1039	688	1411	3538	294	317	234	626
plsX	1147620	1148691	+	63783	16008	5234	791	85620	18858	3892	99	38022	32478	5546	4362	12607	19379	1240	441
plsY	3204693	3205311	+	3003	461	1875	440	3853	536	1739	170	833	579	836	1104	395	405	251	356
pmbA	4457958	4459311	+	10496	1924	6195	1680	10921	1930	6666	609	2721	1582	2442	3275	780	736	434	622
pmrD	2373271	2373538	-	1652	343	1606	1070	1464	332	2513	454	520	222	1567	2986	229	156	315	756
pmrR	4332115	4332205	+	7886	1452	15303	6915	6694	1446	21450	2335	2314	1518	7753	23097	342	290	684	2066
pncA	1851886	1852528	+	1495	421	738	294	1407	371	868	77	472	293	241	404	240	244	50	61
pncB	989153	990356	-	28423	4730	9805	5832	34121	4812	15193	2551	4975	3434	3218	6581	4505	5035	786	1553
pncC	2823848	2824346	-	4362	947	972	601	4364	998	1224	138	1613	904	437	386	661	623	98	91
pnp	3309032	3311168	-	119869	24080	41685	13824	120174	24647	52708	4940	40819	23155	20324	34003	21751	21082	6855	11263
pntA	1676370	1677903	-	126806	26234	42029	14937	111169	23348	63381	3620	36034	22443	23350	19157	10612	10434	5556	5069
pntB	1674971	1676360	-	88392	20696	18227	4231	86456	19119	19183	927	29913	18343	2120	5113	9779	9780	1029	1362
pnuC	783165	783885	+	4773	1867	2994	1300	4696	1624	4401	396	1999	1189	1121	2753	554	475	176	408
polA	4046965	4049752	+	17096	3277	7206	3059	15139	3090	8672	944	4428	2675	2651	3566	1778	1758	537	669
polB	63428	65780	-	1291	138	283	25	1919	128	152	6	285	203	43	86	314	363	33	44
potA	1184457	1185594	-	5264	960	2611	874	4762	834	2590	304	1898	1165	1243	1926	717	885	362	411
potB	1183620	1184444	-	914	238	242	79	1048	191	239	23	427	274	117	271	153	186	46	50
potC	1182829	1183616	-	3217	594	642	264	2179	450	676	61	1397	788	211	486	218	219	52	91
potD	1181782	1182825	-	30391	5739	14881	4320	21608	4533	22428	971	14382	8536	6108	11074	1506	1542	553	911
potE	716945	718261	-	835	242	404	40	1035	295	170	18	448	259	52	91	271	301	16	30
potF	893783	894896	+	10375	2371	6147	2142	10055	2152	8397	584	5227	3534	3379	5140	1345	1159	721	1135
potG	894990	896124	+	2352	582	575	195	2247	497	721	50	1248	768	303	622	314	270	81	139
potH	896133	897083	+	771	171	318	51	770	128	288	17	467	259	163	346	132	134	19	59
potI	897087	897929	+	1075	318	143	45	1282	273	177	10	744	457	86	168	440	452	31	22
poxB	909330	911049	-	512	74	494	124	481	82	624	51	473	346	776	1361	99	119	59	101
ppa	4449121	4449652	-	116321	20429	76322	43245	90487	20813	110371	14228	25586	14776	33732	52090	6980	6908	5330	10045
ppc	4150446	4153098	-	52797	8640	22073	9717	40392	6318	28093	2008	21359	12557	13063	19334	11491	10727	2978	4340
ppdA	2963716	2964177	-	192	28	95	13	168	30	61	4	55	39	16	36	24	22	12	14
ppdB	2963156	2963706	-	236	69	45	7	311	70	52	4	102	56	11	15	42	65	5	10
ppdC	2962440	2962748	-	544	119	156	38	538	122	181	13	168	104	30	144	80	87	10	28
pphA	1922312	1922969	-	254	37	43	14	241	43	66	5	69	56	38	53	65	54	12	11
ppiA	3491724	3492297	-	6405	1279	6918	2882	5610	1258	9373	944	1880	1198	4412	11612	632	660	679	2203
ppiB	553942	554437	-	46128	7224	100150	44146	31959	5807	129951	13114	9791	6011	32598	51381	2211	2171	2694	5747
ppiC	3959531	3959813	-	10647	2034	5219	2761	8927	2092	13389	1337	2412	1625	5333	4947	1183	1088	732	802
ppiD	461914	463786	+	92195	17596	17836	6933	75422	16098	25902	2444	24878	13202	9085	11258	9460	8156	1823	2469
ppk	2623043	2625110	+	4611	742	2796	886	4248	559	3697	281	993	547	1062	2808	1077	953	189	517
pppA	3113542	3114352	-	2655	396	276	46	2552	440	150	7	879	553	41	60	362	391	48	25
pptA	1533051	1533285	+	902	94	1276	494	560	121	2130	244	208	86	773	1428	125	127	139	304
ppx	2625114	2626656	+	3093	632	1111	535	2432	553	1492	169	1030	558	727	1314	959	894	152	217
pqiA	1012000	1013254	+	1817	406	488	195	2147	500	627	53	733	465	238	353	468	479	72	75
pqiB	1013258	1014895	+	4878	1009	840	235	4223	937	889	67	1625	891	197	310	459	493	54	69
pqqL	1572406	1575202	-	1613	342	375	131	1387	475	396	47	703	335	176	256	509	423	88	73
prc	1912767	1914816	-	26238	4851	3568	1381	23680	4751	5175	379	8315	4633	2662	3330	4832	4521	667	842
preA	2235271	2236500	+	1106	433	413	225	1015	295	334	42	845	503	324	480	281	297	80	101
preT	2234032	2235264	+	1128	431	570	455	889	253	507	73	983	610	614	701	250	195	130	172
prfA	1265011	1266093	+	3149	632	1280	1063	2805	478	1883	225	591	345	620	892	252	269	86	125
prfB	3036207	3036282	-	4350	744	1026	862	2777	704	1224	329	967	562	1030	849	322	278	205	172
prfC	4609413	4611003	+	33712	6968	12279	3923	35110	6856	14069	1457	10645	7188	5750	10999	3576	3973	1380	2580
priA	4124611	4126810	-	2020	374	593	158	2191	373	471	40	735	459	252	375	502	466	107	111
priB	4425519	4425834	+	184677	39846	13068	3715	168757	47377	9961	1679	82043	50539	2200	5670	14374	13859	822	627
priC	490284	490812	-	6195	1144	1460	598	5506	1294	2340	253	1961	1128	1022	1964	532	473	244	585
prkB	3484489	3485359	+	942	176	1051	376	903	151	1205	109	324	188	537	970	219	242	115	233
prlC	3643139	3645182	-	11265	2796	6479	2681	10910	2314	10307	726	3878	2383	2611	4481	7771	7257	3581	5932
prlF	3277001	3277336	+	4496	1021	3464	2278	3778	1079	5147	849	1478	834	2320	3539	704	656	511	876
prmA	3409069	3409951	+	2174	576	1010	393	2129	527	1123	106	723	480	397	636	372	358	68	108
prmB	2447507	2448440	-	22030	4404	24268	8298	22065	4425	31218	2808	6377	3869	7227	14801	1583	1634	954	2214
prmC	1266094	1266923	+	569	147	203	68	616	135	214	17	181	89	74	123	103	84	44	46
proA	261502	262756	+	33950	7235	10877	3636	32172	7105	12084	1064	11427	5878	4470	6598	4029	3731	976	1543
proB	260387	261491	+	35616	7796	8461	1941	37095	8148	8464	755	11113	6756	2354	3072	4614	4452	862	1028
proC	404834	405644	-	7383	1481	7149	2270	7170	1458	9344	887	2445	1512	3154	4097	740	638	582	765
proK	3708615	3708692	-	32314	17357	61870	3082	41447	15760	69317	415	22541	13384	30439	15534	26002	24344	12016	7675
proL	2286210	2286287	+	127680	24260	28709	19825	48398	19080	93876	1313	19830	12950	18754	8410	18326	21302	11737	2447
proM	3982734	3982811	+	21695	13350	56103	5931	29799	13679	104290	1091	25528	14133	29061	35817	25714	21399	18751	11837
proP	4330501	4332004	+	17912	1637	7377	1442	21391	2200	6482	527	677	396	453	911	862	843	318	478
proQ	1914835	1915534	-	47788	8128	10064	2212	36295	7474	8025	594	14736	7632	2687	3285	12651	10898	887	864
proS	217056	218775	-	121221	27296	24079	12736	108035	26114	28461	3489	34357	19534	17846	15349	7828	7245	3715	2713
proV	2804814	2806009	+	791	123	261	90	803	157	417	54	173	136	100	204	226	244	140	247
proW	2806017	2807074	+	509	113	112	20	557	136	79	9	163	135	21	35	208	200	35	32
proX	2807131	2808124	+	985	222	617	183	696	216	985	51	366	242	128	331	208	227	71	111
proY	420985	422359	+	3736	720	931	218	4235	954	854	58	1557	1028	420	397	837	852	127	135
prpB	348681	349572	+	152	27	59	7	171	25	45	5	174	107	201	353	83	94	70	139
prpC	350011	351181	+	180	28	249	67	127	30	200	28	236	134	143	179	65	65	40	58
prpD	351214	352666	+	156	31	417	151	128	40	384	32	312	194	310	462	101	100	49	80
prpE	352705	354592	+	623	154	164	31	826	237	162	23	535	286	108	132	388	390	35	35
prs	1260927	1261875	-	40665	10719	11482	8891	38600	8999	15643	1824	12262	6763	5044	8878	2871	2836	688	729
psaA	2777971	2777985	+	11	1	7	1	7	0	4	0	2	0	1	1	1	0	1	0
psd	4389391	4390360	-	4174	818	3749	1958	3905	726	4876	682	1538	903	3307	4189	340	334	586	681
psiE	4240324	4240735	+	513	50	185	79	546	72	287	34	42	26	21	50	33	40	21	45
psiF	403280	403601	+	352	74	396	147	294	56	473	51	186	121	346	577	53	50	29	49
pspA	1368078	1368747	+	21378	3531	6569	3002	16078	3463	8964	952	5967	3103	4269	4440	6369	5999	2703	2385
pspB	1368800	1369024	+	2293	400	1486	459	2295	511	2591	226	863	433	717	1271	738	603	299	436
pspC	1369025	1369384	+	2273	577	1094	377	2900	669	1718	137	915	714	394	797	806	867	206	339
pspD	1369392	1369614	+	1791	278	293	99	1455	322	286	34	465	312	129	122	483	432	68	79
pspE	1369688	1370003	+	7303	2793	10132	14387	6667	2405	15633	6168	4548	2687	14213	22077	944	908	1092	1890
pspF	1366934	1367912	-	854	164	661	192	998	166	947	96	242	188	259	608	182	190	73	140
pspG	4262839	4263082	+	925	317	257	84	1240	378	391	57	516	341	227	328	582	585	208	252
psrD	1146588	1146757	+	29676	4921	977	165	20202	5307	450	39	10879	5617	57	200	4329	3182	57	59
pssA	2722726	2724082	+	10523	2044	5262	1775	9515	2024	4761	603	3566	2287	2645	6877	1668	1675	423	885
pstA	3908548	3909438	-	2526	1024	743	195	2937	847	831	48	1153	744	197	533	563	561	100	186
pstB	3907592	3908366	-	7436	2005	2523	1906	5371	1574	2949	430	2777	1408	1432	2430	735	701	396	505
pstC	3909439	3910398	-	4455	1199	1341	461	4941	1109	1554	187	1634	1064	584	986	855	869	206	357
pstS	3910484	3911525	-	60499	12299	23061	14194	48295	10695	39663	4269	22632	12900	20169	37964	7797	7432	4150	7155
psuG	2257428	2258354	-	476	272	658	1086	389	377	929	375	190	123	367	541	93	107	124	144
psuK	2258367	2259296	-	286	155	189	289	261	161	287	100	144	111	104	198	62	96	26	62
psuT	2256084	2257335	-	796	232	102	85	932	298	153	25	358	210	42	72	280	251	26	24
pta	2414746	2416891	+	33707	7510	12383	4187	29911	7026	13835	1246	13320	7370	4712	7865	2537	2526	745	1249
pth	1257928	1258513	-	6151	1258	6125	1926	6449	1324	5801	704	2264	1508	2896	5183	669	727	459	931
ptrA	2956003	2958884	-	6644	1320	2214	410	6439	1182	2399	118	3703	2263	876	1726	2653	2609	278	356
ptrB	1926778	1928839	-	1001	158	504	152	1056	145	572	61	357	232	233	430	154	171	36	82
ptsG	1157868	1159302	+	19201	4392	8135	1853	19772	3252	9537	328	119208	82836	26975	69184	17421	18423	5241	9993
ptsH	2533763	2534021	+	32691	7475	35963	51208	29381	6921	75036	24378	17206	10073	83759	83180	2295	2287	5608	9578
ptsI	2534065	2535793	+	100317	21038	23835	11311	85250	21205	37041	3368	49115	24713	16776	25797	11363	9558	3447	4544
ptsN	3346577	3347069	+	5011	986	6241	825	4123	724	4037	216	1651	952	832	2005	481	445	244	615
ptsP	2966187	2968434	-	6806	1397	2956	819	7957	1139	4202	305	2057	1365	1783	3326	1532	1526	487	974
purA	4404686	4405985	+	73973	16203	25768	12940	77503	16203	35676	4397	14890	8511	9688	10272	6940	6263	1661	1746
purB	1190615	1191986	-	18462	4186	10859	4975	15026	3419	12237	1177	4590	2690	2761	5903	1274	1280	374	524
purC	2596904	2597618	-	49968	10488	15693	9655	43458	10319	35428	3713	21100	11981	25300	18155	3927	3642	3274	2114
purD	4204641	4205931	-	14532	3558	3218	1335	13002	2889	3474	349	5095	3369	1214	1743	1234	1257	243	276
purE	552594	553100	-	5805	1356	2636	558	5712	1157	2082	165	2334	1461	767	936	1043	904	176	182
purF	2428720	2430238	-	33177	6306	39731	9517	36191	6559	35504	3470	14111	9027	13069	26786	3903	3939	2148	4598
purH	4205942	4207532	-	22261	4224	10681	5717	18505	3928	13611	1550	6512	4207	5760	8255	1440	1415	1044	1337
purK	551526	552590	-	7023	1632	1361	427	7166	1499	1386	146	2733	1624	629	1094	1151	1077	137	169
purL	2691655	2695543	-	51017	12533	33892	11347	52437	11717	43757	4729	18287	11474	13749	28147	10616	10428	2479	4694
purM	2621196	2622233	+	36918	8561	12894	6594	36818	8766	17793	1743	13100	7643	5270	8790	5785	5510	1315	1305
purN	2622234	2622872	+	10108	1993	3086	1269	9848	1896	3087	461	2658	1995	677	1720	1399	1407	231	389
purP	3895271	3896609	-	11406	2971	4452	1497	13645	2799	6817	378	3935	2633	1531	2643	1538	1641	377	486
purR	1737843	1738869	+	39892	8633	9526	4600	36955	9116	14574	1322	13090	7184	4103	6160	6666	6042	1060	1234
purT	1930880	1932059	+	16710	3278	21245	11887	17510	3550	53788	5177	7037	4305	13578	37536	2310	2425	1633	6099
purU	1287781	1288624	-	5990	1143	3739	2477	5626	1109	6024	759	1404	829	2041	3785	654	669	371	562
putA	1074919	1078882	-	9840	2941	1946	1063	10092	2522	2212	261	5906	3390	933	1545	1517	1753	276	364
putP	1079304	1080813	+	9038	1874	3002	725	9104	2139	3500	294	4661	3426	1246	2166	1558	1595	292	417
puuA	1359489	1360908	-	6634	813	3400	537	7381	937	4360	258	1924	1237	1017	1578	1427	1340	370	543
puuB	1364231	1365512	+	999	173	347	158	778	131	363	38	670	350	229	375	180	200	71	77
puuC	1362742	1364230	+	1901	338	1036	370	1732	359	1337	131	1095	667	608	954	361	360	112	147
puuD	1361119	1361884	+	4084	319	1913	341	4301	398	2238	156	797	436	727	1460	569	542	305	664
puuE	1365549	1366815	+	512	113	362	158	459	108	402	44	486	247	303	456	154	156	56	71
puuP	1357801	1359187	-	715	97	254	19	740	129	143	6	348	199	38	96	203	171	18	33
puuR	1361910	1362468	+	3026	374	627	193	3029	405	561	53	689	427	141	325	494	466	74	133
pykA	1937648	1939091	+	20954	5751	13628	7067	17276	5464	12994	1775	9307	5168	5421	8289	1269	1214	534	602
pykF	1755697	1757110	+	26917	6161	18446	13417	22567	6429	29527	4570	9431	5426	9837	18857	1578	1479	1030	1670
pyrB	4471459	4472395	-	2195	456	2201	1212	1748	365	2679	314	2041	1222	2690	3824	187	209	165	199
pyrC	1121560	1122607	-	9108	1575	6847	3290	7660	1184	9741	676	3417	2133	4471	8776	1299	1260	446	559
pyrD	1004767	1005778	+	2249	465	1622	733	2025	368	1646	164	963	644	927	1921	385	441	133	174
pyrE	3815126	3815768	-	1515	282	1043	171	1578	223	880	32	1084	727	391	881	220	279	28	62
pyrF	1341920	1342657	+	14944	2970	6050	2998	16996	3230	8224	1048	5981	3712	3027	6753	1463	1404	403	820
pyrG	2908028	2909666	-	59625	11151	17165	6238	66348	10453	16298	1587	15504	9948	4201	6929	5938	6129	705	834
pyrH	191854	192580	+	13094	2970	4213	2180	12797	2564	4449	535	4414	2684	1733	2514	579	578	232	311
pyrI	4470985	4471447	-	1370	241	1421	900	1128	200	2024	206	1082	645	1686	3295	135	137	101	125
pyrL	4472398	4472533	-	2134	1060	1156	177	3063	1269	721	72	3504	3300	530	3356	5684	6728	235	661
qmcA	514859	515773	-	11372	1877	5603	1571	9690	1827	8532	564	2600	1466	3508	5575	625	541	604	1313
qorA	4263247	4264231	-	3426	801	2768	735	3445	742	3726	253	1440	1107	1122	1694	392	460	139	175
qorB	4433163	4434024	-	804	144	1346	371	744	165	1629	126	295	191	632	987	167	123	123	199
qseB	3169827	3170483	+	2034	406	735	306	1886	356	994	135	505	234	413	410	193	167	125	144
qseC	3170487	3171833	+	1370	295	728	347	1380	240	1142	97	335	211	235	659	230	236	71	193
queA	425010	426081	+	2674	540	1224	422	3032	469	1482	174	1186	760	931	1602	606	600	202	253
queC	464851	465547	-	5111	1206	2694	951	5647	1332	3065	354	1771	1151	1467	2214	697	719	295	410
queD	2892213	2892579	+	868	230	984	490	979	223	1294	175	413	268	752	1001	198	186	89	119
queE	2904746	2905418	-	7550	1152	1838	624	8184	1127	2144	192	1323	931	526	1100	747	831	156	206
queF	2925347	2926196	+	2905	571	1461	516	3175	615	1931	206	844	546	515	1223	479	536	118	203
queG	4392927	4394067	-	2144	231	284	61	2325	269	219	22	621	353	79	73	359	364	53	32
quuD	573955	574339	+	138	34	29	25	174	43	54	6	60	29	26	36	45	41	11	10
quuQ	1642488	1643241	-	711	150	205	53	697	161	159	12	218	148	62	93	105	131	25	24
racC	1417487	1417763	-	158	38	2348	1273	88	48	3702	393	65	32	258	1331	17	25	54	376
racR	1419764	1420241	-	5385	598	1850	374	4224	650	2111	170	1030	613	794	1672	815	768	260	465
radA	4625911	4627294	+	5223	1097	1558	384	5146	997	1528	117	1821	1138	419	739	658	676	139	144
raiA	2737153	2737495	+	24365	2824	23373	12759	14467	2386	37095	3506	2314	966	5556	5519	1019	811	702	1117
ralR	1413740	1413927	-	77	24	107	80	65	27	143	24	51	22	83	99	30	27	22	36
rapA	60357	63264	-	6078	1535	2670	1168	5763	1353	3197	394	2524	1550	1336	2209	1287	1369	296	352
rarA	937993	939337	+	1425	307	368	130	1714	234	432	39	544	400	215	441	308	292	91	170
rarD	4003287	4004178	-	2808	417	863	208	2644	411	879	48	698	487	226	418	573	550	88	108
ratA	2754298	2754764	-	4820	1149	1823	750	5788	1274	2266	317	1600	1098	636	974	931	893	155	206
ratB	2754007	2754287	-	3403	535	387	132	2916	484	344	39	752	448	162	137	519	430	45	34
ravA	3929603	3931093	-	1502	280	434	160	1439	261	526	71	385	233	317	516	267	254	48	112
rayT	247636	248134	+	581	105	1013	384	515	162	922	110	167	104	376	625	79	89	77	121
rbbA	3626803	3629534	-	4044	915	1217	341	4651	792	1167	96	1198	695	399	783	975	835	267	421
rbfA	3312777	3313178	-	6971	1854	3745	1872	6906	1708	4164	629	4256	2196	1736	2898	1453	1335	534	779
rbn	2381607	2382525	+	1537	294	605	241	1646	314	652	105	405	311	352	560	193	220	92	134
rbsA	3933777	3935283	+	1477	578	626	382	1494	404	731	133	622	375	593	1404	292	330	127	287
rbsB	3936277	3937168	+	20492	8634	11895	6140	16976	8323	10139	2035	15046	8849	7708	9327	1780	1734	438	457
rbsC	3935287	3936253	+	2646	808	421	295	1655	734	440	82	1414	838	242	420	205	186	53	53
rbsD	3933350	3933770	+	17374	4970	3383	2684	14636	3559	3128	911	6641	3757	1962	5414	2660	2508	336	1036
rbsK	3937293	3938223	+	3418	906	1023	495	3155	848	1195	199	1248	725	604	769	419	373	109	115
rbsR	3938226	3939219	+	487	123	154	64	581	95	86	16	164	101	52	120	100	87	38	37
rcbA	1413530	1413732	-	87	21	164	127	52	17	190	40	20	18	52	217	16	10	27	61
rcdA	887422	887959	+	610	115	132	48	541	109	163	15	201	137	131	135	105	121	65	43
rcnA	2185916	2186741	+	3492	411	1561	500	5038	322	2275	129	569	412	416	707	419	502	302	575
rcnB	2186959	2187298	+	2738	573	3725	849	2763	682	4525	319	537	386	768	2406	271	270	114	377
rcnR	2185523	2185796	-	2939	440	482	269	2448	443	853	63	755	395	394	296	790	709	146	120
rcsA	2023967	2024591	+	937	87	1037	280	1092	127	1467	164	79	39	168	331	89	80	59	112
rcsB	2316176	2316827	+	25237	4260	21679	10881	25560	4693	29122	3504	7148	4168	11164	20082	2506	2360	1738	3386
rcsC	2317026	2319876	-	3348	469	967	155	4140	538	1206	48	951	516	329	859	864	807	109	166
rcsD	2313487	2316160	+	18485	2734	3248	646	20244	2865	3739	181	4449	2709	984	1919	1883	1801	301	575
rcsF	219594	219995	-	4752	1045	7255	4202	4604	966	10590	1605	1190	870	6510	9400	385	476	991	1655
rdgB	3096680	3097266	+	3217	677	983	542	2854	591	1555	160	1052	561	676	652	453	427	204	249
rdgC	409107	410019	-	34380	5668	19668	9959	27359	5894	30888	3151	10677	5449	20496	17054	1756	1614	2551	2416
rdlA	1269322	1269389	+	357	151	20	9	480	156	63	0	306	139	56	17	394	269	55	11
rdlD	3700135	3700201	+	159	44	49	7	240	60	183	1	123	75	118	44	130	103	65	11
recA	2822707	2823769	-	88939	16586	23510	9382	83344	17061	29080	2729	23279	14279	7454	12538	8963	8663	2204	3524
recB	2952461	2955995	-	3064	460	565	114	3254	366	519	38	910	600	319	537	731	920	87	129
recC	2959059	2962428	-	4166	771	1269	323	4523	796	1555	141	1334	869	548	1198	1053	1055	127	179
recD	2950634	2952460	-	1702	410	654	266	1766	354	700	76	878	535	462	691	369	391	90	125
recE	1414793	1417386	-	944	214	654	362	696	201	759	99	281	142	160	286	125	148	59	111
recF	3880147	3881220	-	1678	304	216	40	1462	264	161	20	306	202	84	121	707	649	52	37
recG	3825209	3827291	+	1299	264	302	56	1314	206	212	17	422	251	142	243	450	445	57	97
recJ	3036372	3038106	-	8126	1764	947	203	7895	1714	871	55	2791	1736	183	391	1411	1350	122	122
recN	2751794	2753456	+	1062	142	668	243	1290	220	651	78	517	298	224	541	406	402	92	131
recO	2701740	2702469	-	2476	407	317	43	2342	438	191	12	717	418	64	113	331	347	31	52
recQ	4005863	4007693	+	2162	427	475	99	2420	382	556	46	844	550	253	498	570	542	96	117
recR	494405	495010	+	15581	3943	1754	394	15962	4183	1782	92	5873	3414	473	671	1633	1314	135	96
recT	1413983	1414785	-	706	168	413	223	568	147	514	63	238	124	280	275	102	119	51	61
recX	2822138	2822639	-	615	42	1109	27	880	40	251	7	113	69	23	65	42	81	10	35
relA	2911416	2913651	-	1922	311	335	82	1655	275	295	25	3225	1867	1505	2036	1629	1513	446	632
relB	1645633	1645872	-	7920	1577	2668	1723	6642	1772	3559	721	3045	1312	1906	1868	1972	1676	522	604
relE	1645345	1645632	-	7903	1879	517	112	6774	1980	363	31	2733	1865	90	140	1846	1851	73	55
rem	1644650	1644902	-	221	37	14	9	199	37	16	6	95	47	21	17	88	66	4	7
renD	566687	566776	+	25	4	44	22	30	5	62	13	16	4	11	60	15	5	2	9
rep	3960676	3962698	+	5985	1152	2001	685	6249	1088	2296	267	1630	1013	744	1062	819	698	196	215
rfaH	4024332	4024821	-	2581	498	2037	611	2720	429	2978	253	848	580	834	1966	470	537	164	394
rfbA	2110138	2111019	-	19760	3654	20314	8817	17995	3826	24845	2698	5944	3612	8533	12851	1787	1703	1695	2685
rfbB	2111976	2113061	-	26420	4867	16841	8100	24883	5277	27067	3352	7131	4705	8052	17479	2823	2929	1542	3732
rfbC	2109584	2110137	-	3540	618	2621	1730	3714	748	3557	701	1382	757	2147	3519	605	515	449	924
rfbD	2111076	2111975	-	18530	2785	6666	3605	15257	2832	8852	1156	4986	2689	2967	3959	1722	1546	625	878
rffG	3972522	3973589	+	1939	577	1140	456	1869	404	1440	146	584	422	329	809	270	354	101	210
rffH	3973607	3974466	+	1121	318	455	129	1211	285	503	35	408	265	185	379	159	135	28	61
rhaD	4093447	4094272	-	108	16	110	33	78	16	125	13	33	21	45	67	17	30	14	11
rhaS	4097735	4098572	+	380	104	262	109	335	130	286	54	258	175	230	439	57	73	18	33
rhlB	3964364	3965630	-	17845	3003	7656	2756	16551	2792	8516	996	3608	2523	2616	5000	1772	1884	779	1263
rhlE	830871	832236	+	3642	394	594	122	4667	346	547	39	718	432	66	101	486	526	41	42
rhmA	2358041	2358845	-	588	160	246	128	660	169	276	40	228	145	124	126	78	88	15	16
rhmD	2360208	2361414	-	103	27	191	42	133	48	121	17	109	69	77	136	40	33	17	26
rho	3966416	3967676	+	28846	6482	12802	7043	27441	6374	14401	2174	8669	5464	5670	8518	3500	3414	1808	2231
rhsD	523260	527541	+	2472	544	754	123	2493	597	291	37	915	489	98	187	588	536	69	82
rhsE	1527901	1529921	+	684	108	342	90	552	110	266	35	189	95	104	152	110	99	29	39
rhtA	849209	850097	-	742	160	174	48	850	204	142	9	490	315	54	132	229	246	34	29
rhtB	4008438	4009059	-	2356	517	1478	505	2454	642	1745	169	1167	663	1054	1995	245	252	183	330
rhtC	4007756	4008377	+	2128	496	1091	358	2544	517	1747	115	694	505	577	921	199	180	120	203
ribA	1338569	1339160	-	8900	1887	5440	1908	10064	2119	10023	765	2589	1742	2599	6011	840	853	425	1057
ribB	3183812	3184466	-	43219	8107	17182	8290	46927	7835	25216	2349	17478	10339	15123	18072	1930	2168	882	1093
ribC	1742600	1743242	-	17305	3290	16382	6411	17909	3788	25932	2999	4796	3127	7027	10300	1627	1722	1079	1651
ribD	433454	434558	+	14789	3192	2430	820	15532	3012	2390	263	3712	2464	800	926	1702	1810	259	283
ribE	434646	435117	+	16506	3658	10203	4042	15352	3673	11960	1105	5020	2746	2422	3691	2751	2482	1240	1692
ribF	21406	22348	+	20823	4237	2752	856	22706	4595	2866	350	5876	3713	1347	2110	3108	2731	332	515
ridA	4470526	4470913	-	14396	3268	9955	9674	11300	3417	17109	3547	5127	2690	20047	10242	1498	1257	3009	2282
rihC	27292	28207	+	863	406	2995	1548	1016	524	3984	546	562	446	1108	2379	130	141	140	258
rimI	4608216	4608631	+	2546	484	610	231	2258	472	629	55	891	451	218	280	332	287	52	53
rimJ	1125561	1126146	+	4828	1129	3575	1057	4821	1127	3959	308	1446	944	883	1875	364	412	165	356
rimK	891966	892869	+	2887	723	898	368	3437	728	1087	153	1684	1144	627	828	491	449	132	140
rimL	1498937	1499477	+	942	147	469	355	804	116	845	99	258	138	454	570	151	145	73	102
rimM	2745369	2745918	-	411427	73301	27725	4120	355551	79259	20589	1057	217726	108812	5657	7723	47720	43409	2159	1356
rimO	876709	878035	-	6432	1426	3794	1673	6256	1300	5363	744	2664	1920	2413	5462	886	1017	459	677
rimP	3317553	3318006	-	31319	5338	3860	1941	36887	5506	4574	718	15346	7804	3311	4752	5959	5449	1309	1734
rlmA	1906250	1907060	-	2347	361	538	215	2516	405	762	68	741	414	288	576	480	480	89	88
rlmB	4409274	4410006	+	4619	1215	914	403	4394	1003	1190	107	1587	1018	464	884	764	680	107	159
rlmC	898517	899645	+	2346	423	880	299	2673	461	860	109	965	593	591	686	553	529	96	105
rlmD	2913698	2915000	-	1758	295	758	314	1695	263	842	70	1092	567	655	685	486	453	142	151
rlmE	3327034	3327664	-	14520	2819	1817	584	14548	3180	1953	172	4676	3221	500	1121	14657	14949	1053	1564
rlmF	842331	843258	+	3741	562	1396	602	3595	576	1576	151	1603	1003	865	784	627	564	206	129
rlmG	3234738	3235875	-	5258	989	1599	825	5850	1114	1699	272	2619	1554	1562	1920	872	821	288	395
rlmH	668247	668715	-	5234	903	4057	102	5566	846	861	34	1772	1157	209	292	868	909	99	103
rlmI	1028778	1029969	-	14653	3037	5294	1684	14384	3288	5382	503	5310	3419	2062	3037	1804	1813	441	591
rlmJ	3645384	3646227	+	4675	792	1883	827	4296	745	2652	210	873	545	496	1529	225	223	99	183
rlmL	1007843	1009952	+	21769	4023	6558	2436	21382	3943	8315	827	9387	5808	6002	7063	3481	3178	1300	1524
rlmM	2940142	2941235	-	5444	1264	1258	427	5222	1271	1402	140	2799	1711	550	982	1161	1029	150	223
rlmN	2643128	2644283	-	12491	2983	3522	1665	11518	2676	4153	377	6594	3445	1667	2248	1724	1529	273	341
rlpA	664101	665190	-	8710	1576	4900	1083	7796	1310	5416	283	2655	1647	1724	2074	974	962	364	550
rluA	59686	60346	-	905	292	138	37	1010	252	124	11	379	212	46	67	303	319	23	21
rluB	1326851	1327727	+	15152	3590	5941	2563	16910	3565	9203	727	6862	4119	2497	3257	1859	1783	583	522
rluC	1144939	1145899	+	6818	1332	3134	604	6472	1411	2870	182	2090	1335	689	1444	1361	1378	304	492
rluD	2735034	2736011	-	8271	1550	3731	1759	8456	1529	7377	643	2033	1248	1487	3262	952	967	363	732
rluE	1194297	1194951	-	963	117	435	219	860	112	484	90	306	168	509	548	133	125	119	160
rluF	4230353	4231226	+	2659	665	483	376	2360	650	731	136	916	566	599	649	875	724	198	226
rmf	1015714	1015882	+	70932	8808	15690	4879	39603	5130	24023	1412	20761	13733	35158	28231	2385	2320	2294	2174
rmuC	4017332	4018760	+	1928	200	548	103	1785	205	514	39	819	420	180	240	280	279	55	78
rna	644196	645003	-	3381	519	2137	867	2847	460	2902	292	676	438	833	1595	335	307	163	286
rnb	1346977	1348912	-	24765	4427	12884	4963	26400	5010	21928	1863	6032	3630	4287	10114	3770	3713	920	1588
rnc	2703386	2704063	-	9367	1749	2779	1058	8993	1851	3180	305	2942	1697	1472	1786	1109	967	384	471
rnd	1886863	1887991	-	4380	615	607	187	5134	624	762	68	965	640	347	608	828	820	79	135
rne	1141181	1144367	-	51617	10222	53442	20197	43107	9212	87981	7160	15496	9326	19411	35701	5871	5931	4084	7645
rng	3396325	3397784	-	3718	624	1300	370	3833	631	1564	104	1229	663	872	1532	788	781	239	455
rnhA	235534	236002	-	2989	387	1425	421	2496	342	1681	157	507	316	404	1178	253	266	85	227
rnhB	204496	205089	+	2210	478	662	193	2080	375	672	83	611	383	205	393	295	310	44	83
rnk	643556	643967	-	4381	1149	3585	1993	4476	1148	5339	605	1927	1282	3202	3724	588	594	359	482
rnlA	2765917	2766983	+	7756	1420	1612	776	8410	1661	1843	297	4023	2327	678	1060	2721	2787	272	366
rnlB	2766991	2767355	+	2842	621	591	397	3731	596	1700	137	1436	1167	939	1290	766	831	262	303
rnpA	3884492	3884815	+	27634	6851	3065	749	38496	9619	1979	262	17503	9688	1057	1373	5246	5886	295	300
rnpB	3270215	3270592	-	1010868	315655	57691	16032	1295549	296404	27258	2338	487368	352495	12951	47040	389491	389502	29994	60921
rnr	4406653	4409095	+	25399	3988	9167	2224	33629	3446	10436	626	5777	3346	2153	3769	2138	1920	583	857
rnt	1728346	1728994	+	1612	310	747	177	1625	330	699	57	470	305	175	300	264	277	74	93
rob	4634440	4635310	-	14086	2614	5419	1831	17360	2949	6308	628	3735	2380	2290	3464	2145	2076	566	778
rodZ	2641830	2642844	-	12299	1705	5512	2699	10842	1573	12346	1341	2482	1523	2342	4739	1043	1108	680	1540
rof	213677	213924	-	5868	1311	2425	792	6856	1537	2829	325	1735	1234	886	889	591	591	126	154
roxA	1187118	1188240	-	28812	5999	7746	2721	29162	6163	8440	905	7954	4908	2336	4043	2796	2753	449	689
rpe	3514389	3515059	-	6392	1369	6941	2356	6302	1427	7574	894	2698	1748	3116	5237	299	371	327	611
rph	3815880	3816549	-	26026	5192	6167	1882	23228	4757	5729	408	9378	5173	1731	2462	4451	4239	414	312
rpiA	3058665	3059325	-	32189	7820	21023	9236	31842	7845	29842	3945	8198	5592	13087	10509	1843	1906	1371	1032
rpiB	4313349	4313799	+	389	141	217	296	386	177	434	107	252	144	401	525	84	83	55	88
rpiR	4312100	4312991	-	1700	344	747	392	1510	350	1014	116	559	351	487	956	286	268	83	163
rplA	4178878	4179583	+	1022241	169545	144073	51203	802296	167773	192825	15545	390505	188362	75374	54721	105938	88536	17396	11072
rplB	3450542	3451364	-	870669	194982	85617	29045	821438	200438	105842	7812	303798	162788	18547	33323	61557	55419	6725	7025
rplC	3452296	3452926	-	841240	203603	278384	47472	928866	204942	217857	16202	306167	180361	39093	82188	63845	62014	8890	13704
rplD	3451684	3452286	-	944595	196291	81928	30557	855068	198669	66245	7837	293802	169998	21296	22949	58878	57205	7487	5514
rplE	3446898	3447438	-	871137	179162	385147	153174	790527	194883	575385	53541	342444	177512	146426	189689	99076	86828	31343	37136
rplF	3445606	3446140	-	450702	106153	32606	14645	422954	113674	31998	4316	194524	97741	12405	13978	52826	45340	5007	3625
rplI	4426107	4426557	+	296120	64071	100983	127498	279639	72098	246823	68091	134841	68674	110119	86486	24471	21033	14719	11501
rplJ	4179995	4180493	+	944040	223332	151436	82745	965965	242907	223419	30404	409820	240486	150273	108925	85770	80529	26310	28392
rplK	4178446	4178875	+	556180	99715	349446	114069	485343	105819	550060	44742	233904	131814	206197	215232	64098	58194	40077	49197
rplL	4180559	4180925	+	782565	165768	277509	128745	657809	163358	353845	45292	303537	157643	216822	147353	62417	50142	29987	22534
rplM	3378222	3378651	-	475987	89843	180046	96956	387492	89933	277592	25605	142420	77817	81570	86758	43076	40220	12412	12949
rplN	3447777	3448149	-	915520	182101	283106	132492	783629	186515	509609	52721	312153	168077	150437	222401	86542	76040	36208	50614
rplO	3444104	3444539	-	279435	88986	19107	7695	295332	92098	15720	1895	133525	79334	5263	5647	41769	38666	2895	1829
rplP	3448759	3449169	-	430456	106160	62086	40232	407246	109961	67470	12336	156153	92811	15025	27057	34322	32156	4057	4790
rplQ	3439615	3439999	-	245715	65047	49444	28769	228485	65548	78132	7327	95117	54224	31087	35926	28560	26473	6072	5341
rplR	3445243	3445597	-	341358	79643	31555	12411	317778	79505	35452	3566	129975	76544	8354	12597	37110	34717	3399	2816
rplS	2744182	2744530	-	199572	38518	127889	71627	197586	43902	223622	31246	124237	63330	154311	184494	27907	24450	20050	21349
rplT	1799392	1799749	-	278552	56578	63541	43831	262312	67025	110940	14871	108870	52368	60468	47295	53034	41945	13602	11549
rplU	3333139	3333451	-	430311	102841	74384	54240	399705	110454	141007	17620	224193	112030	124370	122100	59457	52699	25494	25870
rplV	3449900	3450233	-	326032	81094	36150	16647	318256	85405	55829	4472	125510	67051	10476	17712	23853	21440	3113	2967
rplW	3451381	3451680	-	413896	84589	34598	13550	355558	85175	29023	4213	130409	65937	13669	13221	26603	23423	3536	2579
rplX	3447452	3447767	-	446015	102056	44997	19745	447711	107421	62384	6484	175095	100919	18244	16340	50696	46120	4436	2787
rplY	2282516	2282801	+	231363	33708	127305	114757	168402	35010	227066	30302	104961	49497	139410	130752	28028	21019	20744	27098
rpmA	3332861	3333119	-	294043	77954	97790	64734	279972	81310	190781	22867	159833	97939	127436	130497	43874	37551	17687	21048
rpmB	3811437	3811674	-	199969	52809	106376	66844	221861	54756	211583	22807	75750	53880	50552	123714	15625	17787	7638	14076
rpmC	3448568	3448758	-	225288	55902	23670	6743	211578	51708	18031	1967	82808	45368	5467	3397	18196	17393	1381	586
rpmD	3444542	3444722	-	145402	38757	19309	10892	143147	39871	24067	2803	58551	37088	6818	8955	17818	18484	2128	1635
rpmE	4127012	4127225	+	107531	25242	336832	161234	103056	27159	555036	80337	59102	40996	233615	377492	16899	18384	36261	49367
rpmF	1147366	1147540	+	183614	33424	132358	47122	144912	35154	181085	17377	91282	48414	124755	102198	27370	24808	23802	24557
rpmG	3811249	3811417	-	245270	37798	113895	108198	142422	37397	170407	33962	60431	28299	139573	127046	12812	9572	15104	17902
rpmH	3884335	3884476	+	90054	22701	82825	98013	99912	27912	146192	45685	58494	37440	248371	195278	17001	16271	44861	43957
rpmI	1799801	1799999	-	193154	31758	50070	35554	144587	32063	88702	10222	57224	27948	67435	39541	26486	20918	14147	9572
rpmJ	3442617	3442734	-	87151	20409	29624	43193	75319	21659	65207	9288	31952	17118	36227	63200	9975	8720	7800	12283
rpoA	3440039	3441029	-	875036	263543	86947	34679	877381	255756	86312	8448	329493	202640	17618	33168	95926	103387	6024	7455
rpoB	4181244	4185273	+	247433	65988	68445	34737	216541	53305	71059	9312	87573	49466	26868	57985	20249	19181	5971	9660
rpoC	4185349	4189573	+	341627	96998	52915	26149	298498	78544	54057	5339	131260	71477	19185	35231	36401	34177	4347	5076
rpoD	3213046	3214888	+	59577	13782	17888	8420	52498	11464	29171	2327	21360	11745	9224	16241	16805	16400	5148	7530
rpoE	2709436	2710012	-	16429	3374	1050	207	18125	3824	742	84	11173	6937	386	517	2303	2194	134	137
rpoH	3599928	3600783	-	137819	21554	22015	6703	155479	21581	26817	2142	32075	18596	8138	9400	8728	8398	2053	1735
rpoN	3344716	3346150	+	12173	2147	2732	912	10814	1933	2707	264	3653	2259	2060	3554	2239	2049	469	1156
rpoS	2866558	2867551	-	151375	28097	9341	3126	171072	34869	10957	1346	83639	48210	21570	28954	25985	25075	3049	3932
rpoZ	3822105	3822381	+	65787	12941	27764	17680	51643	12966	41929	6697	17761	11058	26952	43350	4392	4205	3505	6925
rppH	2968446	2968977	-	6064	1156	894	280	6738	1403	846	92	1865	1182	328	453	1237	1205	157	154
rprA	1770371	1770477	+	21834	2199	677	58	24009	4429	291	10	850	525	3	5	2091	2336	17	10
rpsA	961994	963668	+	614271	143975	112308	58480	558641	147647	139644	17563	223090	119755	38129	64927	71216	67244	11500	9974
rpsB	189873	190599	+	584136	115892	272316	91938	553953	128092	503761	37298	216296	125300	102997	154996	53580	53751	19167	27121
rpsC	3449181	3449883	-	807064	171330	71801	27664	722687	178359	75801	8020	289264	150480	14236	21832	60502	54405	4584	4081
rpsD	3441054	3441675	-	419802	111038	51814	40856	404441	112504	64187	10777	173540	94358	16802	26612	55791	48784	5351	6393
rpsE	3444725	3445229	-	342198	89591	120450	53316	324032	95599	92085	15321	144955	82471	51728	51956	43617	39190	15998	12702
rpsF	4425117	4425513	+	341148	68738	521969	212709	277793	73973	751785	82894	138532	76232	289673	424609	26880	24847	41219	58797
rpsG	3473541	3474081	-	245397	58064	64474	46036	256277	59818	93825	13702	91186	52671	47827	41204	23218	21202	8944	9095
[truncated: 1,620 more rows]

## Sheet: RPKM (merged)
gene	start	stop	strand	LacZ mRNA -IPTG [RPKM]	LacZ RPF -IPTG [RPKM]	LacZ mRNA +IPTG [RPKM]	LacZ RPF +IPTG [RPKM]	PK-LacZ mRNA -IPTG [RPKM]	PK-LacZ RPF -IPTG [RPKM]	PK-LacZ mRNA +IPTG [RPKM]	PK-LacZ RPF +IPTG [RPKM]
aaeB	3386220	3388188	-	9.9872	476.327	7.83923	40.8353	7.26448	9.97965	5.66064	10.3931
aaeR	3389519	3390449	+	43.7617	26.1517	41.4016	19.3052	32.2119	15.9765	20.288	5.21793
aas	2973862	2976014	-	30.179	30.6437	32.2065	31.5882	27.0213	61.0354	14.3182	22.1968
aat	926727	927432	-	43.9233	66.0119	48.4332	53.5651	54.2798	82.9195	16.2201	19.724
abgA	1403255	1404565	-	4.70362	4.46885	5.67583	2.54924	13.1171	6.5277	4.11709	1.31084
abgB	1401809	1403254	-	3.7789	3.99436	3.90958	1.29254	8.02482	3.86687	3.82241	1.77715
abgR	1404740	1405649	+	13.8686	15.0264	13.3177	12.2737	25.6714	29.133	8.00623	6.66635
abgT	1400246	1401773	-	2.85	7.36989	2.99374	1.89674	3.92485	1.99477	2.68766	1.02277
accA	208620	209580	+	1443.03	808.253	1395.04	744.483	1215.58	661.601	296.495	139.374
accB	3405435	3405906	+	1575.27	1408.56	1378.68	1158.5	1527.26	1505.83	297.655	221.754
accC	3405916	3407266	+	1074.72	320.78	884.526	225.333	867.127	227.288	164.488	30.1345
accD	2433011	2433926	-	2749.49	581.687	2683.87	472.353	2419.13	522.995	855.495	132.221
aceA	4217108	4218413	+	331.044	561.662	263.009	450.472	779.166	1125.83	92.6734	68.8697
aceB	4215477	4217079	+	275.625	236.594	203.784	167.232	407.635	269.655	43.066	27.1806
aceE	123016	125680	+	1049.14	569.523	895.628	473.773	980.339	376.205	160.646	79.8706
aceF	125694	127587	+	940.025	252.262	761.011	177.991	921.732	157.09	182.66	38.9673
aceK	4218595	4220332	+	19.4473	3.45307	19.7147	1.26872	58.8162	2.82959	36.7222	1.24506
ackA	2413469	2414672	+	328.068	352.801	290.733	308.492	309.36	253.855	82.6513	32.2331
acnA	1335830	1338506	+	111.601	114.899	105.139	111.456	201.155	158.537	40.0323	19.0795
acnB	131614	134212	+	2662.39	2239.47	2405.91	1768.12	4537.43	2328.85	1077.75	432.134
acpH	424336	424918	-	31.4079	40.7894	33.1968	34.7654	36.1888	39.1332	12.8846	7.91864
acpP	1151614	1151851	+	24285.9	19968.8	20936.1	23386.5	17516.8	20503.5	5633.46	3207.75
acpS	2700617	2700997	-	115.618	38.3656	112.904	17.0416	117.549	13.6229	57.3516	6.16887
acpT	3612968	3613556	+	120.042	74.9087	117.106	73.4256	155.436	137.61	56.5939	30.9973
acrA	484425	485619	-	1035.24	540.072	931.597	521.724	816.499	463.349	212.525	125.647
acrB	481253	484403	-	427.703	141.136	406.3	72.4871	360.275	37.2901	110.536	14.1624
acrR	485760	486408	+	111.248	86.8788	90.6995	91.3288	90.0103	115.091	54.625	44.8278
acrZ	794772	794922	+	921.94	1283.24	1168.39	1994.36	945.082	1981.36	481.064	298.273
acs	4285412	4287371	-	31.084	42.3764	30.5549	38.7108	701.01	518.435	130.653	81.201
actP	4283252	4284898	-	15.2252	11.4565	17.2117	9.29584	357.097	92.7011	27.2834	9.0522
acuI	3403483	3404458	+	147.956	204.375	145.841	168.453	177.159	174.324	28.6991	29.3335
ada	2309341	2310405	-	12.2379	5.34411	14.3479	4.44352	14.8935	7.09685	9.39291	3.08377
add	1702232	1703234	+	109.257	202.185	101.026	177.771	59.6089	93.7261	24.8159	16.0176
ade	3843963	3845730	+	21.7898	23.7769	21.4175	22.9042	17.931	13.9987	12.307	4.15412
adhE	1295445	1298121	-	463.899	692.761	416.69	611.526	260.658	295.896	87.2993	50.8538
adhP	1552827	1553838	-	9.78687	8.93887	9.57922	8.07646	23.9593	23.3325	5.38973	1.64848
adiA	4338253	4340521	-	3.32844	10.3723	2.6148	6.33922	4.00682	6.59518	2.65432	2.13627
adiY	4337167	4337929	-	1.8668	8.00995	1.91551	5.19566	2.99553	22.4944	1.52215	7.49136
adk	497174	497819	+	1607.38	1996.3	1465.83	1865.11	1180.31	1663.18	352.184	245.935
aegA	2583545	2585525	-	10.7822	4.64438	9.79904	2.48651	11.6713	3.14997	7.59448	1.71163
aer	3217555	3219076	-	44.1856	7.49084	53.4817	4.55072	31.4383	2.13976	25.2481	1.56418
aes	499013	499973	-	9.89992	9.36683	10.466	9.09197	12.9787	13.0312	5.74607	2.36201
afuB	278813	279161	-	54.3052	5.95586	48.266	2.75783	53.7357	1.38907	30.6585	1.22458
afuC	277755	278802	-	63.7003	97.5642	48.9454	64.0685	55.2949	32.3923	25.095	12.1327
agaB	3284169	3284646	+	4.42693	14.5313	3.70405	21.9837	4.24158	14.8726	2.21391	8.38331
agaD	3285488	3286269	+	2.59706	4.28238	2.59334	1.57144	2.67245	2.55727	3.38427	1.37121
agaR	3277855	3278665	-	134.04	35.3761	147.095	33.7045	135.671	37.1054	107.091	22.4817
agaS	3281975	3283130	+	1.77125	1.51002	1.9144	1.16118	3.86537	2.46943	1.63189	1.61418
agaV	3280216	3280690	+	13.8444	14.7553	12.534	13.0567	31.4162	23.5701	11.157	4.77604
agaW	3280700	3281070	+	9.09826	5.12852	10.1699	4.03912	19.7033	12.1369	6.61651	2.12457
agp	1065584	1066826	+	68.6254	87.5552	54.8221	63.6108	144.904	138.89	14.5814	7.68126
ahpC	638944	639508	+	6164.31	52851	5174.05	49023.5	5655.71	36392	1121.08	3746.42
ahpF	639752	641318	+	597.867	557.12	519.998	490.368	512.786	433.737	171.669	99.5754
aidB	4414274	4415900	+	9.369	5.05055	9.6695	3.9378	13.7809	7.65399	6.30258	1.26557
ais	2365017	2365620	-	426.097	605.105	394.337	481.114	392.273	879.345	77.1482	119.234
alaA	2407560	2408778	+	90.653	117.125	83.5198	107.245	56.5063	64.2588	50.3622	22.8542
alaC	2497056	2498295	-	64.7173	41.1783	62.0551	26.0861	64.7059	33.3807	118.085	31.37
alaE	2799163	2799613	+	1247.08	1449.36	1384.29	1360.86	1696.76	1621.67	407.853	698.261
alaS	2819380	2822011	-	619.027	241.37	578.855	200.879	598.671	220.357	206.413	54.2659
alaW	2518155	2518231	-	374.714	8.56487	478.778	7.17331	837.796	28.6867	473.411	16.1078
aldA	1488231	1489671	+	905.268	1136.38	883.037	960.898	807.266	732.076	257.407	96.3264
alkA	2146691	2147540	-	19.9813	13.3831	22.3743	6.55064	22.439	8.39963	10.637	3.70362
alkB	2308690	2309340	-	5.098	4.48159	4.75544	2.65989	6.63352	4.08424	4.06209	1.49426
allA	532450	532933	+	17.4265	6.15519	20.0044	3.93549	22.2639	9.03189	19.2865	1.75067
allB	539146	540508	+	9.6832	13.5765	9.43245	15.5073	14.2673	17.0329	8.47492	5.82293
allC	544056	545292	-	21.4737	15.113	20.3018	5.68704	21.1461	7.44258	9.46567	2.08188
allD	545313	546363	-	2.05078	3.07783	1.61323	4.97272	4.09209	6.59055	1.73632	1.22812
allR	533010	533826	+	280.618	74.3811	275.527	50.5185	247.351	47.3083	162.707	18.9829
alpA	2758643	2758856	+	13.6719	40.5076	14.7649	42.6448	10.7444	58.7353	5.42732	20.3486
alr	4265781	4266861	+	52.1922	28.5253	46.907	19.1227	40.2406	22.3699	22.8597	8.23021
alsB	4311106	4312042	-	19.7522	28.8048	16.2733	23.0184	29.8795	28.8929	8.74991	5.16615
alsE	4307799	4308478	-	8.10709	5.85943	8.06961	4.24634	14.3274	7.26367	3.40912	1.5772
alsK	4306869	4307782	-	8.35675	3.71548	8.14184	2.5723	15.221	4.51516	7.38286	1.05812
alx	3238579	3239545	+	18.0528	8.66275	23.9581	6.64174	23.373	20.8097	12.7278	7.00676
amiA	2552351	2553221	+	193.252	203.425	161.641	148.269	96.4883	93.6742	53.4618	25.547
amiB	4396064	4397402	+	153.297	32.2378	129.562	24.8452	103.597	24.0445	47.2142	7.23691
amiC	2947756	2949010	-	150.676	34.127	141.305	27.8677	127.84	19.6004	86.3746	12.2848
amiD	904916	905743	+	137.568	23.9125	145.55	10.277	147.335	7.85179	47.2041	2.79674
amn	2055060	2056515	+	47.5026	81.6031	40.3869	54.0193	63.7074	102.479	25.4186	15.8286
ampC	4377810	4378944	-	21.0147	23.3047	17.2624	21.8957	18.9363	22.5693	9.70523	4.27522
ampD	118732	119280	+	65.5748	76.5055	70.708	66.7384	65.2031	81.5378	16.3489	19.5597
ampE	119284	120135	+	39.7731	29.8878	42.4309	25.444	52.9628	34.0213	12.9346	8.61584
ampG	452069	453545	-	11.6146	5.36572	13.3591	3.95075	15.2332	6.72477	10.7119	3.27257
ampH	395129	396287	-	18.9831	15.6706	17.8849	9.94213	21.4059	20.5467	11.3054	5.9258
amtB	472965	474252	+	16.7861	7.80705	19.1711	3.23266	23.0278	4.82088	17.3351	2.12134
amyA	2006155	2007643	+	18.6961	3.86509	20.4748	2.62317	33.6941	17.4362	21.1811	1.00012
anmK	1718492	1719602	-	84.3811	65.1813	86.9241	44.8301	86.1812	41.9041	32.0031	10.35
ansA	1850859	1851876	+	98.6403	186.487	97.8875	215.033	95.7323	242.04	29.39	52.5865
ansB	3099681	3100728	-	31.1385	25.011	29.8895	21.3213	31.5498	16.9641	13.0006	3.42372
ansP	1524480	1525980	-	14.1444	4.52611	14.7514	2.43647	19.949	3.12733	13.6152	1.69911
apaG	51228	51606	-	29.2281	16.4765	33.9079	14.9817	27.8515	21.4608	18.6949	4.48772
apaH	50379	51222	-	18.61	18.0029	14.4713	13.6761	19.3772	16.6465	8.63044	5.22076
apbE	2310478	2311534	-	17.1972	12.6974	16.7639	8.50156	13.1163	9.93513	9.14063	4.44874
aphA	4269413	4270127	+	48.8443	96.223	45.4982	144.704	68.8098	263.318	15.2283	27.4862
appA	1040616	1041915	+	13.5897	11.8683	11.4595	9.05147	17.5692	15.7202	5.24374	3.34345
appB	1039295	1040432	+	15.9062	6.45236	18.2199	4.4142	25.2578	5.88668	7.18832	1.8576
appY	583680	584430	+	37.6209	40.4771	27.1631	33.4722	37.8968	39.2158	12.2894	7.09979
apt	491411	491963	+	281.218	366.197	249.794	307.493	395.335	705.869	127.721	113.095
aqpZ	915351	916047	-	37.1796	11.1236	46.3899	7.83936	47.5018	7.12822	27.5336	3.08483
araA	66834	68337	-	7.13387	6.59253	6.01857	3.62327	8.34065	4.11455	3.8283	1.06929
araC	70386	71265	+	325.276	127.283	328.929	67.2324	312.054	140.599	100.83	45.3683
araE	2980763	2982182	-	59.07	8.92196	58.7255	5.93994	70.0051	6.76818	40.3861	2.49159
araF	1985138	1986128	-	10.0298	8.53285	10.2926	7.04528	23.5467	15.2834	4.94066	2.49328
araG	1983554	1985069	-	6.0771	2.3466	5.80365	1.67741	14.9029	3.08035	8.40518	1.66266
araH	1982553	1983540	-	6.92596	4.93652	7.27644	2.47823	10.4037	5.03589	5.02433	1.6923
araJ	411296	412481	-	11.7891	6.97364	14.2199	4.98529	16.2933	4.97046	13.6125	2.38673
arcA	4639589	4640306	-	1618.92	1166.61	1767.52	1180.9	1271.8	929.895	393.138	186.481
arcB	3350688	3353025	-	41.7502	21.9757	39.5956	20.0166	38.821	27.3338	16.671	9.26614
arcZ	3350576	3350697	+	3714.24	588.012	4311.55	153.814	6743.16	131.062	6566.19	475.816
arfA	3438430	3438649	-	5747.1	15612.2	4184.39	15866.3	6349.95	27021.2	2423.79	6028.08
arfB	214836	215255	+	236.714	31.5872	184.333	16.0052	173.334	14.2028	45.3844	4.31128
argA	2949241	2950573	+	92.9174	72.4152	96.3426	74.8525	202.888	237.172	125.453	205.285
argB	4156012	4156789	+	160.307	92.5527	155.152	83.2266	335.752	225.818	71.5735	59.8712
argC	4155000	4156005	+	129.372	57.9632	192.549	52.7545	228.562	139.739	76.8816	78.2026
argD	3488959	3490180	-	121.849	176.347	119.647	152.822	242.485	439.13	80.4633	236.877
argE	4153695	4154847	-	27.1862	36.0712	31.5215	28.9874	143.066	258.434	57.5274	138.945
argF	289300	290305	-	172.687	344.025	217.298	260.588	387.168	633.328	87.4659	139.495
argG	3318636	3319980	+	418.078	365.364	482.17	287.809	626.591	604.577	243.796	287.12
argH	4156849	4158223	+	170.042	137.671	156.079	157.797	312.731	166.447	104.096	54.9179
argI	4477306	4478311	-	41.5536	67.8621	50.8119	67.861	115.484	432.49	39.0647	178.422
argO	3068172	3068808	-	46.7891	33.5284	52.9082	36.0031	47.7462	36.7372	13.4745	9.26806
argP	3059752	3060646	+	74.1961	85.7413	73.7312	65.7996	80.5389	91.3326	37.0072	36.5349
argQ	2817783	2817860	-	97.8028	5.26913	138.514	3.44583	118.143	1.27346	61.423	3.06187
argR	3384702	3385173	+	202.151	89.7797	199.027	93.2417	232.868	273.989	154.996	67.4375
argS	1960061	1961795	+	828.633	477.087	775.783	421.181	751.296	372.153	222.482	81.1573
argT	2427008	2427791	-	370.431	841.184	395.62	847.222	611.911	1110.91	118.046	179.476
argU	564722	564799	+	411.065	2022.17	435.8	2772.02	664.093	20168.3	596.587	16610.6
argV	2818472	2818549	-	1289.19	357.95	2080.49	163.328	2320.47	127.109	1517.43	100.999
argW	2466308	2466383	+	1103.6	711.171	1442.07	1371.81	3626.21	1246.7	1906.9	617.332
argX	3982374	3982451	+	15583.2	19311.8	16375.4	17827.8	22309	33331.4	13573.8	12277.1
argY	2818197	2818274	-	327.234	10.7447	356.399	4.62986	359.296	1.67808	216.563	2.08636
argZ	2818058	2818135	-	294.802	19.8853	289.921	7.13328	270.131	1.24366	147.028	2.08636
ariR	1216368	1216635	+	28.2987	60.1798	26.5735	83.8614	17.5317	51.3763	5.68209	15.0493
arnA	2368039	2370017	+	150.863	210.616	113.125	162.343	169.53	304.734	81.1751	35.032
arnB	2365927	2367067	+	708.915	525.257	618.864	371.431	692.868	712.632	231.026	139.716
arnC	2367070	2368038	+	82.8882	134.014	64.6963	93.1922	77.6132	152.481	47.614	26.3762
arnD	2370021	2370907	+	33.4196	47.4769	31.9885	28.9808	45.6634	143.77	44.882	26.6134
arnE	2372560	2372891	+	11.0664	2.40346	8.60429	1.89777	16.4014	4.83801	12.5113	1.69411
arnF	2372892	2373278	+	2.95099	2.50589	2.90004	2.68492	4.05566	7.59809	1.97875	1.45272
arnT	2370908	2372556	+	5.77079	8.37253	6.11875	5.31078	9.08609	12.3316	13.1556	4.03701
aroA	958811	960095	+	165.994	124.786	142.878	98.0632	118.088	73.4635	54.1897	19.7994
aroB	3517397	3518486	-	307.617	126.223	323.374	113.715	310.996	164.158	98.2292	35.8283
aroC	2446387	2447473	-	203.739	108.207	165.834	76.9081	160.277	78.4113	56.0973	24.12
aroD	1774685	1775444	+	76.6007	113.315	65.5519	91.1098	75.6701	91.6997	30.3992	17.2324
aroE	3430023	3430838	-	27.8097	12.7601	29.111	8.58687	37.1578	12.7816	21.5816	4.37914
aroF	2740079	2741150	-	216.115	267.988	229.241	307.372	235.258	280.096	90.7497	56.4928
aroG	785632	786685	+	416.614	663.857	343.65	471.971	343.568	452.351	239.021	196.446
aroH	1788434	1789481	+	93.9865	96.2199	90.5646	76.8144	69.9211	39.5663	64.9487	20.7291
aroK	3518542	3519064	-	1454.19	1397.09	1304.6	1367.39	1202.3	1073.05	426.809	279.055
aroL	406404	406929	+	82.8365	71.0285	79.3075	70.6559	75.0398	92.9292	74.5218	24.3491
aroM	407427	408105	+	30.4058	18.0908	32.6995	18.6252	21.4958	13.6709	12.5309	3.45748
aroP	120177	121551	-	358.094	219.665	339.16	226.598	324.384	143.771	88.1949	35.9948
arsB	3648934	3650224	+	12.2252	20.4303	15.6596	13.4827	15.0474	10.9592	5.2325	4.56819
arsC	3650236	3650662	+	20.0763	43.2603	20.0898	37.3335	22.2421	54.5929	5.50426	13.5173
arsR	3648527	3648881	+	31.6204	28.647	32.9567	37.8542	35.1532	52.0153	8.6071	6.8844
artI	902256	902988	-	223.161	224.327	174.227	185.368	308.137	294.531	34.9135	23.8917
artJ	899843	900575	-	96.3891	221.011	108.867	196.028	266.386	587.882	73.3749	291.278
artM	900865	901533	-	33.8262	9.51897	34.4781	6.39923	49.7429	14.2443	27.0817	4.57357
artP	903005	903734	-	85.3423	70.0695	75.789	53.0212	129.007	146.443	39.9769	41.1361
artQ	901534	902250	-	24.6265	12.1225	23.7434	8.76122	46.5114	15.0459	11.7277	4.86002
ascB	2840989	2842414	+	12.2805	4.01423	12.0346	2.74201	13.2725	3.9025	9.66744	1.72379
ascG	2838253	2839264	-	82.76	40.2689	82.1713	39.3041	56.9765	31.6155	33.1769	8.57418
asd	3573774	3574878	-	1207.9	1194.42	907.617	869.184	1400.1	1184.23	262.405	155.411
aslB	3982957	3984193	+	23.919	8.50116	24.6416	6.51166	29.797	10.6074	15.9583	2.09751
asmA	2139758	2141612	-	83.2984	22.5527	88.758	18.8334	83.8108	22.2714	33.4525	7.72458
asnA	3927154	3928147	+	278.889	229.447	307.367	197.934	209.073	113.997	86.7681	104.729
asnB	697512	699177	-	199.316	241.75	185.771	235.08	212.799	207.449	101.258	100.619
asnC	3926544	3927003	-	30.2952	89.8556	32.2085	83.4714	64.8342	103.289	48.2637	30.9174
asnS	987584	988985	-	840.675	601.042	813.708	582.647	719.903	440.557	447.335	135.36
asnU	2059850	2059926	+	155.387	47.6211	149.768	32.8893	197.634	52.1312	226.397	21.6064
asnV	2062259	2062335	+	48.0379	6.81622	41.5184	3.43735	88.1765	5.04008	102.884	3.03359
aspA	4366890	4368327	-	242.756	301.513	209.894	205.186	350.158	296.63	142.825	41.6222
aspC	984518	985709	-	1394.99	2742.94	1262.81	2248.62	1398.72	2177.43	163.776	180.424
aspS	1948749	1950522	-	529.639	414.232	487.408	340.193	686.871	544.827	181.305	139.258
aspT	3946871	3946948	+	4595.74	471.688	3983	169.296	3209.18	56.3394	2267.93	33.2349
aspV	236930	237007	+	1021.97	67.0097	1059.93	82.0676	1001.71	341.559	670.136	121.973
asr	1671375	1671684	+	29.3765	66.5689	20.5685	62.224	14.1115	73.0235	5.66121	19.0423
astC	1830765	1831982	-	25.5962	19.2033	27.2073	18.1638	25.0316	14.896	11.3845	6.42877
astD	1828259	1829730	-	9.36982	6.51818	8.94794	3.38789	10.8702	2.36633	8.36355	1.65321
atoC	2321869	2323251	+	5.13399	7.90342	4.32268	6.73146	7.75909	21.5368	4.14176	2.1428
atoS	2320042	2321865	+	1.96516	2.71357	1.58611	1.93638	2.7686	6.94384	2.64591	1.57145
atpA	3918315	3919857	-	6707.94	3480.12	5601.01	2561.63	5314.7	1736.65	433.345	161.03
atpB	3921235	3922051	-	2012.72	1377.89	2083.93	1381.57	1980.15	931.278	396.295	164.43
atpC	3915552	3915972	-	7026.04	964.603	5924.6	601.624	5711.03	680.394	632.225	83.2809
atpD	3915992	3917375	-	5613.76	1763.32	4873.8	1270.16	4987.19	908.516	436.859	85.8767
atpE	3920949	3921189	-	6338.41	3007.73	6551.72	2956.4	6439.33	2921.09	770.059	390.836
atpF	3920417	3920888	-	11298.6	3803.49	8171.12	3017	7639.52	2117.83	863.734	241.663
atpG	3917401	3918265	-	4792	793.963	3793	467.864	3974.75	329.396	274.491	52.2922
atpH	3919869	3920403	-	6037.72	909.291	4513.95	629.921	4565.98	551.793	368.637	75.3023
atpI	3922059	3922440	-	1522.43	216.005	1591.65	126.44	2151.95	135.028	537.606	38.2647
avtA	3739704	3740958	+	124.345	193.779	111.593	156.156	70.142	113.35	31.0113	30.408
azoR	1482254	1482860	-	169.562	594.312	160.808	581.69	157.669	578.716	36.7339	93.6847
azuC	1987872	1987959	-	5014.74	5213.5	4526.33	6602.84	842.898	429.643	1220.77	996.003
bacA	3203309	3204131	-	143.495	40.0517	172.876	32.9675	183.033	48.6283	69.8557	15.407
baeR	2164279	2164998	+	31.8877	30.0902	31.5825	27.6873	20.6904	16.6306	14.7653	7.12872
baeS	2162879	2164275	+	7.90646	4.72254	7.49683	3.02183	8.1732	4.22811	4.78349	1.34671
bamA	197927	200360	+	706.23	374.205	637.123	277.386	918.583	314.213	203.769	68.7666
bamB	2637473	2638652	-	837.205	284.78	834.618	255.697	1146.71	262.83	255.673	39.7909
bamC	2597830	2598865	-	1802.71	324.322	1769.95	223.129	2076.15	171.703	620.985	47.714
bamD	2736145	2736883	+	847.07	658.734	756.364	376.233	676.833	541.828	240.32	136.115
bamE	2753604	2753946	+	2314.07	1457.75	2317.59	1580.13	2056.49	1523.53	872.666	222.487
barA	2915056	2917813	+	17.7369	15.9099	17.1109	12.8042	17.5866	15.5921	14.2437	4.87785
basR	4333281	4333946	-	166.847	242.963	134.334	183.627	204.178	281.442	50.7227	49.7609
basS	4332180	4333272	-	46.6457	23.7386	35.2709	16.3244	58.5659	26.4442	32.5541	9.9268
bax	3736352	3737177	-	665.623	362.299	724.75	467.987	413.483	273.245	223.147	111.922
bcp	2600478	2600948	+	344.912	1127.05	326.143	991.377	312.126	1268.47	152.242	279.038
bcr	2278569	2279760	-	16.0029	11.1957	24.2247	7.56261	15.7371	10.5787	13.6876	4.19803
bcsB	3690267	3692607	-	10.583	7.56168	8.64452	4.00519	9.74143	4.22495	5.18356	1.96478
bcsC	3685699	3689154	-	16.3852	7.34529	14.296	2.46609	14.3973	4.06374	10.0027	2.23433
bcsE	3696457	3698025	+	57.8596	37.9938	58.8701	30.8859	37.4942	45.1739	26.0313	14.7482
bcsF	3698029	3698213	+	13.9285	30.4936	10.8095	48.4925	13.2181	34.9891	7.01323	9.59925
bcsG	3698217	3699893	+	15.3426	15.9346	13.1878	9.89549	17.4975	15.0562	9.33125	8.31027
bcsQ	3695236	3695985	-	131.938	19.1061	127.396	8.01199	97.1243	6.67897	51.3855	9.05966
bcsZ	3689173	3690261	-	7.39034	6.26729	7.231	2.56286	7.84193	3.44529	4.09589	2.54684
bdcA	4473339	4474053	-	12.2158	8.9568	11.7211	6.41013	10.7275	5.10941	4.07295	1.03742
bdcR	4474123	4474717	+	26.9828	44.0044	23.6467	50.978	23.6727	43.5549	7.4582	16.2812
bdm	1556064	1556280	-	18.4926	60.8564	28.572	94.745	8.13759	44.4174	3.35883	14.5261
betA	325576	327247	-	20.3214	54.9722	18.1692	38.2056	16.9778	20.5796	12.2651	10.8126
betB	327260	328733	-	77.1005	144.641	76.4789	126.595	60.3745	53.2209	33.6778	22.4828
betI	328746	329334	-	124.879	41.6306	115.992	20.9419	100.326	14.9474	101.527	9.33793
betT	329462	331496	+	39.0806	46.5022	42.2063	32.3986	36.4836	17.7731	37.25	11.1659
bfd	3466796	3466991	-	4.34641	15.3755	4.01395	16.9863	3.08273	16.4077	3.39285	2.92127
bfr	3466248	3466725	-	36.0509	47.947	37.7606	51.9344	61.4596	229.885	18.179	10.1779
bglA	3043661	3045101	+	187.815	216.118	168.511	185.965	170.335	200.722	42.8704	36.2671
bglX	2219691	2221989	-	221.891	127.089	212.391	101.383	195.43	98.8672	73.7518	29.4688
bhsA	1169072	1169330	+	148.152	308.763	115.282	315.351	31.4026	53.2523	17.057	27.341
bioA	807967	809257	-	113.164	76.7383	116.112	66.775	55.5695	37.4987	20.6748	8.79459
bioB	809343	810380	+	536.458	508.521	441.199	393.809	364.328	289.183	74.5439	45.221
bioC	811535	812269	+	210.973	40.3263	198.163	26.1009	146.587	19.0667	34.5128	6.36106
bioD	812277	812947	+	199.673	376.586	170.267	325.27	156.977	302.412	40.0929	47.6476
bioF	810384	811521	+	215.082	56.1212	204.287	40.0068	153.998	37.8779	42.1415	8.6182
bioH	3544073	3544844	-	103.569	80.2711	105.819	78.605	99.2654	66.759	34.4682	13.0807
birA	4173085	4174047	+	71.1448	23.5806	67.563	16.3548	66.0142	17.769	30.4716	7.3868
bisC	3714060	3716394	-	46.8506	21.5106	46.3706	16.4826	43.7836	21.1397	17.3569	4.53959
blc	4377188	4377722	-	6.25877	9.2252	6.82219	7.41823	12.8064	16.2759	2.35207	1.24645
blr	1704550	1704676	+	392.639	973.239	399.9	1066.69	286.504	1421.6	169.369	403.338
bluF	1214263	1215475	-	15.718	15.3461	20.4452	12.8226	10.3708	19.7902	10.9905	4.51612
bluR	1213327	1214059	-	242.63	140.079	248.922	114.101	154.955	117.519	97.4149	37.5044
bolA	454471	454789	+	601.766	1261.39	758.937	1827.45	754.503	1382.15	177.1	182.843
borD	578599	578893	-	4459.91	11217.8	2751.51	11123.8	2698.28	9998.59	551.645	1629.55
brnQ	419590	420910	+	143.316	80.1948	153.665	58.1924	142.823	41.0074	61.3185	13.0509
bsmA	4416440	4416770	-	216.281	69.1953	177.118	53.8383	193.022	49.3395	25.2152	11.4553
bssR	878247	878631	+	108.376	53.9565	93.0932	43.2292	36.7609	22.9164	22.916	4.73137
bssS	1120700	1120955	-	511.74	148.012	641.912	135.884	320.393	132.862	1215.99	294.099
btuB	4163638	4165427	+	135.546	137.624	132.691	115.812	142.442	101.112	31.8543	17.176
btuC	1794171	1795152	-	39.0891	25.3664	47.731	22.9177	44.138	42.8675	25.2363	14.2697
btuD	1792808	1793557	-	29.5089	14.1294	28.5014	9.27447	31.8683	15.8581	16.1752	3.99548
btuE	1793558	1794109	-	63.6161	84.1181	61.5357	67.4407	72.2356	137.468	20.8934	16.3599
btuF	177661	178454	-	38.8122	14.9253	43.8536	16.7915	35.7955	11.831	16.6393	3.32839
btuR	1327766	1328353	-	39.1758	19.7682	36.2726	12.4553	40.9075	23.299	25.3916	7.33306
cadC	4360395	4361934	-	7.6079	6.48857	6.20346	3.80763	12.2381	2.95965	5.41465	1.79471
caiA	39243	40386	-	32.8438	16.7203	30.1926	12.2393	29.3675	12.201	15.9639	3.16541
caiB	37897	39115	-	10.372	10.5939	8.56801	4.88293	7.8293	5.38398	5.56917	3.32841
caiD	35376	36162	-	14.5466	21.4931	11.6943	7.83039	16.442	9.22975	9.15014	7.83601
caiF	34299	34695	+	15.7113	12.8132	17.2679	12.8554	14.0166	18.8762	8.1658	1.78224
can	142007	142670	-	802.017	990.334	683.005	881.247	548.72	776.398	370.648	150.761
carA	29650	30799	+	303.299	301.078	275.848	224.346	336.938	340.777	96.831	77.0425
carB	30816	34038	+	221.882	139.894	174.776	92.8807	316.932	175.516	93.4128	24.1307
casA	2882637	2884138	-	5.61914	6.67546	5.2738	4.60415	6.36732	8.52977	3.34234	3.41967
casB	2882154	2882629	-	10.4886	11.8348	8.33806	13.6553	7.86333	11.0854	4.31773	2.71799
casC	2881050	2882142	-	8.54532	14.2644	8.47772	13.4369	9.67708	15.3202	5.35467	5.55873
casD	2880387	2881048	-	10.035	4.35181	9.69927	3.19548	11.4677	4.48762	5.65339	1.18136
casE	2879787	2880373	-	14.8533	12.7689	14.5777	10.7384	16.2003	14.4416	7.95625	4.39741
cbl	2059963	2060914	-	28.3704	49.6074	28.0706	53.0149	40.2885	64.1828	11.2609	3.34861
cbpA	1062855	1063775	-	81.1854	118.654	60.5917	105.504	55.847	101.798	25.1036	23.0762
cbpM	1062549	1062854	-	51.7805	56.1417	48.0155	37.9452	43.2627	28.5124	15.9475	4.69132
cbrA	3869376	3870441	+	62.1287	27.1479	53.2883	22.0322	58.9505	36.134	32.5137	9.92284
cbrB	3897505	3897973	+	109.024	94.4658	124.086	95.8664	95.3287	106.804	34.7442	32.0753
cbrC	3898021	3898609	+	141.405	123.938	127.223	91.4541	113.552	106.212	42.8753	15.1027
cca	3201890	3203129	+	133.354	69.9665	148.415	90.1557	119.127	49.7324	55.1168	13.8653
ccmA	2297024	2297644	-	51.9899	11.3088	53.7194	8.49538	68.5321	9.83638	33.4121	3.72454
ccmB	2296361	2297020	-	18.0474	3.30133	18.491	1.95045	41.3694	3.93739	14.1431	1.54271
ccmC	2295586	2296320	-	36.0359	16.7726	36.1092	16.1968	60.2079	30.4703	14.7769	8.11375
ccmD	2295380	2295582	-	22.523	12.366	20.3715	12.2416	34.3826	14.735	6.88599	4.06457
ccmE	2294904	2295376	-	27.2634	13.4044	22.8824	7.75169	38.2934	5.54109	10.9242	3.21269
ccmH	2291357	2292406	-	25.0064	5.62941	23.9194	3.60461	30.1804	4.10453	15.7179	1.72846
cdaR	182462	183620	+	23.804	7.95851	20.418	6.16969	27.4215	9.80702	11.1034	2.03201
cdd	2231843	2232728	+	81.7633	48.7682	89.4292	46.9943	630.411	580.987	146.375	116.018
cdh	4109929	4110685	+	23.1638	12.1663	23.0905	11.2638	20.9896	15.7264	8.5266	3.57484
cdsA	195676	196534	+	253.193	54.2147	309.691	37.8204	409.866	51.6191	201.219	18.1216
cedA	1813420	1813663	-	66.583	199.907	64.0313	141.4	58.4443	123.249	35.6235	33.5786
cfa	1741412	1742561	+	118.079	96.9732	117.966	77.6728	121.874	114.97	51.225	27.9892
chaA	1270748	1271849	-	21.7942	47.5099	22.3257	37.6939	52.628	58.4105	18.7429	17.2286
chaB	1272118	1272349	+	38.2383	104.514	29.3321	73.7413	32.3255	105.627	13.1758	17.826
chaC	1272506	1273202	+	50.1005	6.75595	54.6349	4.00631	38.4737	3.77614	38.9118	2.07299
chbA	1819454	1819805	-	33.6614	33.5794	33.7079	32.9002	28.124	39.5875	15.4434	10.2677
chbB	1821298	1821619	-	90.5255	178.007	107.964	247.317	105.324	241.959	70.5941	72.8117
chbC	1819855	1821214	-	12.892	8.24003	13.8579	6.6652	13.2436	8.78972	16.3138	7.18932
chbF	1817147	1818500	-	25.2268	10.1515	27.2166	7.60487	27.1462	6.02937	10.0919	2.28004
chbG	1816385	1817135	-	81.2156	25.063	85.1529	32.6785	83.4737	27.6012	27.0162	6.29365
chbR	1818604	1819447	-	13.3306	15.1041	11.6446	13.365	12.3366	13.295	9.35938	6.32528
cheA	1973359	1975324	-	11.2028	7.70771	12.0464	5.67042	6.55185	2.96139	3.83849	1.02492
cheW	1972835	1973339	-	16.0654	14.7936	16.426	12.4007	9.65723	5.90831	5.30275	1.40033
cheY	1967047	1967437	-	24.2642	25.2542	22.2868	13.8576	16.1337	11.4808	7.21157	2.42754
cheZ	1966392	1967037	-	24.6596	13.9227	25.9342	12.919	26.116	8.39601	10.7071	2.55395
chiA	3467159	3469853	-	35.0781	14.3302	27.8325	6.77365	30.7071	6.54169	20.3188	8.85467
chiQ	709789	710116	+	35.6995	9.09006	29.3561	2.4786	25.0272	5.72661	28.8815	2.75648
chiX	507203	507287	+	1980.87	113.699	2423.61	1098.7	4994.93	2205.48	6036	606.308
cho	1823514	1824402	+	22.0366	27.2483	29.3709	9.98218	24.6773	16.1109	19.608	15.2107
chpB	4448698	4449042	+	100.524	64.0292	92.955	46.1	107.797	56.9405	53.1318	27.6938
chpS	4448446	4448691	+	274.315	256.61	260.111	275.785	264.613	230.121	85.6437	61.6792
chrR	3894651	3895218	+	112.474	108.534	103.657	81.1482	144.132	128.491	26.5146	10.5219
cirA	2244777	2246769	-	11.802	2.6241	11.2901	2.23614	12.6122	1.58756	9.62517	1.38996
clcA	175106	176528	+	36.9701	9.84266	37.8936	6.61986	40.2886	10.1088	31.5113	4.80321
clcB	1665314	1666571	+	8.34259	3.912	9.78517	2.8465	10.0507	2.92808	6.87153	1.09635
clpA	923263	925540	+	805.49	495.737	742.325	410.433	907.587	480.635	382.725	159.81
clpB	2731599	2734152	-	396.954	418.775	350.123	411.098	379.506	348.569	1200.31	1217.03
clpP	456676	457300	+	1428.44	1440.26	1480.9	1486.88	1248.13	1046.47	895.81	502.278
clpS	922912	923233	+	505.63	137.796	390.033	94.6648	406.925	65.0077	301.728	54.7715
clpX	457425	458700	+	1862.66	678.671	1713.81	598.802	1402.2	461.377	775.233	178.899
clsA	1307184	1308645	-	104.033	46.1262	111.576	47.8848	107.202	54.4989	46.0495	21.7028
clsC	1106354	1107776	+	9.27393	4.29461	10.8258	3.00898	8.97007	4.61321	4.99413	2.4126
cmk	961200	961884	+	850.119	205.467	865.109	173.916	1150.26	220.406	469.414	63.1377
cmoA	1952701	1953441	+	69.1784	76.343	67.8768	58.1334	51.4313	66.8057	17.7718	14.2539
cmoB	1953445	1954413	+	74.2633	47.6798	66.3448	33.5106	49.3794	29.0619	20.4465	7.08511
cmtB	3078886	3079330	-	2.79833	5.44579	2.3962	2.96447	4.14445	6.50358	1.26367	1.74701
cnu	1704948	1705164	+	145.181	262.791	153.214	205.741	108.74	129.793	47.7148	47.0599
coaA	4174075	4175026	-	43.6861	100.295	45.4902	99.6933	33.2403	105.035	27.8356	26.0805
coaD	3809824	3810304	+	75.8394	86.6569	74.9155	73.0625	84.776	71.3005	19.4185	10.2924
coaE	112599	113219	-	250.826	201.613	245.038	225.278	218.757	266.167	83.4484	37.7852
cobB	1179630	1180359	+	129.587	126.434	101.768	110.952	135.837	142.24	40.2625	28.1061
cobC	669295	669907	-	4.96677	4.33321	4.77282	3.75961	5.5099	4.98998	6.36481	1.73533
cobS	2064478	2065218	-	146.395	125.128	171.128	128.39	195.902	139.127	75.8046	47.4969
cobT	2063387	2064467	-	77.9572	37.1575	79.821	24.8735	87.076	28.3838	48.0665	11.8289
cobU	2065222	2065764	-	146.758	51.215	167.344	34.5595	186.274	43.9091	76.6316	13.3332
codA	356181	357454	+	197.964	298.172	175.271	296.824	355.603	346.094	72.0554	44.2023
codB	354921	356170	+	88.8424	279.155	80.0831	177.245	285.584	447.721	62.5878	147.27
cof	467411	468230	+	37.4356	29.4422	44.288	32.11	44.1265	35.9513	30.3121	11.7002
copA	508874	511379	-	1458.71	1593.99	791.939	1085.64	1082.24	954.978	314.933	185.275
corA	4001425	4002376	+	1757.83	1048.94	1735.85	921.564	2053.36	1378.84	174.384	160.119
cpdA	3176006	3176833	-	209.465	57.0248	222.753	48.8611	242.235	70.3831	126.843	23.9881
cpdB	4434621	4436565	-	77.7377	105.798	63.5536	88.3104	89.9496	139.496	13.9355	20.1387
cpsG	2121608	2122979	-	4.17183	6.51125	3.94586	5.57492	4.52513	2.3167	5.70909	1.21182
cptA	3040415	3040803	-	258.549	62.7356	283.21	26.7676	215.561	26.9276	64.9086	7.10922
cpxA	4103601	4104971	-	51.0642	47.6802	54.621	10.6821	47.0831	9.27981	20.1666	4.26562
cpxP	4105819	4106320	+	1242.57	1417.47	1403.36	1812.84	402.079	719.109	114.404	67.0677
cpxR	4104975	4105670	-	356.934	1316.12	327.348	1314.91	335.927	1269.34	77.221	225.324
cra	88027	89032	+	106.97	60.4411	100.092	44.7163	111.25	94.206	55.7876	34.7208
crcB	657554	657938	-	126.196	97.4755	137.473	120.378	103.037	111.895	43.3021	36.6422
creA	4635520	4635994	+	158.579	229.707	173.402	241.582	194.232	311.775	97.8036	99.6869
creB	4636006	4636695	+	79.9703	11.223	88.7595	5.96329	76.6877	6.58424	52.6981	5.84921
creC	4636696	4638120	+	9.79346	5.55156	8.93256	2.25213	9.30458	4.85638	8.82141	3.90599
creD	4638177	4639530	+	205.293	131.733	177.749	100.477	187.787	109.765	66.7386	28.961
crl	257828	257907	+	1694.69	12496.7	1703.51	18096.6	970.024	7104.5	527.296	1433.75
crp	3486119	3486752	+	1403.11	2024.75	1277.42	1806.07	1059.19	1937.53	316.274	389.118
crr	2535833	2536343	+	4386.59	4812.02	4256.85	4648.08	4718.23	4904.3	1123.81	760.512
csdA	2943336	2944541	+	97.1849	39.639	107.591	34.4503	81.2935	20.8133	45.4939	5.39164
csdE	2944542	2944985	+	109.73	41.4147	100.535	37.1442	80.8131	29.8042	47.2773	8.98312
csgA	1104446	1104902	+	146.413	257.665	116.655	166.611	133.462	208.904	21.677	18.8975
csgB	1103950	1104406	+	48.9235	16.5714	35.6447	12.3913	38.3444	12.5441	5.14214	1.62438
csgC	1104960	1105293	+	3.19856	7.28065	4.55008	6.87826	4.3159	10.8164	1.08769	1.95187
csgD	1102545	1103196	-	31.7948	45.3053	26.0172	45.6476	17.1468	18.8402	9.54518	5.12818
csgE	1102151	1102541	-	13.704	9.59201	12.0776	5.04954	6.96389	4.49965	9.30136	2.20822
csgF	1101710	1102127	-	10.7037	18.1237	9.37686	16.9128	8.10076	14.5093	3.01729	3.31366
csgG	1100850	1101684	-	41.7253	23.9105	37.6225	21.5913	22.9195	9.81173	18.6661	2.89899
csiD	2788984	2789962	+	13.2247	17.701	13.1754	15.8112	60.3783	71.1551	5.40965	3.74207
csiE	2665434	2666715	+	6.61149	11.121	6.24869	9.54462	8.70664	13.02	5.41848	2.89524
csiR	2795673	2796336	+	46.6828	12.004	49.1309	10.5263	67.1021	17.2829	33.6489	8.94009
cspA	3720048	3720261	+	11581.3	6079.57	13226.3	6635.18	7603.33	3167.28	4650.32	1590.09
cspB	1641338	1641554	-	1203.62	535.959	1599.86	262.597	399.284	122.911	297.221	101.38
cspC	1907225	1907435	-	2747.18	4541.52	2826.87	4889.3	4460.86	9856.46	903.982	1376.09
cspD	922365	922590	-	2993.86	3174.07	3141.97	3776.08	5175.31	7134.39	1145.13	1134.95
cspE	657291	657501	+	5492.71	6545.85	5315.12	7857.65	8199.52	7715.43	4686.34	1199.99
cspF	1641854	1642067	+	87.5388	11.8508	128.321	5.83877	91.4903	8.8993	71.0556	3.87913
cspG	1051460	1051673	+	2695.17	987.25	3587.18	1153.62	696.822	151.08	436.168	80.0297
cspH	1050962	1051175	-	17.6494	6.85699	21.2168	4.10744	19.584	4.50662	8.06921	5.74023
cspI	1638454	1638667	-	191.251	89.8615	385.665	111.099	99.1533	25.6247	69.209	17.5733
csrA	2818960	2819146	-	3719.9	6280.55	4021.18	6251.9	3898.71	7243.45	991.28	1650.69
csrB	2924155	2924524	-	56751	5851.43	45292.9	1718.92	34580.5	296.116	4847.96	106.976
csrC	4051035	4051280	+	8296.09	407.217	5200.24	116.301	5903.87	114.199	2394.72	106.573
csrD	3401391	3403332	-	72.6109	24.2628	74.8376	17.9773	68.8133	23.8459	28.1766	8.46335
cstA	629893	631999	+	601.776	152.072	690.377	133.878	690.878	101.732	221.209	42.1267
cueO	137082	138633	+	613.168	621.968	382.714	366.954	504.919	410.304	113.931	78.6967
cueR	513992	514400	+	475.212	824.809	431.368	574.946	457.5	539.805	131.953	141.065
curA	1519026	1520064	+	20.601	28.4938	20.3238	20.4722	51.112	54.4005	17.2763	7.40687
cusB	597478	598702	+	7.35299	4.07559	27.0353	6.80532	7.34231	2.01057	5.72167	1.44302
cusF	597130	597463	+	18.3293	48.8947	92.5613	271.127	14.8638	46.5915	5.06461	22.1011
cusR	594770	595443	-	129.272	326.133	239.644	562.098	148.258	500.897	50.8724	103.904
cusS	593327	594759	-	9.23006	8.36434	13.7588	4.54562	8.90327	5.55203	6.50629	2.41333
cutA	4365042	4365356	-	114.653	505.962	117.602	468.574	94.7167	618.311	23.1685	104.045
cutC	1958519	1959266	-	307.344	116.447	332.206	94.5223	467.006	117.531	154.058	30.6429
cvpA	2430274	2430763	-	1295.91	117.573	1564.46	84.9986	2692.77	108.534	693.906	34.864
cvrA	1240334	1242071	-	12.6913	3.97245	18.5073	3.10645	20.4809	4.33605	9.59138	1.8406
cyaA	3991152	3993699	+	133.378	56.2089	135.762	35.2855	55.2383	28.8759	44.6226	15.2966
cyaR	2167113	2167200	+	4747.09	3929.89	4800.28	1147.32	7759.45	2534.5	6295.92	1065.93
cyaY	3993738	3994059	-	185.031	122.309	170.694	121.891	164.821	91.9629	84.8628	22.9205
cybB	1490901	1491432	+	114.624	150.425	113.513	139.161	105.679	200.737	47.2817	86.7364
cycA	4429863	4431276	+	322.805	163.36	336.687	134.227	439.649	137.878	154.917	42.0631
cydA	771457	773026	+	436.006	301.334	436.013	329.445	551.634	370.736	92.5704	78.1777
cydB	773041	774181	+	466.457	120.057	452.196	98.8812	579.843	81.6607	99.6506	20.5092
cydC	927473	929195	-	27.3915	21.7785	23.7933	21.627	33.7514	32.8076	9.36814	9.15708
cydD	929195	930962	-	35.3516	24.1676	33.7127	20.1336	38.0695	23.3042	13.3879	7.29601
cynR	357790	358690	-	17.3315	70.9983	16.6368	51.5715	12.159	25.6727	9.11521	10.4966
cynS	359488	359959	+	16.7578	72.8089	16.5821	44.2639	17.8689	41.2459	6.11289	12.0931
cynT	358798	359458	+	11.3141	25.2981	12.0861	25.8247	12.5668	16.0521	3.45092	5.2385
cynX	359991	361146	+	10.0574	6.66019	10.8539	2.0659	13.1678	1.06591	8.85055	1.4127
cyoA	450662	451610	-	2711.57	2183.32	2527.71	1924.35	2366.43	2210.7	373.517	294.207
cyoB	448660	450641	-	1272.61	475.733	1278.01	363.614	1176.13	208.426	136.705	41.4562
cyoC	448046	448649	-	1555.26	312.915	1460.73	210.332	1403.58	115.212	171.921	32.6687
cyoD	447716	448045	-	1885.12	349.219	1710.83	258.324	1465.74	184.938	190.818	39.7063
cyoE	446814	447705	-	1303.03	170.929	1283.82	125.374	1180.54	90.9352	184.655	22.7698
cysA	2539716	2540803	-	356.024	213.622	333.882	160.834	405.823	205.185	37.8703	12.831
cysB	1333854	1334829	+	162.269	943.073	160.008	816.961	170.836	813.931	79.7	211.491
cysC	2873386	2873991	-	136.296	54.4679	132.759	46.3625	98.7682	55.6718	20.3324	5.88447
cysD	2875420	2876329	-	410.919	554.707	371.486	576.421	274.527	369.469	24.6471	21.2079
cysE	3781740	3782562	-	124.116	167.057	123.325	136.561	146.452	118.345	58.2839	28.1544
cysG	3497827	3499201	+	114.281	29.2391	108.083	22.6889	120.254	27.363	73.5243	11.9264
cysH	2887577	2888312	-	699.748	425.658	587.726	302.601	446.019	204.42	63.7449	10.2125
cysI	2888386	2890098	-	696.463	357.649	605.995	323.036	513.061	229.752	54.9941	11.5933
cysJ	2890099	2891898	-	413.682	267.879	364.682	223.894	291.096	158.512	22.9071	11.0931
cysK	2532408	2533380	+	3800.49	5663.72	3330.44	5292.33	3047.75	4461.56	367.728	283.482
cysM	2538671	2539583	-	275.707	155.151	244.913	140.647	284.51	153.322	60.8854	23.6264
cysN	2873992	2875419	-	456.317	304.814	482.085	237.874	364.033	215.903	33.4706	12.4172
cysP	2542512	2543528	-	255.083	227.997	218.897	210.009	226.417	226.495	17.9852	16.1183
cysQ	4436754	4437495	+	262.889	213.353	302.828	231	272.537	226.854	77.1528	55.0016
cysS	554610	555996	+	468.882	455.454	410.575	353	340.288	311.94	89.4947	48.0759
cysT	1991913	1991987	-	11476.6	489618	13582.6	359537	23347	1.02433e+06	20083.9	1.06704e+06
cysU	2541679	2542511	-	65.3723	28.3158	68.9259	22.615	91.049	32.0446	11.4933	4.76246
cysW	2540814	2541678	-	154.82	103.639	145.504	60.359	176.911	66.8727	17.6425	5.94868
cysZ	2531462	2532224	+	93.3619	88.2619	104.179	81.2636	83.5295	82.4284	31.0816	20.6807
cytR	4123430	4124456	-	39.0853	21.2383	36.7482	16.1427	30.2126	13.421	20.1304	6.17273
dacA	662751	663963	-	363.165	916.168	304.985	802.838	268.412	568.465	51.5147	90.8574
dacB	3328962	3330396	+	19.2584	26.3511	18.6397	23.0145	16.3644	21.9745	9.01402	7.98138
dacC	880726	881929	+	180.866	142.231	158.943	117.503	191.837	104.793	43.2337	21.6529
dacD	2081380	2082547	-	28.9515	4.52565	31.9155	2.86671	27.3591	2.08601	15.4404	1.09421
dadA	1237570	1238869	+	617.572	421.12	580.995	305.93	536.098	269.77	147.716	69.2853
dadX	1238878	1239949	+	147.797	46.5961	141.411	33.9424	131.724	21.3269	41.6544	8.09241
dam	3515076	3515913	-	80.6646	24.1564	68.9798	12.2968	92.2433	26.0276	24.7497	6.47464
damX	3516019	3517306	-	454.369	130.228	355.921	95.2128	377.025	96.5395	142.439	30.8592
dapA	2598881	2599760	-	1454.86	605.56	1409.8	606.138	1452.48	562.198	491.964	151.113
dapB	28373	29195	+	170.105	144.457	143.169	83.9386	169.525	120.9	60.596	21.6622
dapD	185122	185947	-	1077.99	1203.28	993.513	927.559	1141.57	1105.74	341.233	250.059
dapE	2591606	2592734	+	139.35	71.9104	148.978	72.7788	137.661	66.677	46.2372	23.2266
dapF	3994761	3995582	+	152.512	54.7554	164.5	38.0665	140.964	60.1137	44.6336	14.9979
dauA	1259123	1260803	-	38.6286	28.1836	33.7719	16.4721	45.3832	17.928	21.2798	5.37316
dbpA	1409510	1410884	+	16.8965	8.67219	17.2584	5.73579	23.5063	9.75904	13.8477	3.5539
dcd	2141633	2142215	-	654.589	939.426	671.247	1074.78	724.565	884.084	177.4	169.656
dcm	2030918	2032317	-	38.5624	30.9593	38.0953	22.3363	32.2606	32.2029	21.9733	10.0624
dcp	1625334	1627380	-	113.184	172.409	98.2359	171.676	134.766	188.272	37.0334	20.5311
dcrB	3609954	3610512	+	1526.29	1154.74	1309.24	1180.59	1113.99	860.656	266.071	122.901
dctA	3682160	3683447	-	219.658	115.724	204.674	105.065	666.822	389.376	47.8601	49.0883
dctR	3654682	3655213	+	2.02625	4.65315	2.42852	6.62826	2.42497	10.8842	1.55979	2.42848
dcuA	4365471	4366773	-	260.817	243.228	254.07	203.025	322.015	298.6	106.826	80.8754
dcuR	4349314	4350030	-	36.6417	67.6862	28.7002	57.72	45.0564	116.06	14.0197	18.0211
dcuS	4350034	4351662	-	54.1721	11.8535	53.226	8.35146	48.5523	10.3554	26.9479	3.85139
dcyD	1998493	1999480	-	203.783	222.12	204.359	207.985	232.401	152.679	35.5138	31.3376
ddlA	399828	400923	-	219.83	197.591	213.599	184.641	169.105	140.482	61.5256	26.6001
ddlB	102240	103153	+	184.364	57.2443	178.147	49.2739	205.954	62.0698	94.8115	24.2837
deaD	3305970	3307852	-	990.418	218.613	1045.39	172.047	693.822	94.1833	504.834	78.5075
dedA	2434081	2434741	-	165.337	85.3753	157.133	74.6576	121.576	59.4769	31.638	12.0411
dedD	2431021	2431673	-	303.429	49.3178	303.208	26.1856	354.88	31.0823	152.319	11.8149
def	3433689	3434199	+	458.78	151.82	431.41	129.215	402.11	236.327	169.078	66.4421
degP	180883	182308	+	984.223	1292.87	718.9	1211.11	977.935	1099.62	93.8765	102.008
degQ	3380742	3382110	+	99.4126	117.712	96.7388	106.475	84.6738	99.6033	21.9085	20.4257
degS	3382199	3383267	+	57.8783	45.5686	58.8616	35.9577	45.3047	45.346	16.9862	8.56843
deoA	4618228	4619551	+	43.5894	37.1413	37.5677	21.6739	799.198	286.826	53.3322	24.9243
deoB	4619602	4620826	+	763.398	568.309	738.212	538.233	1521.89	781.092	235.005	116.064
deoC	4617322	4618102	+	73.8627	96.4885	62.1539	74.1235	1006.49	1644.52	113.016	219.91
deoD	4620882	4621602	+	415.282	947.621	372.33	892.94	1114.01	1187.34	103.986	95.7894
deoR	881975	882734	-	91.6901	34.685	82.7245	24.4944	79.2764	32.1408	54.3465	14.3301
der	2635883	2637356	-	337.146	97.9182	314.284	75.8751	418.975	98.398	122.767	20.4413
dfp	3812730	3813931	+	310.219	254.58	313.69	188.523	286.656	141.268	65.7195	27.7342
dgkA	4256636	4257005	+	296.254	326.402	283.942	265.079	276.996	355.15	85.6296	79.0723
dgoA	3872998	3873595	-	6.05463	5.04572	6.08752	2.8368	9.07825	4.40233	3.15625	1.14728
dgoD	3871849	3872994	-	6.33042	8.55729	5.75097	7.52029	10.0795	11.1291	3.44023	3.16121
dgoK	3873612	3874470	-	11.9564	11.1891	10.4843	4.6703	14.5285	8.80229	4.74443	1.90171
dgoR	3874474	3875160	-	42.4268	59.7298	36.0702	46.0097	48.4866	62.9857	12.0916	10.4138
dgt	179236	180754	+	35.2185	35.122	31.9205	32.8681	34.2891	37.3654	13.1525	8.79537
dhaK	1249767	1250838	-	409.242	1088.58	347.843	716.653	606.408	1115.54	105.343	162.62
dhaL	1249124	1249757	-	331.747	432.525	286.966	352.953	477.052	393.238	102.331	65.8119
dhaM	1247695	1249114	-	164.666	189.46	141.303	132.712	201.704	142.977	82.7058	30.2516
dhaR	1251065	1252985	+	12.7876	6.74103	13.3831	4.8627	9.73639	5.00004	10.1392	2.30548
diaA	3295808	3296399	+	102.375	43.1485	102.45	30.2565	138.342	56.3014	45.8921	19.2896
dicA	1647933	1648341	+	228.863	564.194	195.401	658.026	157.559	807.507	95.5079	175.49
dicB	1649608	1649793	+	15.1298	45.9129	11.7551	57.8271	12.9652	46.9999	3.57029	10.1904
dicC	1647636	1647850	-	4.43765	5.00098	4.24165	5.09506	4.17781	10.3994	3.08904	3.8123
dicF	1649381	1649434	+	140.086	7.99936	179.459	8.21504	346.094	23.2905	376.749	5.10784
dinB	250897	251953	+	91.3754	303.782	100.521	225.509	72.2143	78.7758	36.2018	24.553
dinD	3817759	3818584	+	46.2254	48.3805	43.0966	64.1326	41.1527	74.4988	15.4169	15.4509
dinF	4257741	4259121	+	29.0294	5.74954	32.9114	4.25417	30.0249	4.68281	13.3636	2.59001
dinG	833069	835220	+	19.4489	5.77418	19.6185	3.98687	15.5753	4.36427	9.34061	1.82969
dinI	1121241	1121487	-	108.933	140.078	101.89	109.843	123.588	107.686	47.4125	33.1366
dinJ	246241	246502	-	1825.53	4839.08	1732.4	5061.52	1337.41	3348.01	362.787	582.204
dinQ	3647704	3647833	-	811.217	32.4232	1205.75	20.0056	1348.61	41.8097	1205.38	33.0875
djlA	57363	58179	+	107.042	41.4218	117.121	39.3738	93.118	39.6	57.6137	13.0458
dkgA	3156622	3157450	+	34.5164	71.145	20.9993	39.07	29.1738	50.9997	10.155	6.52721
dkgB	229166	229970	+	63.4475	129.233	56.805	120.406	73.0055	130.57	29.236	23.7179
dksA	160148	160604	-	5491.01	4508.43	4572.97	3960.27	6792.96	4386.53	1965.07	538.916
dld	2222184	2223900	+	149.811	182.246	147.988	163.743	215.305	173.528	54.529	32.4052
dmlA	1881911	1882997	+	19.2843	42.0246	19.6076	13.9039	23.9769	17.9433	8.91729	2.89736
dmlR	1880885	1881809	-	17.1678	19.5837	16.5766	18.9995	20.0071	26.8806	9.08294	6.40586
dmsA	940958	943403	+	15.5692	11.0979	14.1839	8.55887	8.82389	3.46071	5.65479	1.00892
dmsB	943413	944031	+	23.6247	13.683	21.7873	11.9377	18.4329	4.63377	14.5609	2.84363
dmsC	944032	944896	+	26.1563	3.66468	30.7926	2.92709	37.0986	1.6705	25.4635	1.1827
dmsD	1664505	1665120	+	65.5964	39.4207	70.1874	31.0181	72.3449	47.9137	26.2984	15.8474
dnaA	3882325	3883729	-	367.939	157.655	372.165	149.667	440.642	196.736	179.433	45.716
dnaB	4264313	4265729	+	141.864	84.9495	128.412	77.1103	128.076	64.777	64.8562	20.8062
dnaC	4600237	4600975	-	96.0379	88.9056	78.0142	71.1449	61.2413	46.4689	24.1368	11.9312
dnaE	205125	208608	+	90.9621	23.4163	91.421	16.2796	90.7626	16.4597	40.9332	5.85421
dnaG	3211106	3212852	+	364.817	37.999	342.117	19.7751	594.809	32.9278	477.051	24.9647
dnaJ	14167	15298	+	346.38	294.229	336.285	241.429	363.666	273.262	2386.85	762.501
dnaK	12162	14079	+	2414.55	2013.24	2161.06	1940.25	1979.95	1659.61	12545	8167.54
dnaN	3881221	3882321	-	212.488	202.686	206.252	164.182	210.068	204.292	63.792	42.1838
dnaQ	236066	236798	+	317.836	310.822	282.765	316.697	223.657	241.783	124.959	61.6738
dnaT	4600977	4601517	-	113.863	123.418	115.214	91.2595	91.7511	98.4197	29.1053	27.2768
dnaX	492091	494023	+	166.443	58.7843	163.247	45.7416	130.032	46.8583	45.0231	12.1929
dosC	1565757	1567140	-	8.35647	15.7597	8.68036	12.0895	13.4882	38.1798	8.64118	6.41089
dpiA	653893	654542	+	33.4157	26.2031	32.3956	26.8656	29.3255	24.811	16.7551	5.55073
dpiB	652234	653861	+	29.51	3.45351	28.4273	1.81811	31.6411	1.8522	23.8331	1.1391
dppA	3706097	3707705	-	3567.25	2085.81	3420.55	2124.04	854.615	612.017	235.988	218.879
dppB	3704770	3705790	-	442.032	130.243	475.137	98.746	84.4835	14.5475	29.2301	6.60429
dppC	3703858	3704761	-	446.018	116.16	468.983	89.2307	90.8581	18.0976	24.4022	6.74428
dppD	3702868	3703848	-	579.318	165.701	485.465	108.747	93.3557	25.8284	27.3989	9.27494
dppF	3701863	3702864	-	462.504	179.538	390.007	125.745	78.2675	28.5785	22.2176	8.90882
dps	848407	848911	-	667.262	1357.45	575.683	1309.79	604.253	1756.59	135.237	221.48
dsbA	4043417	4044044	+	1009.47	611.822	880.182	649.866	1054.04	702.25	230.423	102.477
dsbB	1232499	1233030	-	420.217	188.544	547.941	169.326	654.447	251.497	223.411	59.2466
dsbC	3038111	3038822	-	331.392	206.418	282.521	201.021	312.824	292.107	106.285	99.9724
dsbD	4363344	4365017	-	27.1784	19.613	21.1215	12.763	36.2849	15.5513	7.19172	4.10113
dsbE	2292410	2292960	-	15.1252	7.86949	18.391	5.13338	24.5009	7.22268	7.99927	2.34736
dsbG	637826	638573	-	43.4196	111.86	35.1113	82.8621	41.9697	115.461	11.8605	23.35
dsdA	2479201	2480530	+	20.4099	28.3939	19.8619	23.5005	26.4262	25.9624	10.3206	3.33349
dsdC	2476693	2477629	-	12.9788	16.452	12.5238	15.3544	10.0218	16.4616	9.57299	4.54805
dsrA	2025226	2025313	-	174.55	27.7501	243.367	68.4898	309.727	4.73456	402.55	5.01812
dsrB	2024634	2024823	-	183.203	284.217	199.684	375.648	132.543	278.447	60.929	48.2416
dtd	4077018	4077448	+	344.38	368.586	265.679	226.778	287.582	210.265	74.9707	61.3992
dtpA	1712768	1714271	+	47.753	11.0857	42.8248	7.10293	58.2989	5.18065	26.3185	2.3548
dtpB	3640861	3642331	+	9.2256	8.4217	11.7654	7.03225	10.2321	4.3575	4.79809	1.09329
dtpD	741074	742556	-	9.48701	6.34217	10.4941	4.19791	21.672	16.7336	7.1841	4.00697
dusA	4261713	4262706	+	351.501	200.214	352.323	207.166	300.529	171.206	63.3946	31.4723
dusB	3410279	3411245	+	1399.61	164.608	1452.22	69.1321	2680.65	136.951	1137.25	47.8482
dusC	2229437	2230385	-	75.2345	23.8956	66.4563	16.6364	151.689	34.4414	72.1276	8.71738
dut	3813951	3814387	+	841.755	1157.04	918.373	1139.24	973.534	1202.3	166.231	173.888
dxr	193520	194717	+	62.3211	37.8318	69.4131	23.964	36.4523	21.3916	21.1297	5.6979
dxs	438314	440177	-	72.5393	59.513	69.6625	53.4679	63.0685	68.2941	30.2575	16.9205
eaeH	314356	315228	+	3.19622	10.621	3.22032	6.68984	3.00595	3.92036	1.62768	1.30828
eamA	1620237	1621137	-	61.0826	18.8125	65.6243	16.471	73.4915	20.307	49.2871	10.1722
eamB	2715422	2716010	+	16.1472	3.09904	16.6979	2.77768	20.4632	1.89353	16.9231	1.43805
ebgR	3221465	3222449	+	25.7417	16.125	24.0029	15.3618	15.0904	10.5674	14.46	5.22478
ecnA	4376316	4376442	+	182.862	34.0096	165.124	13.0808	147.538	9.44027	83.4013	5.96144
ecnB	4376552	4376699	+	165.858	119.612	181.869	194.528	457.445	1005.05	61.423	65.1305
eco	2303904	2304393	+	163.412	236.676	172.902	244.384	136.465	184.823	34.9983	35.8691
ecpA	310083	310671	-	53.7302	145.641	49.8327	122.988	40.7545	80.2062	8.82671	12.0748
ecpB	309357	310026	-	5.49335	12.7762	4.15601	9.53411	4.87154	4.48738	1.38008	2.01873
ecpD	305205	306806	-	15.4441	21.9375	14.7181	15.7611	13.1095	8.77005	7.51928	4.69075
ecpE	304494	305173	-	17.219	26.261	17.1231	19.6857	17.0647	14.668	8.90696	5.14882
ecpR	310745	311336	-	10.1369	14.2962	9.52359	12.4547	5.98929	5.52242	4.13672	1.04064
eda	1932114	1932756	-	946.097	725.418	888.655	543.766	982.478	490.485	193.908	56.97
edd	1932792	1934604	-	142.53	23.7396	139.602	11.9148	144.303	14.7697	31.2026	2.7532
efeO	1082242	1083370	+	17.3162	16.7282	18.4811	17.6353	13.9619	12.3077	3.98752	1.78735
efeU	1081355	1081460	+	16.4014	38.2511	19.2571	137.531	15.1704	124.016	5.02611	25.6106
efp	4375698	4376265	+	2498.39	1461.93	2706.63	1626.51	2253.67	1482.58	752.572	425.577
elaA	2381081	2381543	-	73.9784	103.408	73.7626	74.0152	70.3903	103.56	21.6143	19.1393
elaB	2380721	2381027	-	142.726	138.753	135.801	149.419	382.131	839.457	39.5301	30.1148
elbB	3349809	3350459	-	55.0103	72.0242	46.9479	53.8978	307.389	553.874	74.3509	99.9284
elfA	997867	998407	+	23.2857	41.6113	21.8107	53.3634	22.1402	31.5178	13.1563	9.23286
elfD	998489	999191	+	2.4473	3.46772	1.59461	2.41832	2.3299	2.45543	1.69501	1.70983
elfG	1001816	1002877	+	11.304	6.22199	9.37307	5.26736	10.544	7.28694	6.91324	3.40861
emrA	2811426	2812599	+	33.6666	9.77453	25.7733	6.56038	44.1445	9.91065	17.3097	2.69395
emrD	3853921	3855106	+	95.912	20.8195	105.458	13.0186	98.4894	9.7189	43.5252	3.97528
emrE	568314	568647	+	77.168	192.022	98.2979	290.272	96.1032	113.819	55.3857	35.5672
emrK	2482176	2483339	-	3.92087	5.62319	3.88449	2.41358	2.85471	1.64286	3.01112	1.06792
emrY	2480637	2482175	-	2.47337	4.75394	2.4375	1.40989	2.11696	1.27236	2.3004	1.1542
emtA	1243179	1243791	+	488.919	258.859	444.675	219.075	495.629	291.515	173.523	78.4221
eno	2906642	2907941	-	3310.35	4362.78	2882.37	4667.46	3345.57	4338.54	497.162	399.993
entD	609458	610079	-	6.45887	3.49283	6.2129	1.30515	4.73194	1.4808	4.5738	1.10294
entH	629299	629713	+	7.43325	3.36048	8.10779	3.76536	8.81567	4.37268	6.71434	2.48974
envC	3786837	3788097	+	156.095	54.0481	135.523	49.1431	111.781	44.5697	77.0974	16.7721
envY	586146	586908	-	1.47545	2.40062	1.78797	1.40648	1.93821	4.77076	1.12561	2.00369
envZ	3534515	3535864	-	91.167	21.2583	97.8214	7.94939	93.2679	9.17461	27.9793	2.65452
epd	3072671	3073691	-	362.414	108.086	395.233	67.3046	276.174	66.3853	97.5971	18.3286
epmA	4382642	4383620	+	38.3212	24.675	41.8865	21.7164	91.3611	31.9735	50.0438	8.65284
epmB	4374628	4375657	-	56.8325	32.6548	55.2691	30.0091	35.6402	33.2977	18.6151	8.58242
epmC	2444202	2444750	-	53.2526	20.3809	61.2459	12.5819	34.6311	17.239	16.7686	4.84219
eptA	4333950	4335590	-	77.2137	81.0739	56.9714	64.1142	68.1797	65.5059	19.9322	18.702
eptB	3708783	3710475	-	25.6541	30.1908	24.5267	29.8534	25.0382	50.967	13.2406	7.13349
eptC	4148531	4150265	-	205.994	140.33	160.337	110.31	186.313	119.829	41.3169	21.7942
era	2702480	2703382	-	342.223	174.51	321.881	153.441	306.604	166.335	101.538	49.0858
erfK	2062390	2063323	-	38.4104	35.9148	37.2229	30.9299	42.2115	56.0334	29.4688	15.1162
erpA	176609	176954	+	1585.94	720.467	1541.85	562.731	1134.37	391.33	1205.54	180.836
essD	577397	577612	+	25.4783	36.7078	22.5623	35.4909	24.1282	39.1162	30.1215	8.37774
etk	1042029	1044210	-	24.2391	8.14954	22.9121	5.37398	25.8617	5.66524	15.76	1.95861
etp	1044229	1044663	-	17.4814	14.2599	14.3006	13.0528	18.0072	12.8981	5.72775	3.33292
eutB	2557317	2558679	-	6.11285	5.49899	5.04238	4.28114	8.76027	5.10609	4.9298	1.11718
eutC	2556409	2557297	-	21.6696	7.38572	21.1222	2.63803	26.9103	3.35078	8.07677	1.70765
eutG	2568323	2569500	-	5.41186	4.30276	5.26722	1.84927	7.49783	1.51353	3.57182	1.05521
eutH	2566884	2568107	-	10.5245	2.90536	7.86313	3.16082	16.9521	2.95637	8.37309	2.62216
eutL	2555740	2556400	-	23.4874	17.0555	27.0598	12.98	36.9979	16.7249	8.72225	3.93826
eutM	2572156	2572450	-	18.3411	27.6252	19.8413	38.1079	24.4022	45.5137	7.99056	16.2627
eutQ	2574305	2574977	-	7.46023	15.9865	5.7544	8.14703	9.34525	8.03819	1.96824	2.78667
eutR	2554129	2555182	-	9.38005	10.9964	10.1317	11.5611	11.3458	12.7939	5.05862	1.65757
evgA	2483754	2484369	+	115.063	184.527	112.067	153.382	79.4237	99.6453	40.9424	35.6251
evgS	2484373	2487967	+	6.6728	12.5269	6.36848	5.33629	4.46684	7.02675	4.88058	3.68538
exbB	3151249	3151984	-	74.802	163.094	80.2504	80.1938	44.3704	65.7185	20.788	31.6676
exbD	3150817	3151243	-	71.4598	15.7951	83.2231	13.2936	45.8375	8.37119	43.8272	4.54773
exoX	1926119	1926782	+	153.052	147.841	161.159	158.24	158.406	207.978	69.1528	45.7364
exuR	3246651	3247428	+	280.076	141.326	257.928	113.812	185.632	125.435	134.726	56.3658
exuT	3245103	3246522	+	15.2043	2.89283	14.807	2.3723	17.5179	3.73365	9.57205	1.35534
eyeA	272579	272654	+	63.599	56.1319	61.7409	9.14951	49.433	5.16848	19.3395	2.93508
fabA	1015951	1016470	-	2217.62	3197.25	1978.35	4472.28	2312.53	2543.31	1051.68	649.071
fabB	2440384	2441605	-	1279.86	818.055	1184.08	661.082	1065.44	730.023	489.615	308.027
fabD	1149727	1150657	+	1661.13	741.088	1516.39	544.376	1730.9	563.37	323.851	117.477
fabF	1151938	1153180	+	3444.97	1158.59	3398.73	793.572	2919.15	404.832	1188.74	79.7433
fabG	1150669	1151404	+	2171.27	1409.02	2136.19	1270.74	2224.04	980.608	444.993	173.645
fabH	1148758	1149712	+	927.01	359.613	922.886	284.846	1099.46	375.522	261.928	93.1427
fabI	1350250	1351039	-	1831.54	2026.12	1727.13	1755.61	1455.42	2010.05	356.535	347.157
fabR	4161123	4161770	+	561.875	118.398	513.588	123.751	527.788	133.572	127.895	37.6131
fabZ	202100	202556	+	1248.14	1353.21	1299.67	981.622	1199.45	803.266	336.995	183.603
fadA	4027608	4028772	-	79.3014	32.9402	83.1238	28.163	156.976	51.8573	75.4008	14.9404
fadB	4028781	4030971	-	144.151	93.0763	131.284	76.1146	226.975	142.429	95.1003	32.7169
fadD	1888060	1889746	-	72.3264	32.4675	90.7461	36.5206	91.2097	32.5104	49.8027	13.9383
fadE	240858	243303	-	67.0678	26.2895	71.7061	21.3591	184.614	42.4288	44.0709	11.9645
fadH	3231664	3233683	+	10.9901	15.914	10.5195	9.8042	16.228	14.2362	7.89157	3.0879
fadI	2459159	2460469	-	22.3896	18.3288	22.0478	15.9186	29.2321	21.3135	15.1675	6.27877
fadJ	2457014	2459158	-	23.5098	18.6489	21.3213	14.8378	31.5472	20.3759	19.1674	6.36129
fadL	2461305	2462646	+	167.698	176.111	184.005	167.456	356.651	319.788	64.689	37.0208
fadM	464401	464800	+	9.72608	6.86917	10.3179	4.93002	16.267	23.725	4.54716	4.26459
fadR	1234937	1235657	+	262.165	194.07	302.433	182.026	277.059	216.205	145.805	50.5034
fau	3056240	3056789	+	178.96	27.731	220.445	15.4594	86.4329	9.67543	51.0802	9.41371
fbaA	3070164	3071244	-	2331.98	3529.22	1798.04	3357.26	1488.84	1861.96	123.788	104.02
fbaB	2177511	2178564	-	65.2055	93.2308	57.9645	77.7491	157.081	153.442	16.4042	6.0456
fbp	4454610	4455609	-	410.645	426.193	384.349	350.914	295.122	275.087	89.8258	57.8805
fdhD	4086015	4086849	+	70.0609	36.0661	62.6013	32.469	56.6289	41.0429	32.8698	12.2459
fdhE	4080298	4081224	-	175.082	82.8507	175.838	48.8914	193.111	75.4611	64.3448	23.9653
fdhF	4297218	4299366	-	62.221	5.23694	62.2692	2.84867	68.1101	1.87502	50.9074	1.59403
fdnI	1551345	1551991	+	32.1097	6.95498	27.9847	6.17356	40.8321	5.72239	27.9716	1.96862
fdoG	4082771	4085822	-	383.297	215.327	374.719	151.779	260.707	118.648	64.5688	39.0612
fdoH	4081860	4082759	-	63.8046	13.0232	59.4873	11.1018	55.6542	9.07316	24.8193	7.50139
fdoI	4081228	4081856	-	91.4495	18.5991	79.4422	16.4331	83.4514	15.5369	33.4738	9.11959
fdrA	546679	548347	+	3.01757	3.93075	2.64399	4.15276	4.29195	3.05183	2.28129	1.50078
fdx	2656747	2657083	-	272.168	131.411	221.097	83.4989	188.951	88.8246	43.4473	15.7172
feaB	1447518	1449018	+	31.6694	5.59621	35.74	3.02518	35.3736	4.55937	28.5928	1.81909
feaR	1446377	1447283	-	9.10192	6.72335	10.3599	7.17189	13.8971	16.2057	9.66865	3.75622
fecA	4514352	4516677	-	9.35062	10.5211	9.37367	2.34964	10.647	1.87391	6.83504	1.50302
fecB	4513409	4514308	-	37.1943	30.8783	32.1439	24.1824	31.4762	29.017	11.4655	4.16676
fecE	4510689	4511457	-	11.6207	20.2269	11.0506	16.0462	12.5996	18.3695	3.74605	3.94893
fecI	4517717	4518235	-	7.31483	5.28953	7.31403	1.87287	5.92051	2.69958	4.85476	1.52761
feoA	3540162	3540390	+	43.9928	73.339	40.9695	75.5259	36.031	98.5402	5.08235	22.5652
feoB	3540406	3542727	+	41.9012	27.4236	48.2547	29.384	44.5047	29.5729	12.2331	6.34777
feoC	3542728	3542964	+	80.3408	10.5689	79.3162	3.09217	75.9009	1.47161	37.1178	1.10294
fepB	623553	624510	-	9.51478	14.3196	9.90569	10.3283	8.63814	9.07846	3.83687	2.43542
fepC	619383	620195	-	3.09178	3.24119	2.9903	1.87899	3.24323	2.19388	2.73031	2.79894
fepG	620199	621184	-	12.3073	14.5519	14.7735	9.20664	53.0903	38.7922	13.5849	6.47599
ffh	2746433	2747795	-	909.969	220.523	829.269	175.831	688.515	186.541	298.146	55.8083
ffs	476447	476561	+	33852.7	52881.9	34760.3	54233.8	42865.6	136829	44385.5	77907.4
fhlA	2854337	2856416	+	6.25493	7.79308	5.3545	4.973	6.04147	6.36513	5.19784	1.21087
fhuA	167483	169727	+	47.9253	25.2678	50.7169	12.898	55.6107	5.80916	34.2398	2.60259
fhuF	4604874	4605663	-	10.9049	14.6102	17.4189	18.7815	9.09285	23.2555	7.91862	4.94082
fic	3490860	3491452	-	28.9637	8.7008	27.092	4.7937	34.933	12.1297	10.7086	2.33411
fieF	4106468	4107371	+	252.421	61.8671	306.417	31.9621	307.5	32.1206	85.1477	16.6342
fimA	4543114	4543663	+	44328.9	52695.8	45261.6	54936.5	2637.55	2005.64	583.231	257.455
fimB	4540956	4541559	+	109.191	346.858	111.81	411.402	59.9982	344.627	38.0997	129.673
fimC	4544303	4545029	+	726.437	584.381	652.012	416.344	49.1734	21.0777	18.882	6.16979
fimD	4545095	4547732	+	155.449	61.5981	133.555	48.4177	20.0753	5.87125	14.0773	2.52106
fimE	4542036	4542633	+	128.576	229.732	161.005	274.467	12.3442	33.8806	5.75331	9.52841
fimF	4547741	4548272	+	102.778	72.5177	81.709	65.0058	24.0107	10.7439	7.41093	3.12188
fimG	4548284	4548788	+	135.949	197.715	90.4222	112.085	17.9038	19.5469	5.1694	3.82324
fimH	4548807	4549710	+	65.9852	59.034	53.7088	33.2924	14.7205	6.70645	6.7713	1.45858
fimI	4543727	4544267	+	2025.98	307.664	1979.37	235.446	138.586	8.27646	47.9509	2.78483
fimZ	563847	564480	-	3.09798	7.63879	3.42725	10.5895	2.96944	10.8063	1.93243	3.71732
fis	3411270	3411567	+	2145.65	12866.9	2012.52	15816	3132.58	13116.5	978.739	2422.08
fixA	42402	43173	+	4.35033	4.68504	4.7814	4.40618	5.27178	4.42626	2.4468	1.02633
fklB	4428934	4429555	+	528.888	669.401	516.787	473.798	445.709	394.458	93.8654	71.906
fkpA	3476606	3477419	-	1082.29	645.788	880.764	613.701	907.341	690.276	281.329	145.988
fkpB	25825	26275	+	234.51	79.329	221.701	63.9063	193.469	52.486	58.5804	20.6614
fldA	710934	711465	-	1442.02	3843.77	1446.53	3891.92	1171.73	2140.32	199.693	445.453
fldB	3039854	3040376	+	865.815	472.639	913.368	594.479	778.49	517.472	249.858	85.0055
flgA	1130203	1130863	-	24.6368	22.2134	35.1046	52.6659	22.9233	26.9923	7.002	3.88068
flgE	1132573	1133782	+	6.71858	9.27678	11.5724	15.1889	4.9976	2.91928	1.77862	1.21241
flgG	1134728	1135511	+	39.8289	31.2534	35.7978	22.1287	5.05073	3.45249	1.85526	1.04859
flgK	1138377	1140021	+	23.1752	10.942	26.5144	11.0025	11.7085	3.318	4.42546	1.6204
flgL	1140032	1140986	+	36.0902	24.3295	38.3605	23.2781	24.3672	15.0561	12.9171	2.624
flgM	1129834	1130128	-	45.4748	279.158	57.3909	396.77	20.1461	163.867	9.33215	26.4491
flgN	1129413	1129830	-	37.9876	6.80508	35.5512	4.28532	10.3033	2.99638	25.3721	4.45326
flhA	1962972	1965042	-	5.64165	4.54249	5.31745	1.94371	6.2033	1.01332	7.91443	1.51577
flhC	1977265	1977844	-	26.1265	17.0129	25.8627	16.1166	16.343	10.0351	10.0405	3.52446
flhD	1977846	1978197	-	33.6483	161.485	35.9785	130.421	24.2732	69.104	14.3181	20.4227
fliC	2002109	2003606	-	185.4	188.871	221.472	244.719	60.0237	12.1745	53.1473	3.16459
fliD	2003871	2005278	+	5.77342	11.241	5.58036	8.77379	2.76516	1.90407	1.78262	1.35208
fliE	2012699	2013014	-	5.24495	9.18398	10.2761	10.6205	5.12488	8.60685	3.6874	3.70436
fliH	2015875	2016553	+	4.48727	24.53	5.50351	4.08523	3.83472	1.34954	4.13768	3.35213
fliJ	2017945	2018385	+	6.81325	3.27795	6.90262	3.00071	19.5494	2.9575	5.1839	1.52805
fliK	2018389	2019513	+	2.25139	2.96142	1.33563	2.01195	2.08502	2.03335	5.67371	1.71897
fliN	2021091	2021501	+	6.49949	2.54414	7.61523	3.88287	2.41892	1.73333	2.65698	1.64885
fliS	2005302	2005712	+	5.11737	11.4286	3.72083	11.1086	4.59227	6.76778	1.77356	2.04967
fliY	1999584	2000385	-	1013.17	1138.9	991.577	2207.23	825.782	2097.27	142.639	200.418
fliZ	2000472	2001024	-	9.50896	13.0512	12.8247	21.3954	2.94107	6.97666	5.93343	1.82955
flk	2437949	2438945	+	50.4196	54.8702	55.8234	42.1034	45.9594	28.8044	40.2966	8.82275
flu	2071538	2074658	+	6.35034	3.97141	5.17892	2.16612	25.0862	6.79341	6.89631	1.49501
flxA	1646404	1646737	+	32.1738	23.1071	19.5858	24.3628	6.62504	14.9527	5.25982	5.81782
fmt	3434213	3435161	+	314.457	136.164	295.485	101.759	302.09	135.903	140.213	42.4823
fnr	1398773	1399526	-	1204.09	1026.95	1180.32	1009.75	987.328	989.371	546.345	240.099
focA	953608	954466	-	53.5478	30.8821	56.6348	24.7862	69.3757	34.7146	16.9598	5.22666
folA	49822	50302	+	225.922	232.188	245.429	246.116	399.349	531.748	135.087	109.656
folB	3204220	3204589	-	478.73	759.252	441.803	954.159	436.936	666.572	125.651	119.858
folC	2431684	2432942	-	161.462	135.428	160.281	91.3154	168.975	89.3487	56.2218	16.0945
folD	556874	557741	-	447.92	358	427.152	296.74	304.011	198.777	87.9525	44.885
folE	2242983	2243652	-	591.613	1322.29	414.318	870.802	326.553	839.121	112.963	66.7618
folK	157252	157728	-	11.7389	11.6204	11.2116	9.59882	9.19939	22.1911	10.3562	9.17899
folM	1680975	1681698	+	16.2415	12.6109	15.6176	9.96002	17.7393	18.1188	11.874	5.43421
folP	3324070	3324911	-	236.345	51.5082	205.278	38.5029	692.855	540.122	436.106	302.088
folX	2421324	2421687	+	471.746	439.154	433.912	568.659	350.906	404.107	98.1202	111.67
fpr	4113725	4114472	-	41.8921	63.1884	36.5815	55.7439	39.8828	72.4561	29.2224	11.5905
frc	2492003	2493254	-	9.08807	13.7612	8.90686	14.3626	3.65161	2.48728	4.3641	1.13249
frdA	4380517	4382318	-	87.9881	64.2498	73.938	38.8437	96.1682	45.7443	17.6238	7.02362
frdB	4379782	4380509	-	79.1754	38.6141	63.7262	26.7018	96.5953	34.3888	15.6368	5.37564
frdC	4379376	4379772	-	71.6818	64.4156	63.9285	50.2074	93.9371	57.3201	17.4619	6.63117
frdD	4379006	4379366	-	58.2006	19.9244	60.3951	13.6055	86.2068	20.0013	18.0153	4.10487
fre	4026526	4027228	+	203.996	162.781	207.516	141.017	185.198	217.209	75.9797	43.8728
frlR	3504051	3504783	+	50.6548	32.7609	44.4803	28.9748	34.6925	59.1741	23.1181	20.9367
frmA	378461	379571	-	186.368	169.988	178.81	128.246	167.564	102.349	50.1119	19.923
frmB	377534	378368	-	35.9856	56.271	35.4093	59.8103	25.4586	35.6794	10.4581	5.27451
frmR	379605	379881	-	216.645	46.1689	219.83	30.0266	180.738	16.5068	63.2373	4.85315
frr	192871	193429	+	4223.59	1778.25	3492.37	1573.93	2650.67	1108.74	669.918	283.367
frsA	256526	257771	+	223.716	777.148	234.844	526.502	152.098	302.78	42.3436	85.0843
fruA	2259718	2261410	-	255.796	82.5654	234.873	59.6847	385.206	61.8353	100.699	11.8922
fruB	2262365	2263495	-	376.558	171.701	314.206	184.966	620.416	240.306	107.533	50.8462
fruK	2261426	2262364	-	236.533	37.0764	225.389	21.8795	413.789	17.9834	59.0812	6.83449
frwB	4143623	4143944	+	8.28572	17.0912	7.55332	16.8594	11.835	17.9667	5.97386	2.9933
frwD	4147137	4147479	+	8.69167	10.9505	9.35276	9.41973	9.37786	12.1476	3.2795	3.8207
fryB	2507915	2508242	-	3.39735	3.70789	2.34064	3.37191	3.62078	4.06075	2.42252	1.77391
fsaA	863641	864304	+	19.8329	13.8799	23.4815	12.2214	20.1367	10.5102	8.27398	3.63328
fsaB	4139045	4139708	-	15.6186	13.8009	13.2093	8.41085	21.1811	8.53908	4.97203	2.17387
fsr	503475	504696	-	9.58467	8.04576	11.5978	6.02175	12.0663	9.15066	8.17791	4.20262
ftnA	1988715	1989213	+	2787.89	15407.4	2269.23	12412.9	2196.15	11885.5	540.729	1658.69
ftnB	1986924	1987428	+	121.903	392.311	97.4598	331.021	72.4983	149.367	85.1922	32.2989
ftsA	103985	105244	+	674.876	231.984	655.605	162.868	679.721	250.702	182.645	68.0309
ftsB	2872508	2872820	-	294.518	54.9948	302.557	28.0505	319.676	65.5058	189.651	34.9283
ftsE	3602086	3602747	-	697.379	317.498	718.79	252.566	614.835	245.982	187.148	61.5557
ftsH	3325000	3326935	-	1811.02	334.548	1719.73	318.744	1504.21	174.703	2002.41	186.741
ftsI	91412	93165	+	51.0279	60.6375	41.5518	48.9654	49.3728	92.9238	50.17	31.5455
ftsK	933223	937213	+	79.9532	28.1842	79.1671	20.995	74.2566	35.6603	36.2592	14.6437
ftsL	91035	91397	+	246.142	52.1682	226.567	24.1207	164.899	28.1421	54.0196	10.4714
ftsN	4122379	4123339	-	334.516	169.462	264.595	157.198	223.933	104.268	145.63	31.8572
ftsP	3161256	3162669	-	73.0274	42.5053	67.921	33.0391	71.2003	39.1283	27.411	9.69802
ftsQ	103154	103981	+	516.059	116.476	404.548	86.3277	422.382	95.745	145.839	24.1156
ftsW	98403	99643	+	45.6037	12.458	51.0109	18.1057	65.9631	22.2084	39.7277	7.47461
ftsX	3601027	3602078	-	294.882	52.9682	303.476	36.9426	248.426	31.6193	98.4278	15.2512
ftsY	3602749	3604243	-	715.128	196.226	618.145	149.233	487.276	156.35	180.719	50.3426
ftsZ	105304	106456	+	2545.06	1835.48	2462.78	1570.08	2946.71	1531.3	716.751	370.251
fucA	2933040	2933688	-	17.499	8.40295	16.8715	6.93148	49.6073	9.12492	9.02446	1.14308
fucI	2935583	2937359	+	15.2083	16.6703	14.1626	14.6149	24.6581	25.1072	7.72425	4.27291
fucK	2937437	2938886	+	27.1625	8.19652	24.5189	3.73645	33.4225	5.60932	7.11809	2.7927
fucO	2931864	2933013	-	39.2451	26.4897	37.2414	21.4137	116.418	77.4671	25.1009	13.8301
fucR	2939367	2940099	+	60.7219	84.0317	55.2311	74.2613	52.8434	180.033	50.0848	33.4313
fucU	2938887	2939310	+	175.045	379.486	172.256	331.481	181.975	368.282	41.353	44.3582
fumA	1686730	1688377	-	708.631	700.427	644.215	606.06	853.632	555.095	121.954	45.5531
fumC	1685184	1686588	-	101.776	117.56	102.079	105.187	146.224	114.762	28.674	18.7655
fur	710199	710638	-	1460.36	1188.46	1364.3	1256.63	1079.07	922.773	679.331	200.194
fusA	3471399	3473514	-	11641.2	4577.93	11158.5	4029.93	10350.4	2467.46	2620.02	674.46
fxsA	4368663	4369140	+	22.4088	15.0334	21.7368	11.8466	26.0374	22.9373	305.041	92.5842
gabD	2791272	2792721	+	18.6368	30.2801	19.6118	25.4867	76.5814	60.5164	7.70089	4.75731
gabT	2792734	2794015	+	17.5481	29.2749	18.4877	25.1439	77.6353	56.6282	6.97178	3.91003
gadC	1568953	1570489	-	8.47617	6.37246	7.18406	3.05168	22.1159	10.0411	3.81473	1.38325
gadE	3658365	3658893	+	19.6411	106.409	11.6029	88.5307	34.602	272.697	2.93645	8.52414
gadW	3663889	3664618	-	20.7195	49.2696	19.4504	48.4547	17.7527	76.3446	12.5168	14.0913
gadX	3664985	3665810	-	29.463	23.0255	33.5155	19.3363	17.2181	29.7703	11.1364	7.84795
gadY	3664863	3664968	+	196.256	11.4407	201.59	2.90265	151.882	3.98849	86.8815	5.15649
galE	791038	792055	-	187.004	250.493	155.942	216.503	217.916	298.971	25.832	26.9916
galK	788837	789979	-	164.385	158.972	140.482	119.934	256.04	274.574	35.6163	25.2506
galM	787796	788830	-	261.708	153.207	248.579	115.022	310.636	124.582	95.5061	31.6718
galP	3088283	3089678	+	58.6776	22.1313	46.6217	13.1212	17.8173	4.28663	8.03395	1.93733
galR	2976598	2977630	+	32.2631	21.6741	33.2786	17.0311	36.9295	23.171	17.6847	7.74255
galS	2240627	2241668	-	10.3507	9.70062	5.9054	4.26286	12.8277	22.5154	3.36825	2.61824
galT	789982	791029	-	115.348	78.3468	75.2489	53.0473	161.636	65.1754	16.3538	10.617
galU	1291456	1292365	+	524.726	729.582	520.267	664.554	459.71	803.709	149.706	105.348
gapA	1862770	1863766	+	6648.79	17232.1	5775.63	17198.5	3670.93	9154.66	1749.9	3604.03
gapC	1489963	1490713	-	124.049	106.582	138.055	104.767	87.2085	201.961	56.4144	57.4082
garD	3275281	3276853	+	21.5001	34.3482	17.3495	19.5605	14.1474	6.6024	7.62907	1.69365
garK	3270624	3271770	-	21.1096	7.53548	21.1893	5.61961	26.601	8.44973	15.4446	2.89494
garL	3272786	3273557	-	14.7789	13.6882	13.059	13.3257	29.645	24.401	3.80935	3.05197
garP	3273572	3274907	-	2.86472	2.71025	2.65612	1.67696	7.97067	20.4032	1.48469	2.43826
garR	3271866	3272751	-	42.4073	49.9833	37.0167	45.3981	80.9127	75.8642	13.7051	6.44042
gatB	2174281	2174566	-	3.84166	1.39069	2.00357	3.78133	7.21683	5.14135	2.89646	1.19515
gatC	2173364	2174278	-	6.6961	3.78356	8.67811	3.71681	13.6356	2.42231	10.9151	2.28969
gatD	2171832	2172873	-	9.93858	4.06641	11.2639	4.22104	11.869	3.32707	9.77929	1.67814
gatR	2171428	2171727	-	161.723	107.879	149.956	87.397	133.889	99.4738	71.7202	24.4748
gatY	2176349	2177204	-	5031.65	5754.45	4782.09	5054.37	2538.89	4431.45	457.578	714.828
gatZ	2175058	2176321	-	523.322	1344.92	545.919	1237.58	22.3657	50.6128	6.87639	8.67236
gcd	138834	141225	-	83.2237	66.9624	105.151	60.492	23.6711	9.36585	21.7259	8.6186
gcvA	2941649	2942567	-	67.428	34.5045	63.8472	25.032	73.4337	29.0915	29.1303	8.85232
gcvB	2942695	2942901	+	14230.1	828.954	17235.8	298.177	47855.5	354.33	20430.8	218.107
gcvH	3049159	3049549	-	1181.18	3177.71	850.931	3209.8	1075.59	1924.09	188.997	110.939
gcvP	3046167	3049041	-	205.204	135.452	161.548	101.651	227.182	108.426	36.4536	13.1256
gcvR	2599905	2600477	+	81.899	86.0815	73.0338	79.6247	78.5764	137.491	56.6172	37.0018
gcvT	3049572	3050667	-	389.912	285.187	355.584	268.448	473.491	240.941	112.574	47.8693
gdhA	1842370	1843714	+	512.453	694.644	450.435	541.702	461.411	432.19	192.278	166.595
gfcA	1049438	1049744	-	115.791	131.829	110.384	111.832	86.8792	90.9815	31.653	20.2669
gfcC	1047945	1048687	-	11.5263	6.78352	10.4954	4.49215	8.15102	5.13452	5.75194	1.02431
gfcD	1045848	1047944	-	2.70695	6.08989	2.42866	1.14534	2.67443	1.40866	2.79369	1.333
gfcE	1044676	1045803	-	10.7665	8.81486	9.16919	5.509	9.86677	5.3121	3.8999	2.02588
ghrA	1097885	1098824	+	227.908	632.662	248.112	707.082	236.072	580.155	52.3147	118.476
ghrB	3717309	3718284	+	227.337	328.588	169.016	223.63	204.347	231.122	42.5349	18.1639
glcA	3119596	3121279	-	14.3884	6.46078	14.5715	5.1163	55.0317	18.356	12.0773	4.05123
glcB	3121633	3123805	-	332.305	434.578	206.337	235.319	802.783	559.061	102.507	31.5539
glcC	3128271	3129036	+	202.276	100.555	174.584	70.0948	245.698	161.783	92.4428	37.742
glcD	3126522	3128021	-	65.2047	57.317	43.5842	31.5932	123.588	92.6485	37.9179	13.0868
glcE	3125469	3126521	-	46.3143	28.0508	28.3546	11.4197	102.761	40.6453	27.1007	6.65868
glcF	3124235	3125459	-	87.3508	19.0299	52.9787	8.14981	173.458	28.9973	35.5762	4.09461
glcG	3123826	3124231	-	277.352	259.311	173.616	160.987	691.16	715.072	60.2559	73.7897
gldA	4137931	4139035	-	43.5055	38.1076	40.9655	32.5716	47.0835	30.0817	14.4548	3.69018
glf	2107226	2108329	-	312.751	781.452	291.728	712.575	354.023	952.492	108.955	195.743
glgA	3566599	3568032	-	134.864	85.2007	107.632	55.2121	251.788	122.546	57.538	23.5194
glgB	3571319	3573502	-	112.489	63.2041	84.2786	40.4272	159.338	72.013	49.6885	15.0598
glgC	3568033	3569328	-	187.607	203.324	145.287	144.974	315.002	275.806	66.5443	44.8179
glgP	3564133	3566581	-	126.29	58.2376	90.485	38.4518	193.403	76.5465	66.7548	9.94775
glgS	3191738	3191939	-	247.303	164.585	221.925	159.932	180.545	188.722	40.1374	29.3258
glgX	3569345	3571315	-	91.2036	28.2022	67.7832	19.7093	141.215	44.9057	41.6617	10.5057
glk	2508460	2509426	-	185.623	165.759	196.806	168.911	160.861	132.444	49.055	36.36
glmM	3322732	3324062	-	614.766	455.583	646.567	348.803	1025.6	593.528	540.836	230.451
glmS	3911838	3913668	-	514.582	365.403	590.65	353.694	396.192	211.1	124.817	45.0696
glmU	3913829	3915200	-	430.379	214.565	520.326	233.982	267.644	158.256	136.513	39.8787
glmY	2691156	2691340	-	25070.7	1265.98	23008.5	242.907	24271.5	310.534	17266	389.712
glmZ	3986431	3986638	+	9413.29	935.51	10142.5	518.943	5308.06	134.103	4170.22	151.235
glnA	4056624	4058034	-	1070.82	1857.16	944.202	1687.19	779.609	1146.9	327.041	159.322
glnB	2687069	2687408	-	534.323	449.961	553.187	554.766	607.658	881.104	167.046	178.408
glnD	185977	188650	-	35.539	29.1902	35.136	24.8807	38.0399	29.7932	20.1306	6.03659
glnE	3196800	3199641	-	45.5175	22.9607	41.0766	19.5681	51.9899	26.0681	37.0799	7.60267
glnG	4053868	4055278	-	33.9121	19.4639	29.2047	13.6651	35.1186	21.6594	12.8693	3.44053
glnH	847257	848004	-	1006.67	1349.25	849.598	1310.58	1418.78	2019.49	213.928	316.693
glnK	472597	472936	+	9.54504	9.78984	11.9185	8.74339	22.7922	26.118	7.31336	5.75646
glnL	4055289	4056339	-	18.9362	14.2889	20.1823	9.57298	18.8502	17.8543	11.6159	3.24956
glnP	846463	847119	-	159.277	83.1695	160.056	49.9739	293.451	104.882	42.7233	21.2211
glnQ	845740	846459	-	361.556	152.759	304.027	111.225	517.711	213.805	74.3223	35.3498
glnS	706092	707757	+	511.582	318.04	463.299	251.68	370.449	211.33	162.905	70.1918
glnU	696864	696939	-	1506.59	117.365	2029.59	60.1465	3081.33	75.083	2132.19	33.4874
glnV	696541	696616	-	285.832	15.5862	414.159	8.62352	537.525	19.8913	399.975	9.68815
glnW	696755	696830	-	1852.22	129.365	1746.22	34.0772	2041.07	21.7978	1294.23	18.3053
glnX	696429	696504	-	724.627	26.9857	682.343	5.66633	913.948	14.8582	633.397	16.0447
gloA	1727836	1728244	+	542.432	1645.88	527.499	1724.28	470.603	1677.96	101.425	290.328
gloB	234026	234782	-	28.2063	109.077	24.0136	110.839	23.8917	152.203	9.52525	19.1489
glpA	2352646	2354264	+	193.399	195.949	191.07	138.767	501.776	386.057	89.0704	81.4802
glpB	2354275	2355520	+	142.605	86.8875	150.374	76.9265	390.114	211.934	97.356	39.9844
glpC	2355524	2356711	+	104.468	75.8119	93.5742	68.5907	236.658	179.43	90.1501	37.0327
glpD	3562012	3563518	+	4533.76	5063.23	4365.91	3612.25	4133.91	5158.31	1284.61	1129.45
glpE	3561496	3561823	-	366.222	168.866	380.087	136.324	345.842	210.326	181.11	63.8923
glpF	4117244	4118090	-	1034.64	756.984	1133.71	714.47	1284.79	764.118	85.3781	78.2941
glpG	3560621	3561452	-	230.687	109.487	231.733	114.699	209.117	119.09	84.9464	27.0167
glpK	4115713	4117222	-	3758.57	4415.72	3598.98	4135.98	3387.97	2742.83	436.857	229.234
glpQ	2349934	2351011	-	1082.57	418.664	1031.48	359.833	2397.73	1014.72	279.414	132.872
glpR	3560455	3560605	-	291.029	704.178	234.257	676.985	174.423	993.052	62.9801	216.593
glpT	2351015	2352374	-	979.408	654.116	938.81	496.039	2835.94	1500.59	250.887	221.036
glpX	4114568	4115579	-	153.127	58.9037	160.4	48.0387	173.19	51.98	71.0931	12.2008
glrK	2689670	2691098	-	73.9269	37.1804	77.8708	11.0186	61.999	10.4308	41.2164	9.45446
glrR	2687468	2688792	-	19.8313	11.3459	19.2368	8.47807	19.6391	11.561	8.46477	4.58124
glsB	1612325	1613251	-	45.5684	29.6327	49.0367	36.0911	55.4383	33.0482	27.9175	7.58627
gltA	753184	754468	-	1613.15	3865.02	1530.87	3450.94	2476.58	4640.61	823.759	1110.22
gltB	3354724	3359185	+	356.548	227.615	301.994	168.109	978.012	474.358	410.275	168.494
gltD	3359197	3360616	+	407.305	177.5	342.299	127.105	1209.63	383.927	565.633	100.699
gltF	3361175	3361940	+	34.862	92.1035	35.8211	117.915	49.9453	149.761	28.3375	49.6826
gltP	4294480	4295794	+	70.8686	48.1707	79.6974	56.6911	50.3436	20.0759	32.5167	9.4184
gltS	3827459	3828665	-	172.121	95.8889	191.079	97.8948	230.542	126.758	88.5885	42.4251
gltX	2519256	2520672	-	806.182	809.325	741.098	776.249	493.89	547.824	222.904	134.993
gluQ	159185	160112	-	23.1262	5.6383	21.1823	4.28211	38.7983	10.6189	25.3119	3.06225
glvC	3861987	3863603	-	2.25183	4.34758	1.60021	3.32802	3.28005	3.46298	1.88376	1.73445
glvG	3861172	3861986	-	14.8371	12.4921	17.0638	3.21159	21.0235	3.3621	12.6722	1.89942
glxK	541887	543033	+	11.1625	3.4121	11.8009	2.37501	16.5998	3.82265	11.8509	1.38553
glxR	536585	537464	+	6.4673	7.56663	7.66311	8.05563	7.83538	6.73624	4.28169	2.40283
glyA	2684253	2685507	-	4949.95	8949.58	3714.53	7637.31	3870.69	8878.42	721.283	976.751
glyQ	3724406	3725318	-	840.473	663.656	762.777	606.331	631.706	541.287	133.212	120.784
glyS	3722327	3724397	-	796.542	297.098	720.496	212.363	579.473	162.184	159.698	46.0877
glyT	4175672	4175747	+	59750.2	15791.2	71693.4	19791.4	101453	21709.1	76394.9	16457.6
glyU	2998983	2999057	-	2334.37	12413.5	2567.34	29857.3	2108.26	20026.9	1935.42	13631.6
glyV	4392359	4392435	+	616.224	215.234	838.505	249.741	1225.2	545.321	919.425	235.752
glyW	1992041	1992117	-	256.585	16.9447	408.585	9.60201	485.628	22.5724	353.084	9.76636
gmd	2127192	2128314	-	7.86422	9.15817	7.70482	9.93046	4.11764	2.7373	2.15074	1.20039
gmhA	243542	244121	+	1584.79	1220	1484.79	1114.55	1575.07	1539.95	316.102	275.789
gmhB	222832	223408	+	236.788	234.671	254.9	281.335	171.64	297.249	73.5777	64.8773
gmk	3821427	3822051	+	856.08	218.517	932.957	144.86	688.967	131.255	192.726	46.407
gmr	1344756	1346742	-	11.4454	13.3778	10.9964	13.7505	11.4178	28.8065	5.77854	4.69918
gnd	2099861	2101268	-	2281.84	2446.34	1862.62	1844.25	1548.41	1307.48	310.008	147.32
gnsA	1052077	1052240	+	164.924	539.962	129.72	504.174	73.0494	384.373	88.2351	117.518
gnsB	1637608	1637782	-	426.171	2452.83	333.432	2843.77	353.593	3604.7	199.274	1185.23
gntK	3577064	3577592	-	16.9202	30.7179	14.1047	28.5061	8.12564	6.85466	4.56927	1.9156
gntP	4549952	4551296	-	12.3439	6.57366	13.4731	5.09879	40.8391	17.6568	17.9462	7.00979
gntR	3577730	3578726	-	65.0538	48.7951	65.1242	43.2284	56.8276	45.1939	40.0529	15.0456
gntX	3544881	3545565	+	122.295	13.0621	130.72	3.56138	121.376	3.55425	132.602	6.07797
gor	3646298	3647651	+	329.231	315.248	281.995	263.133	261.944	209.387	58.8343	32.2399
gph	3513638	3514381	-	167.674	46.6408	141.978	36.1442	186.111	39.677	26.7625	8.51804
gpmA	786842	787595	-	1679.36	3499.68	1544.12	5178.2	1677.4	4442.31	408.906	660.441
gpmM	3785259	3786804	+	1333.16	1391.87	1245.2	1380.62	1048.85	883.696	267.363	177.071
gpp	3962744	3964229	-	40.6762	19.9215	41.6128	17.2283	34.5018	23.8041	27.16	8.46164
gpr	3147896	3148937	+	63.0706	91.0153	59.297	87.8055	212.53	235.956	31.2921	29.9314
gpsA	3782641	3783660	-	226.545	53.9262	216.656	32.3903	242.731	38.8855	55.2974	9.7943
gpt	255976	256435	+	3703.19	9977.46	3342.25	8838.01	3608.62	8904.91	629.161	1612.33
grcA	2716065	2716449	-	3186.09	4429.11	2917.31	4029.93	575.756	1355.47	114.011	294.66
greA	3328238	3328715	-	2012.12	2291.71	1890.37	2366.96	2295.58	3654.03	578.379	827.006
greB	3536811	3537288	+	76.7072	163.725	68.0481	171.634	58.3001	110.417	28.0492	27.1624
groL	4371024	4372671	+	4229.39	4091.05	3544.75	3669.5	4208.59	3069.63	9869.4	5077.93
groS	4370687	4370981	+	1901.25	4205.75	1823.4	4335.9	2109.83	5280.82	8725.13	19854.9
grpE	2750114	2750708	-	1195.41	632.633	1228.17	615.427	875.694	398.781	3069.33	802.974
grxA	890495	890753	-	280.961	337.817	237.276	397.536	165.884	430.499	64.9685	131.059
grxB	1123406	1124054	-	80.1113	512.625	65.895	450.555	94.7167	606.65	26.9276	21.8838
grxC	3784190	3784442	-	1140.81	1694.18	1067.34	1550.48	1021.1	1227.92	119.975	202.973
grxD	1733753	1734101	-	5151.65	9647.39	4523.51	8770.13	4147.82	5940.05	953.467	733.389
gshA	2814882	2816439	-	196.216	81.2975	186.359	65.1632	186.063	77.5267	100.222	19.629
gshB	3091877	3092828	+	448.505	660.646	421.563	512.425	396.821	513.118	89.2482	95.6559
gsiA	867533	869391	+	42.9749	44.335	45.3968	29.4279	49.7974	36.4766	21.2612	5.5653
gsiB	869410	870949	+	62.2058	47.1137	48.2074	35.3105	90.9782	74.5777	20.2198	7.2834
gsiC	870966	871887	+	19.5337	11.2992	20.2806	12.4872	38.7895	21.4827	12.4842	3.12981
gsiD	871889	872801	+	7.22749	5.06501	8.64558	5.48038	14.7024	12.4941	6.41212	2.21067
gsk	500124	501429	+	86.7618	110.694	78.6366	98.7423	94.1983	122.955	35.1919	20.8026
gspB	3453507	3453927	-	27.3027	7.5798	21.356	3.84445	19.7044	4.26882	13.3719	1.77602
gspC	3455577	3456376	+	1.43399	5.03285	1.2533	1.96174	1.34813	1.80927	1.27929	1.10856
gspD	3456393	3458329	+	4.83322	2.95764	3.9857	1.86105	3.69299	3.03406	3.97295	1.1505
gspM	3465085	3465542	+	4.12646	3.88704	3.89652	5.08441	2.66423	5.55649	3.18473	2.10252
gss	3136662	3138522	-	73.9864	61.0344	63.2159	44.5198	38.1168	25.6161	28.5218	5.42217
gstA	1714376	1714982	+	559.834	592.326	542.861	616.414	517.773	662.009	131.238	136.117
gstB	879853	880480	-	639.207	1076.95	626.944	964.597	779.012	1016.54	142.089	131.099
gtrA	2467854	2468213	+	144.822	89.7967	151.305	95.3522	181.74	288.728	76.2115	52.4293
gtrB	2468217	2469130	+	159.551	460.729	141.754	457.647	163.774	457.12	41.8894	88.8905
gtrS	2469134	2470462	+	26.5986	44.7585	25.3906	39.3413	49.2648	65.0457	7.67558	11.7737
guaA	2630957	2632535	-	561.434	315.547	460.32	217.399	381.223	153.31	73.9202	19.1573
guaB	2632603	2634070	-	909.523	1553.12	833.465	1538.63	968.289	1824.23	244.84	368.214
guaC	113443	114487	+	263.787	244.608	236	173.746	280.092	257.645	91.6292	26.107
guaD	3025765	3027085	+	9.30933	11.4083	8.14538	9.13187	10.6595	9.09615	6.43005	3.65422
gudD	2918044	2919385	-	20.4395	41.5626	19.1718	13.9495	28.4426	16.1928	12.0136	3.22206
gutM	2828620	2828980	+	86.495	215.301	95.9872	136.026	3.49242	7.31966	1.29151	2.6835
gutQ	2829820	2830778	+	51.7429	39.3633	40.734	24.8073	42.706	23.814	12.1435	3.78915
gyrA	2336792	2339420	-	1110.78	351.973	1029.78	308.682	664.817	188.079	263.279	39.0505
gyrB	3877704	3880119	-	406.838	229.962	352.113	190.988	285.403	149.455	125.531	44.3752
hcaC	2670908	2671224	+	9.49641	7.08599	11.3363	3.01121	18.9082	6.45523	4.39657	1.17202
hcaD	2672046	2673249	+	12.7269	3.81838	13.0971	3.64274	21.3353	5.57788	9.77798	2.25647
hcaE	2669031	2670389	+	23.8081	11.1579	26.8187	3.95642	31.4414	9.49342	18.4926	5.62108
hcaR	2668071	2668896	-	75.162	110.008	73.0411	113.881	583.234	1230.16	145.767	261.84
hcaT	2666706	2667846	-	22.4021	8.27182	26.7372	5.36424	42.4145	14.5343	21.7	5.21252
hchA	2035834	2036686	+	64.3978	92.7105	61.4936	80.0828	64.7485	69.6053	15.0451	13.1473
hcp	912161	913814	-	5.12754	2.50064	4.46546	1.14882	4.60589	1.19356	3.22213	1.17201
hcr	911181	912150	-	15.9198	7.71818	13.7573	5.28627	15.3962	4.22307	4.2325	1.18807
hda	2618074	2618776	-	111.32	17.7754	127.794	7.93775	126.306	11.5553	73.7609	6.2156
hdeA	3656407	3656740	-	161.633	604.004	104.481	670.483	367.908	2506.73	21.1327	79.1747
hdeB	3655965	3656292	-	55.2834	158.217	41.764	185.403	155.041	691.075	12.0343	16.6158
hdeD	3656994	3657567	+	12.9304	19.4479	13.8238	20.0614	28.3696	48.4921	3.68694	5.7626
hdfR	3947127	3947967	-	24.0156	35.7886	23.7382	28.8751	22.6726	30.4576	21.4862	10.6781
hdhA	1697272	1698040	-	134.349	281.282	127.822	216.751	154.421	312.233	33.7087	39.7061
helD	1024470	1026525	+	120.317	49.9671	117.715	46.8716	83.9481	42.1683	39.5568	11.0761
hemA	1263713	1264970	+	162.619	84.8438	182.359	75.2794	110.477	93.7408	69.3831	26.5426
hemB	388752	389727	-	496.965	664.689	473.444	649.851	347.765	353.439	83.5166	47.5172
hemC	3989828	3990766	-	234.67	164.418	242.565	150.178	177.043	166.541	76.5061	40.1743
hemD	3989087	3989824	-	85.6306	15.8502	87.4425	13.4644	72.4199	19.1399	28.8871	7.7084
hemE	4197715	4198780	+	232.571	165.226	219.903	121.852	195.832	119.175	54.9668	29.9264
hemF	2553224	2554124	+	30.9382	15.5772	32.0441	18.9696	22.487	11.9531	17.0375	6.46597
hemG	4034607	4035153	+	161.495	284.521	141.383	260.382	133.638	316.219	35.686	63.4303
hemH	498054	499017	+	50.2441	32.0395	52.3342	25.4127	40.7322	24.9484	28.1149	7.88633
hemL	173601	174882	-	470.812	309.411	470.818	242.252	393.319	176.481	83.6682	28.6437
hemN	4052044	4053418	+	88.3784	130.368	84.7649	133.002	60.8028	71.1652	24.1166	30.3987
hemX	3987884	3989066	-	239.237	157.506	190.084	123.757	182.939	132.693	53.5259	30.5683
hemY	3986685	3987882	-	169.693	53.9462	135.718	42.2313	150.124	42.1298	58.7963	11.0392
hflC	4403299	4404304	+	505.156	121.736	421.284	104.704	479.978	75.6289	420.995	59.0041
hflD	1191989	1192631	-	86.3623	152.512	79.1872	126.017	79.0889	131.272	32.9601	30.8944
hflK	4402037	4403297	+	419.975	153.9	336.736	104.974	402.604	85.9724	371.871	76.5274
hflX	4400671	4401952	+	217.884	89.398	219.987	49.2888	190.383	45.9297	316.35	49.9118
hfq	4400287	4400596	+	5313.43	14021.7	4893.08	15998.8	4481.72	8787.48	4794.18	5357.49
hha	480089	480308	-	550.63	3142.54	570.731	2264.13	363.917	2654.49	165.02	687.911
hicA	1509285	1509462	+	67.9743	27.2447	65.2851	19.0775	49.634	41.6645	28.0077	9.53368
hicB	1509507	1509924	+	18.0449	58.6362	18.5333	38.8979	14.3285	45.9508	10.5294	15.5104
higA	3233727	3234140	-	110.016	84.5871	104.787	112.931	107.573	95.6729	81.6782	44.4872
higB	3234144	3234455	-	98.0178	36.1739	90.7863	34.784	84.2449	47.3292	83.2837	19.3338
hinT	1161884	1162244	+	254.284	584.661	255.628	592.494	286.191	414.173	76.208	105.332
hipA	1590853	1592175	-	16.5815	11.999	15.187	9.49382	14.9139	11.1443	8.32923	3.14357
hipB	1592176	1592442	-	51.1635	174.8	43.5268	175.904	37.5589	141.079	19.9983	32.0088
hisA	2095125	2095843	+	386.439	97.4788	440.605	64.8529	209.538	29.1057	43.5712	12.1717
hisB	2093468	2094534	+	474.117	196.98	543.204	193.681	233.163	90.6664	50.361	27.5156
hisC	2092401	2093467	+	421.196	278.638	512.761	300.021	202.589	83.8619	40.0752	30.4844
hisD	2091096	2092397	+	471.986	483.984	561.645	504.362	241.032	118.493	54.2484	42.3587
hisF	2095862	2096613	+	329.289	106.875	367.44	106.39	154.23	42.2016	39.8635	12.635
hisG	2090191	2091091	+	465.395	448.665	492.855	672.922	207.438	196.89	50.9802	85.8436
hisH	2094535	2095124	+	468.382	184.539	578.642	181.713	256.64	61.933	52.0389	21.4524
hisI	2096620	2097225	+	490.961	492.947	523.759	518.024	201.901	124.138	71.8478	25.9004
hisJ	2426005	2426788	-	523.699	1133.84	484.79	1007.3	795.619	1124.04	126.975	203.166
hisL	2089995	2090046	+	286.764	224.453	302.16	189.917	445.04	519.375	521.898	545.12
hisM	2424516	2425229	-	22.2458	24.4434	21.7176	23.5058	34.0294	44.8953	11.8238	9.54473
hisP	2423735	2424509	-	59.2016	51.835	47.3428	49.2035	80.8538	89.4716	20.7412	15.7414
hisQ	2425233	2425916	-	37.079	15.1892	44.0605	14.7441	67.7195	29.2049	17.7096	8.07724
hisR	3982508	3982585	+	3657.53	116081	5069.3	93469.5	7592.95	800553	5277.43	367244
hisS	2639300	2640575	-	627.724	209.043	625.881	159.913	610.773	217.298	186.548	64.0253
hiuH	2038955	2039369	+	19.0432	93.2746	13.7297	115.422	13.791	62.8644	5.90664	15.251
hldD	3793986	3794919	+	924.929	1968.38	909.275	2108.13	606.09	1405.72	139.849	194.453
hldE	3195319	3196753	-	345.148	121.173	326.448	102.131	402.633	123.075	122.931	26.2375
hlyE	1229482	1230394	-	4.55545	3.90785	2.61855	2.65021	5.00569	5.30186	4.45505	1.4768
hmp	2685834	2687025	+	73.2398	139.999	61.7575	102.856	67.0597	72.5177	15.1457	9.8891
hns	1292508	1292922	-	7326.71	14475.2	6435.25	17038.9	4380.43	14959.9	2187.13	4076.89
hofM	3521972	3522751	-	24.8545	21.1469	24.4653	23.3525	26.7393	29.5185	13.9618	20.5464
hofN	3521449	3521971	-	6.84472	7.36207	5.91822	1.50921	5.37829	1.44563	3.42347	1.39904
hokB	1491921	1491961	-	453.445	42.9113	510.368	45.4464	1100.69	297.885	898.483	112.302
hokD	1645118	1645274	-	935.674	91.4783	809.3	34.1383	891.803	41.4667	629.787	25.4055
hokE	607835	607988	+	131.116	17.8777	151.112	5.8398	291.477	6.52255	392.595	5.26413
holA	670573	671604	-	49.5121	14.5851	56.6074	6.45655	47.6111	8.14821	35.6377	5.50584
holB	1155765	1156766	+	39.3857	11.3562	36.889	7.05748	40.4048	17.3476	17.4666	5.2408
holC	4483837	4484280	-	198.194	123.072	164.104	109.868	157.021	79.8484	127.366	23.4627
holD	4607802	4608184	+	328.386	140.751	332.36	119.647	376.54	93.7009	178.787	21.9178
holE	1925107	1925338	+	175.982	410.604	171.351	406.891	292.602	958.998	112.978	254.518
hpf	3346172	3346460	+	491.535	2626.35	377.511	2645.58	471.412	3256.2	108.144	225.739
hpt	141430	141967	+	911.068	952.907	938.493	916.119	756.258	1091.08	201.357	186.104
hrpA	1483060	1486963	+	56.5299	28.1655	53.4943	26.3648	45.8797	25.7574	49.6082	11.1116
hrpB	162104	164534	+	99.1123	23.9504	97.9198	11.6286	101.556	17.2878	60.5428	5.20013
hscA	2657084	2658935	-	219.851	87.9925	193.52	63.3586	180.288	67.3768	47.7837	19.3585
hscB	2658951	2659467	-	244.441	211.993	190.204	162.242	179.468	74.0788	42.462	17.9135
hsdM	4581462	4583048	-	119.324	105.34	104.883	91.5859	118.064	104.932	45.604	22.1196
hsdR	4583248	4586761	-	32.8935	47.2558	27.2341	43.5643	49.1728	97.9552	27.4293	18.7463
hsdS	4580067	4581458	-	12.6847	14.734	10.6643	12.3579	13.768	21.1216	13.0627	8.6645
hslJ	1441320	1441743	-	246.928	203.788	252.798	231.98	43.0903	65.1497	59.1413	33.8879
hslO	3529773	3530652	+	245.018	364.546	220.091	310.466	216.792	257.235	1120.84	569.673
hslR	3529347	3529749	+	163.348	65.3109	137.788	37.6761	124.971	42.2844	1199.51	152.891
hslU	4120415	4121747	-	449.904	433.235	355.466	362.88	303.95	262.822	790.12	470.098
hslV	4121756	4122287	-	332.589	892.954	315.308	587.271	233.061	521.412	1361.74	3416.06
hspQ	1028403	1028721	-	1019.55	247.927	1082.6	256.453	1153.65	229.235	2682.96	971.208
htpG	495119	496994	+	711.209	550.351	612.435	450.645	626.939	428.079	1890.76	1234.94
htpX	1911694	1912576	-	1811.19	871.556	1805.3	895.366	1456.59	513.724	2271.83	724.568
hupA	4200280	4200553	+	9050.93	11795.7	7065.73	11518.9	6609.58	12272.9	1323.3	1517.47
hupB	461450	461723	+	11959.7	23993.6	10678.4	28949.1	13208.9	20791.4	3845.85	4477.94
hyaA	1032138	1033253	+	2.42019	7.24874	1.70595	1.55995	3.33898	1.48387	1.69093	1.10785
hybA	3144164	3145140	-	14.4888	7.91166	10.9614	5.13967	14.6385	5.37859	4.33478	1.303
hybC	3141286	3142985	-	54.693	54.025	55.8979	14.1357	55.9729	13.1431	30.621	5.44429
hybD	3140799	3141285	-	104.535	20.1531	119.392	12.1946	125.084	11.0323	63.3233	4.05061
hybE	3140318	3140791	-	81.2258	9.03874	94.5341	5.31605	98.4628	3.53952	54.1836	1.55821
hybG	3139715	3139964	-	41.1825	18.7765	40.6293	25.0133	37.1451	22.7812	20.2929	8.24341
hybO	3145142	3146261	-	24.6148	15.093	18.8587	10.57	21.8215	14.8199	5.84798	3.30644
hycF	2844210	2844752	-	4.8673	4.38948	2.79871	2.82257	4.52104	2.00098	2.31837	1.36664
hycH	2843043	2843442	-	39.4839	13.2765	40.5188	8.8323	43.8003	11.6443	23.2964	3.03821
hycI	2842572	2843035	-	80.5192	57.5819	92.3271	37.5827	96.8857	20.8047	51.973	6.54232
hyi	535709	536486	+	6.1129	7.28317	6.92452	5.64468	9.35111	7.40313	4.55698	4.13595
hypA	2850646	2850997	+	13.9869	5.72611	13.2765	2.89965	10.8585	3.68125	4.99794	2.11031
hypB	2851000	2851863	+	21.6399	19.9693	20.1954	14.931	17.0718	10.1117	7.43719	2.98169
hypD	2852136	2853253	+	15.9027	43.1096	16.1175	10.0525	15.6948	4.36525	7.10521	4.6392
hypE	2853257	2854264	+	30.8365	6.80147	30.6942	5.249	32.2791	3.83478	15.1317	1.08417
hypF	2835172	2837425	-	6.16189	3.54286	6.83675	2.03606	8.88111	3.00031	4.56193	1.02196
iaaA	866567	867519	+	96.4075	44.8557	90.7066	27.8703	87.4178	48.095	44.552	10.1461
iadA	4558353	4559526	-	102.1	70.0577	99.7851	65.9691	75.8157	29.336	25.5785	6.59884
iap	2876580	2877618	+	52.7242	26.7052	64.0509	24.4125	32.2885	21.4539	27.2027	5.92946
ibaG	3336548	3336803	-	459.4	2566.88	457.046	2148.24	402.273	1788.13	88.0779	405.046
ibpA	3867008	3867422	-	186.867	484.969	306.018	593.155	121.444	364.096	4988.93	7706.59
ibpB	3866468	3866897	-	149.65	355.119	246.485	579.756	81.0617	187.423	3888.23	4883.13
ibsB	2153680	2153737	-	29.3648	2.81606	33.1293	1.78233	17.2913	1.63977	20.2423	4.65798
ibsC	3056889	3056949	-	20.9809	1.83277	38.0985	4.49033	40.1251	2.67279	44.635	4.42508
ibsD	3194765	3194825	+	12.941	2.6362	16.3731	5.94166	14.3415	11.5767	13.7766	8.00709
ibsE	3195140	3195200	+	16.2545	4.50803	18.5714	10.432	11.7996	6.97986	20.915	11.8496
icd	1195122	1196373	+	5110.97	9792.8	4920.33	9271.41	4753.02	7302.47	1000.57	812.257
icdC	1211412	1211577	+	4100.31	4552.81	3919.21	3758.6	3721.52	3619.2	884.594	455.844
iclR	4222803	4223628	-	127.796	209.765	135.645	87.9012	120.517	73.5568	47.0367	21.785
idi	3033064	3033613	+	20.8659	14.8868	16.8913	16.3866	16.5694	21.5492	10.4828	7.05768
idnD	4493374	4494406	-	15.2044	14.7968	15.2925	12.2323	15.6542	8.13236	9.07376	2.26853
idnK	4494622	4495186	+	11.3272	17.3366	10.6382	13.6936	15.6633	30.4168	11.0078	10.0582
idnO	4492586	4493351	-	22.3561	43.1283	21.88	58.325	22.0949	40.8832	12.4812	16.1306
idnR	4490140	4491139	-	9.71863	8.97371	8.13581	5.54843	9.28602	13.4968	6.11398	4.89316
ihfA	1795252	1795552	-	4613.75	1985.33	4613.7	2338.33	4620.86	1976.86	1686.28	401.567
ihfB	963827	964112	+	3050.09	7477.48	2679.08	7777.51	3263.83	9437.33	964.168	1140.51
ileS	22390	25206	+	858.258	403.849	808.69	331.881	683.705	274.308	434.252	144.054
ileX	3215597	3215673	+	536.13	1084.12	408.653	1810.7	443.823	1476.22	297.126	803.897
ileY	2785761	2785837	-	6.76991	11.3354	1.71282	13.147	4.61722	22.404	3.8815	9.97206
ilvA	3955330	3956875	+	135.741	34.8062	88.1836	19.4594	106.37	25.1256	59.2603	12.1197
ilvB	3851095	3852784	-	181.706	336.627	191.056	310.267	170.86	200.718	45.3209	51.6982
ilvC	3957969	3959445	+	3287.33	4778.85	2620.47	3718.64	3966.49	4504.03	775.443	561.369
ilvD	3953477	3955328	+	188.163	104.643	133.61	56.6548	148.816	58.28	58.0949	20.9159
ilvE	3952483	3953413	+	396.816	384.422	300.001	225.758	307.78	309.667	67.3153	69.7077
ilvG	3950559	3951543	+	690.221	455.042	603.047	297.907	735.97	466.473	295.439	179.188
ilvH	87356	87848	+	219.3	138.126	187.63	100.658	236.538	173.426	135.837	45.0886
ilvI	85629	87354	+	204.359	219.598	193.093	199.626	225.858	282.476	96.935	77.0326
ilvL	3950321	3950420	+	1319.93	292.594	1400.91	338.239	1665.19	556.418	2969.71	638.247
ilvM	3952200	3952464	+	228.581	345.397	142.595	266.947	156.379	222.331	26.1636	72.3483
ilvN	3850801	3851092	-	66.4531	97.3939	57.7343	82.6025	54.2041	70.2073	25.9945	20.1359
ilvX	3950506	3950557	+	1606.73	963.286	945.894	767.828	1166.16	2714.75	405.339	1519.39
ilvY	3956926	3957820	-	67.018	17.4423	72.0207	11.7879	67.6323	13.0699	40.5565	4.52543
inaA	2348821	2349472	-	48.2171	19.5996	49.5213	17.1215	45.0415	19.5147	28.5027	6.0856
infA	926224	926443	-	2923.83	3969.74	2779.65	3903.03	2690.95	3376.84	1912.3	805.194
infB	3313341	3316014	-	1651.16	481.865	1391.38	377.47	1893.99	417.821	767.092	170.896
infC	1800095	1800638	-	14783.3	1259.39	13261.9	508.94	13813	425.388	6301.9	210.616
insA	4518526	4518720	+	88.3069	12.1841	99.5528	7.6613	103.156	9.34323	83.1884	5.06028
insG	4502102	4503431	-	27.3335	32.8568	23.917	25.947	111.647	70.52	41.4531	14.6455
insH1	1427745	1428726	-	10.6239	22.0146	8.69199	14.6394	5.61173	10.8762	4.38176	2.70712
insJ	3720679	3721197	+	32.3251	3.92529	39.5689	2.53307	30.0503	3.23834	27.6147	2.74509
insK	3721201	3722049	+	17.5049	6.84705	20.1189	7.29119	20.0004	11.771	17.0373	3.8114
insM	4508675	4508942	-	11.4	16.3434	10.5563	12.9256	9.30323	18.7828	4.83515	3.7296
insN	270277	270535	+	28.6447	54.0875	24.3317	39.0882	19.7759	32.2281	10.2553	8.98494
insO	4507196	4507451	+	102.822	42.4953	71.0093	24.654	75.4027	26.6758	55.952	9.28304
insQ	1503716	1504865	+	89.539	17.1725	94.5824	11.7679	79.3617	24.5169	58.7925	24.6466
insX	280113	280362	-	117.337	211.476	103.062	128.96	85.6274	51.2604	65.5656	19.2942
insZ	1295139	1295322	-	6.01156	40.4814	5.11183	42.0893	7.23714	43.3774	2.89287	5.87214
intA	2756158	2757400	+	44.8585	52.9297	34.7323	49.1361	33.2325	61.1909	33.8779	30.2832
intB	4496674	4497940	+	71.1753	87.3561	63.7176	75.3404	81.1163	147.905	28.4077	24.7202
intD	564814	565857	-	75.5988	16.2684	61.5705	7.72949	56.2988	9.64102	29.5156	5.79575
intF	295695	297096	-	72.5394	183.942	61.6298	156.781	42.9917	98.755	25.3198	49.1247
intK	1647173	1647356	-	5.53442	5.18319	5.28265	4.34966	5.73632	10.4783	3.79444	2.21481
intQ	1651550	1652708	+	7.11842	2.94963	5.58434	1.83495	4.85122	2.13111	4.97552	1.26131
intR	1411999	1413235	-	27.0779	9.94445	20.7241	5.15864	50.8106	6.63967	21.6608	2.80692
intS	2466544	2467702	+	33.9494	27.5759	27.6609	23.6502	19.5424	23.8866	9.90274	5.06455
iraD	4556992	4557385	+	18.6346	45.7574	19.4713	36.3134	19.4037	52.7925	5.90409	7.61868
iraM	1211679	1212003	-	8.39059	13.7255	4.58531	6.85919	6.99784	11.0106	9.90137	1.99
iraP	401385	401646	+	431.107	484.521	367.934	414.051	460.566	987.56	134.326	170.848
iscA	2659562	2659886	-	1130.92	621.509	1096.18	536.812	1051.78	268.544	322.256	93.4395
iscR	2661642	2662131	-	590.77	1003.65	602.579	960.121	582.739	1089.27	152.483	415.995
iscS	2660316	2661531	-	1207.23	2239.52	1090.22	1949.51	1204.26	1819.48	257.309	527.304
iscU	2659902	2660289	-	1146.06	634.079	962.026	503.613	1045.77	699.675	276.846	164.274
iscX	2656535	2656736	-	287.511	197.981	259	141.473	236.459	133.734	54.4342	18.792
ispA	440201	441100	-	114.116	46.4495	142.357	34.2236	79.5818	46.0553	47.5919	12.7546
ispB	3333709	3334681	+	506.292	322.862	462.607	324.204	335.025	257.537	159.738	48.2134
ispD	2871780	2872490	-	100.685	48.4503	101.795	39.4302	97.0235	37.3397	48.6772	7.95231
ispE	1262025	1262876	-	285.606	50.4815	296.755	26.5577	428.187	38.1871	256.783	11.9796
ispF	2871304	2871779	-	95.3231	152.209	82.6319	134.48	106.4	187.034	18.4533	17.8034
ispG	2640685	2641804	-	169.291	304.321	146.302	277.648	140.777	150.085	56.6937	42.7891
ispH	26276	27227	+	221.828	76.704	201.204	66.5538	190.144	62.1459	67.8053	19.3808
ispU	194902	195664	+	634.684	134.722	662.592	103.539	820.685	250.678	352.607	63.8318
istR	3853117	3853257	-	37.9313	4.33866	39.8449	5.41985	59.9855	12.2208	30.6643	6.33758
ivbL	3852889	3852988	-	2122.07	7074.07	1896.9	3210.73	1443.21	1647.63	678.001	654.295
ivy	240342	240816	+	911.533	1109.35	936.555	1094.83	325.279	453.237	101.764	88.4697
katE	1813866	1816128	+	6.56099	13.0516	6.90543	12.3264	49.6665	78.9556	6.17766	2.35241
katG	4133834	4136015	+	387.681	301.333	358.297	241.826	704.424	446.746	107.862	49.8205
kbaZ	3278913	3280194	+	5.54847	7.19291	5.27738	4.54021	15.079	12.9283	10.2788	3.20351
kbl	3791354	3792551	-	281.453	180.021	299.132	185.514	326.925	145.634	58.8285	19.9375
kch	1309015	1310269	-	9.81157	11.2563	8.21551	9.05518	11.8289	18.7198	7.92822	4.14726
kdgK	3679418	3680348	+	148.977	91.3519	146.453	74.6072	133.609	81.1069	40.8776	19.415
kdgR	1909307	1910099	-	274.674	171.755	257.265	156.073	256.971	177.187	115.57	45.8808
kdpC	724414	724979	-	28.468	6.70636	28.4051	2.84334	36.4994	3.18953	24.0788	1.6572
kdpD	721733	724406	-	40.5642	10.5655	42.1198	5.23629	50.4554	6.05388	33.0673	2.95061
kdpE	721055	721729	-	14.5026	8.82108	16.3078	7.25763	15.7195	9.93483	10.2991	3.9679
kdsA	1268164	1269019	+	960.445	708.776	828.807	564.191	694.588	520.319	185.474	82.4778
kdsB	970855	971598	+	320.119	228.316	322.852	219.797	276.902	166.62	68.0843	38.2048
kdsC	3342272	3342835	+	298.568	141.918	274.539	140.109	229.058	78.6871	85.2663	25.3358
kdsD	3341265	3342252	+	259.601	110.107	281.117	78.6191	225.568	80.5563	82.7211	21.3435
kduD	2982496	2983258	-	34.3916	22.6956	29.4007	19.4655	25.6616	15.699	19.8721	2.80597
kduI	2983287	2984124	-	11.6886	24.2177	10.9528	17.5826	9.97482	15.3662	3.15982	1.87031
kefB	3478801	3480606	-	35.262	6.64151	33.7126	3.16529	33.7296	3.54441	13.9287	1.59205
kefF	47245	47768	+	17.1285	19.1271	15.1224	20.1925	18.1632	36.1856	4.5545	6.70453
kefG	3480607	3481161	-	86.3007	76.1353	89.0465	49.5285	72.908	40.7434	35.4681	14.381
kgtP	2724447	2725746	-	1230.01	651.234	1271.65	605.368	1706.65	1517.67	943.353	509.07
kilR	1418008	1418229	-	11.7802	83.6565	11.6627	101.21	9.70665	56.9118	3.43364	12.6395
kptA	4560929	4561484	+	35.6646	37.0581	32.4547	43.2292	25.3583	23.6076	15.6673	11.6029
kup	3931315	3933184	+	15.4874	8.52649	15.3981	6.23445	26.2199	18.568	11.0034	3.08459
lacA	361248	361860	-	31.2526	132.513	27.8687	116.409	34.3901	143.349	13.4547	32.6759
lacI	366427	367510	-	7254.21	31562	7291.8	29204.4	1242.5	2682.6	768.317	1738.46
lacY	361925	363179	-	20.5864	33.3808	25.5385	28.9521	38.6582	20.4906	9.01614	8.06496
lamB	4247970	4249311	+	90.9008	116.653	75.4086	80.3561	428.913	393.001	6.13587	4.06065
ldcA	1242165	1243080	-	81.3533	102.514	86.8587	98.8729	88.0062	122.989	29.9829	31.7128
ldcC	209678	211820	+	19.5581	8.56765	20.8059	6.13547	21.9678	12.3779	10.5953	1.76309
ldhA	1441853	1442843	-	221.177	344.454	209.875	250.536	217.13	475.464	492.15	1080.31
ldrB	1269702	1269810	-	14.0432	5.05233	21.1323	1.20944	55.0995	2.6388	41.3797	3.42925
ldrD	3699979	3700087	-	129.312	65.0632	179.686	31.4174	272.236	42.6244	208.105	129.853
lepA	2705324	2707124	-	598.702	452.947	546.585	355.104	598.659	429.182	240.151	94.4739
lepB	2704334	2705309	-	312.711	44.4173	257.46	33.3006	294.694	34.5666	171.981	11.151
leuA	81958	83529	-	643.623	714.282	531.127	691.273	348.472	390.739	144.726	95.3568
leuB	80866	81957	-	950.586	1045.25	969.626	861.894	595.691	397.604	232.218	126.971
leuC	79463	80864	-	1076.47	995.392	1037.58	869.924	616.772	430.704	297.657	115.615
leuD	78847	79453	-	922.235	645.642	994.312	663.312	599.184	347.599	288.577	96.6974
leuE	1880120	1880759	-	48.3724	20.612	54.7541	25.8819	51.0463	32.0606	38.065	10.2499
leuL	83621	83708	-	447.735	358.339	557.409	440.114	557.444	1523.46	802.798	785.758
leuO	84367	85312	+	12.0876	6.3088	11.5375	6.416	11.1792	4.84951	8.4267	3.34943
leuP	4606199	4606286	-	5796.04	171.248	8172.29	89.4955	21362.3	222.754	13630.1	163.185
leuQ	4606314	4606401	-	875.742	15.6469	642.772	9.9106	1024.59	5.99354	622.638	5.24018
leuS	672200	674783	-	2339.13	4325.6	2389.53	4539.28	498.499	303.905	247.343	108.186
leuT	3982605	3982692	+	1347.96	45.4728	1331.04	17.8921	1630.05	43.5302	926.555	28.5441
leuU	3322071	3322158	-	8342.54	64355	8980.16	48299.9	8695.15	183127	7193.16	87832.4
leuV	4606078	4606165	-	269.343	6.92787	271.751	4.93179	395.918	4.53472	255.218	9.39492
leuW	696962	697047	-	6563.66	12971.7	8642.82	10833.1	12730.8	56566.6	9404.27	27718.8
leuX	4496404	4496489	+	2647.56	26838.7	2718.56	28306	4229.12	86125.1	2800.6	51023.9
leuZ	1991814	1991901	-	6775.25	50357.1	6446.71	137143	12177.4	347151	7909.91	107267
lexA	4257114	4257723	+	1008.15	377.261	1051.22	310.879	792.728	397.17	272.606	145.624
lgt	2965161	2966037	-	43.944	57.1319	51.0766	48.6936	65.2189	76.0515	25.5127	15.2874
ligA	2528160	2530176	-	81.846	39.0871	72.5238	30.7061	87.5454	34.9403	31.6938	8.95432
ligT	161500	162031	-	13.4329	7.33844	13.4467	5.88681	12.0224	5.45348	9.71041	2.47755
lipA	659250	660216	-	511.978	815.169	525.476	744.311	509.101	674.135	110.751	104.238
lipB	661636	662278	-	106.201	112.561	107.849	71.4671	80.6532	78.63	72.9722	19.1623
livF	3592723	3593437	-	301.224	192.01	266.775	146.379	294.541	205.271	121.897	70.3875
livG	3593438	3594202	-	345.589	86.8185	299.358	58.3836	308.325	56.881	108.396	30.2946
livH	3595480	3596403	-	379.325	74.1251	394.678	51.7206	415.024	48.2527	162.209	23.4528
livJ	3598554	3599658	-	1851.92	1354.02	1848.83	1169.83	2317.34	1257.08	826.434	454.563
livK	3596450	3597560	-	1055.23	844.679	906.439	686.574	699.573	450.88	328.814	258.54
livM	3594206	3595476	-	254.689	66.9519	253.39	47.5356	257.998	40.0454	96.91	20.9166
lldD	3779830	3781017	+	79.6049	73.8779	56.7709	44.5484	80.1606	51.8783	20.5997	8.46954
lldP	3777398	3779053	+	91.1982	40.2503	58.5287	20.6246	90.8414	25.6764	19.1366	7.54839
lldR	3779054	3779826	+	55.9882	11.4328	36.4235	4.68537	50.501	4.21748	13.8683	2.36693
lnt	689342	690881	-	57.7483	31.1263	62.6796	22.0402	82.8789	28.1422	67.7611	17.3146
loiP	3081912	3082671	+	226.868	114.843	231.916	106.923	148.862	82.4265	60.8264	15.977
lolA	937371	937983	+	240.899	300.051	229.719	292.218	205.918	378.972	67.8891	103.9
lolB	1262877	1263500	-	62.3462	84.8826	50.9503	61.3753	46.8558	62.7834	18.7286	15.9063
lolC	1175426	1176618	+	55.1945	19.4353	57.1448	15.0423	51.2697	22.1429	24.4647	7.75087
lolD	1176626	1177319	+	61.4816	34.7447	58.5509	30.2296	71.7792	39.1145	17.1567	5.78977
lolE	1177320	1178564	+	62.3784	18.555	61.58	11.2271	86.508	13.5034	28.1455	3.95706
lon	458887	461242	+	643.576	182.632	572.245	141.262	586.223	145.613	1947.16	313.171
lpd	127911	129336	+	4092.26	3596.05	3507.01	3174.42	2774.39	1724.31	781.131	350.334
lplA	4623100	4624117	-	96.6799	115.784	80.1272	86.0949	94.6229	78.9985	26.8086	12.6509
lplT	2972668	2973854	-	26.9323	3.91418	25.6504	1.72355	30.333	2.92722	25.4967	1.72631
lpoA	3293399	3295393	+	175.59	109.484	158.047	95.2895	130.27	56.7316	45.4541	20.0163
lpoB	1162637	1163259	+	203.614	98.5143	169.892	60.9799	255.28	79.1479	52.9822	14.7434
lpp	1757420	1757657	+	81675.8	126002	88344.8	134559	79340.9	134499	31259.2	46306.4
lptA	3343411	3343937	+	532.695	534.089	449.18	440.957	482.802	722.708	92.599	115.823
lptB	3343943	3344669	+	236.759	189.863	225.491	153.612	227.931	139.073	62.8347	27.7741
lptC	3342839	3343379	+	379.091	68.9182	317.724	58.1112	295.222	40.2359	82.0294	9.60191
lptD	54754	57109	-	238.972	345.368	213.398	276.896	190.824	236.513	73.7533	73.4131
lptE	671605	672186	-	630.339	131.241	678.167	131.613	439.984	74.8161	235.119	28.966
lptF	4486217	4487317	+	503.106	193.522	530.313	179.656	550.414	188.24	173.918	49.804
lptG	4487318	4488400	+	270.386	45.3121	298.246	26.9094	293.931	21.8035	106.541	8.73407
lpxA	202559	203347	+	1232.75	755.01	1327.15	659.098	1130.79	476.566	357.652	119.547
lpxB	203348	204492	+	171.903	22.4242	168.49	15.6646	162.73	21.641	67.9546	10.402
lpxC	106556	107474	+	12457	5517.98	12990.1	4840.12	11876.2	4235.07	3643.25	874.603
lpxD	200970	201996	+	762.95	122.229	730.289	72.5946	803.939	93.3621	335.802	41.2119
lpxH	553217	553940	-	87.1932	28.3351	84.829	24.5251	100.549	32.6653	31.5464	6.50707
lpxK	968369	969352	+	46.964	8.14769	47.2704	6.95504	50.222	8.88234	28.266	3.40458
lpxP	2495644	2496565	+	94.3163	34.8188	146.53	27.3205	47.013	9.72101	28.5057	4.51227
lpxT	2268853	2269567	+	10.1196	12.6933	10.7927	20.5699	13.014	16.7251	6.79841	4.60271
lrhA	2405702	2406641	-	293.592	99.5758	304.168	91.8336	272.64	93.7541	138.825	20.9068
lrp	932594	933089	+	735.659	1898.41	794.591	1802.87	897.457	1419.05	287.964	305.956
lspA	25207	25701	+	607.097	67.1716	663.842	31.0647	530.163	25.7143	359.579	16.6656
lsrB	1605050	1606073	+	6.74396	5.97781	5.92613	3.072	17.4802	12.089	3.45632	1.48739
lsrF	1606099	1606975	+	10.9318	15.756	10.7584	15.5266	19.4206	24.9178	4.86326	5.49025
lsrG	1606998	1607289	+	12.4033	23.2751	10.4731	33.5121	15.415	36.4858	7.37818	8.68668
lsrK	1598616	1600209	-	9.54971	4.90931	9.2717	3.24522	13.2924	7.40471	8.73643	2.10783
lsrR	1600287	1601241	-	22.7328	11.4041	21.1254	8.01563	25.3623	18.9699	9.55607	6.71347
ltaE	908292	909294	-	163.627	309.08	148.588	266.871	203.671	354.904	65.3528	88.5754
luxS	2814217	2814733	-	816.591	1340.52	680.464	1459.3	835.706	1841.36	205.226	261.986
lysA	2977636	2978899	-	74.38	87.0444	56.8937	61.8299	83.4917	107.565	23.7246	18.9939
lysC	4231883	4233233	-	301.514	340.358	241.121	265.394	348.344	369.983	139.243	57.1599
lysP	2247062	2248532	-	154.377	81.9696	141.615	58.713	198.004	67.4021	59.8255	16.1453
lysQ	781576	781652	+	92.1418	324.998	115.554	205.801	185.535	191.814	115.293	262.17
lysR	2979020	2979956	+	7.37622	9.70521	8.13646	7.30386	7.36162	7.4402	8.4477	3.06851
lysS	3033656	3035174	-	895.32	493.33	783.611	409.038	535.819	240.342	187.475	46.9134
lysT	780553	780629	+	1659.37	174.603	1819.48	84.8211	2092.55	75.1948	1501.93	66.8193
lysU	4353199	4354717	-	42.9847	38.0545	43.4551	33.0017	44.1029	38.5138	12.414	6.63749
lysV	2521252	2521328	+	327.865	47.0459	372.525	29.5109	656.207	56.1134	363.239	65.4396
lysW	780842	780918	+	415.028	1125.01	511.682	1051.43	1011.82	2092.73	678.295	2902.79
lysY	781146	781222	+	313.837	43.1369	401.635	34.1184	759.486	41.9686	438.26	45.5641
lysZ	781368	781444	+	438.802	65.3717	514.258	26.0197	698.491	68.9679	494.487	42.5305
maa	479366	479918	-	91.6922	41.3121	96.6957	38.8491	37.1266	11.5139	21.6619	3.64574
macA	919234	920346	+	67.8545	50.7304	61.9675	45.7963	78.9888	43.7947	30.5666	15.225
macB	920350	922293	+	31.9275	912.457	30.074	151.249	41.5516	6.47597	177.249	9.54081
maeA	1553971	1555669	-	208.938	167.346	172.001	135.928	185.753	121.367	95.8982	25.1146
maeB	2576097	2578377	-	510.083	388.361	458.514	332.982	893.858	456.137	257.48	76.7497
mak	410143	411052	+	110.762	57.5265	106.838	43.3355	127.152	82.0057	31.6462	17.0913
malE	4245228	4246419	-	134.117	208.048	99.8215	177.912	446.55	834.499	5.42022	3.2726
malF	4243530	4245075	-	11.7624	26.8355	10.743	6.47943	34.9934	14.2248	5.17648	3.29333
malG	4242625	4243516	-	14.254	7.05707	12.4788	6.99736	43.8309	19.9634	4.41476	1.151
malI	1698151	1699180	-	25.76	8.68297	26.7584	6.63579	25.308	10.7376	14.3499	5.95897
malM	4249553	4250474	+	56.9916	49.8225	46.3978	36.2706	250.729	162.774	23.3459	6.73929
malP	3550079	3552473	-	42.0762	24.3028	37.3938	19.2165	91.5652	44.4507	6.05886	1.12582
malQ	3547985	3550070	-	45.56	11.7111	40.824	6.86399	91.2589	17.5229	18.4951	1.61367
malT	3553084	3555790	+	69.6297	71.8986	56.4102	59.4363	158.539	201.426	114.69	47.7873
malX	1699354	1700947	+	18.7653	10.778	20.1093	7.18119	20.1406	6.78197	8.45079	2.80203
malY	1700956	1702129	+	63.4509	96.0989	68.7383	119.623	58.0035	114.236	22.5745	26.5487
malZ	422517	424332	+	43.4205	53.1996	40.71	50.3131	43.1116	39.5577	18.9308	10.3965
manA	1688575	1689751	+	199.259	303.337	190.178	308.303	179.351	538.233	58.9398	120.395
manX	1902047	1903019	+	897.517	645.284	633.64	426.702	3860.1	2349.01	340.892	397.139
manY	1903081	1903882	+	720.839	287.741	569.581	166.005	3116.88	654.388	270.945	96.1444
manZ	1903894	1904746	+	780.354	414.744	585.202	245.632	3264.08	754.247	308.845	113.297
map	188711	189506	-	904.403	445.647	893.812	394.187	558.137	459.927	187.534	127.988
marA	1619573	1619957	+	223.357	325.614	213.827	389.423	159.682	261.359	56.9077	38.1273
marB	1619988	1620207	+	46.6352	10.7053	50.301	6.01015	42.7213	9.27693	18.218	1.39574
marC	1618242	1618908	-	123.489	62.866	136.036	53.2784	112.977	62.6779	42.3478	13.5875
marR	1619119	1619554	+	110.367	23.9404	102.284	16.4875	88.8948	26.0776	47.1761	12.0514
matP	1018484	1018937	+	237.563	268.929	195.145	274.703	212.554	358.656	119.832	68.9447
mazE	2911091	2911339	-	447.189	912.749	403.718	1196.1	183.142	692.336	103.663	207.687
mazF	2910755	2911090	-	171.843	42.6503	136.713	21.4958	70.9595	22.4327	47.064	7.55485
mazG	2909893	2910685	-	59.753	32.1666	48.3068	18.9834	39.3772	28.9437	21.5211	5.41252
mcaS	1405655	1405751	-	8968.62	474.329	10383.5	247.967	18077.3	154.064	16765.9	289.06
mcbA	841795	842056	-	13.5042	38.491	9.80812	39.8167	17.1632	64.5989	8.24103	5.24846
mcbR	1520261	1520927	+	29.6297	18.2351	23.3394	11.4109	23.4503	23.0861	27.9823	6.50006
mcrB	4577958	4579337	-	14.4241	41.4196	11.9579	39.7623	11.0156	34.9321	8.75354	15.6056
mcrC	4576911	4577957	-	2.20351	3.53204	1.43027	3.58468	2.19094	5.45446	4.95712	2.11654
mdaB	3172529	3173111	+	397.611	1361.33	364.79	1560.85	344.961	1003	65.4774	147.826
mdfA	883672	884905	+	55.6007	13.4942	56.2412	11.0589	80.1651	17.1973	52.9282	6.31999
mdh	3383329	3384268	-	2961.64	3376.73	2933.91	3299.56	3565.39	3568.45	1213.52	1006.48
mdlA	468870	470635	+	16.6816	5.73541	18.1227	5.67748	16.8934	5.42113	11.6657	2.14386
mdlB	470643	472417	+	12.3758	3.98243	12.424	2.59423	15.201	4.31696	10.0214	1.95065
mdtA	2154015	2155262	+	18.2004	7.70164	18.106	5.41246	17.2007	7.55571	8.92339	2.33075
mdtB	2155263	2158385	+	6.44693	4.49786	4.76312	2.11694	6.0874	2.19187	4.90118	1.0929
mdtG	1114263	1115490	-	3.60372	2.81732	4.2702	2.05446	2.86005	1.92948	2.50589	1.11342
mdtH	1124117	1125326	-	10.4106	3.21963	12.4247	1.74893	13.6677	3.05463	7.35302	1.50708
mdtI	1672819	1673135	-	12.5102	4.7729	18.3938	3.60827	14.022	6.54657	10.465	3.64317
mdtJ	1673149	1673501	-	17.668	49.0864	22.9611	24.6823	16.4023	24.5991	14.8471	14.9566
mdtK	1743456	1744830	+	462.835	374.033	536.992	440.214	450.374	303.08	93.8519	53.3137
mdtM	4567286	4568519	-	9.63933	9.9893	11.3538	8.92572	10.9564	8.52567	4.34359	1.98077
melA	4341910	4343266	+	15.3697	11.3378	22.096	19.0568	33.7787	32.6366	20.3523	9.09819
melB	4343368	4344790	+	5.48449	1.79748	6.20262	1.91534	8.15895	3.71584	4.16239	1.34515
melR	4340719	4341628	-	4.07848	8.25175	3.24207	5.81243	4.39432	12.649	4.44704	2.81766
menA	4119422	4120349	-	157.483	79.1098	147.563	55.4149	136.826	73.6536	49.6843	23.7435
menB	2375962	2376819	-	173.999	202.047	158.627	139.945	166.282	126.666	64.9738	13.1436
menC	2375003	2375961	-	81.6223	19.3522	75.5071	8.00667	78.9743	11.1055	35.4952	3.20766
menD	2377592	2379259	-	11.7253	7.88161	10.4311	3.67711	11.3989	5.19704	5.73036	1.78896
menE	2373647	2374999	-	17.0087	4.67233	17.4239	2.19095	17.7676	2.54308	10.8805	1.17828
menF	2379347	2380643	-	27.2026	15.4474	27.0202	11.663	23.8971	22.3092	18.2177	7.74613
menH	2376833	2377588	-	30.8343	4.21104	26.9669	1.91932	31.5424	2.81776	7.30553	1.04118
menI	1765221	1765628	-	271.987	412.537	232.714	352.327	278.23	411.469	111.393	69.0594
mepA	2445560	2446384	-	27.7389	23.0942	23.9188	17.4342	24.4719	22.8089	17.3677	7.8169
mepH	1734434	1735250	+	37.6596	101.096	26.3272	78.9874	34.678	162.803	21.7894	33.2992
mepM	1940312	1941635	-	533.852	215.912	360.864	98.099	479.683	157.154	206.225	41.5424
mepS	2269978	2270545	+	1288.03	2017.29	1294.3	2366.57	954.953	1383.42	379.276	370.497
metA	4214279	4215209	+	120.048	393.71	101.407	245.163	112.459	309.354	43.483	79.0668
metB	4128671	4129832	+	177.712	124.174	158.625	82.0276	141.363	82.9439	42.2359	38.5635
metC	3152235	3153423	+	118.518	251.85	102.664	223.759	140.579	222.866	29.4495	29.9843
metE	4013052	4015314	+	7343.1	13608.2	6162.93	9446.9	6941.85	7672.25	570.298	386.816
metF	4132615	4133506	+	347.088	1021.92	290.093	775.184	246.482	490.326	60.6474	165.499
metG	2194299	2196333	+	366.238	472.328	346.874	432.181	277.913	392.046	115.456	90.7139
metH	4223827	4227511	+	140.875	107.264	112.618	74.4505	148.835	96.0001	146.505	21.4404
metI	220967	221613	-	198.954	52.5751	193.584	41.7875	205.124	40.1287	45.5242	14.8003
metJ	4128077	4128395	-	546.77	281.005	446.885	291.973	539.52	413.128	231.826	130.464
metK	3086705	3087860	+	1106.16	1143.81	1007.94	1007.14	576.41	624.519	163.65	139.786
metL	4129834	4132267	+	181.422	98.7282	166.595	62.5748	142.667	42.2305	62.6826	13.7479
metN	221621	222645	-	170.464	237.49	152.85	311.076	184.488	313.238	77.7264	131.158
metQ	220112	220928	-	2155.82	3574.52	1762.89	3432.18	1752.15	1575.51	281.775	287.41
metR	4011862	4012816	-	68.3927	83.4702	63.7245	64.9068	72.8954	83.8512	37.7759	37.7185
metT	697056	697133	-	953.572	54.6171	1392.89	21.6996	2723.57	118.96	1943.95	90.3673
metU	696663	696740	-	1218.95	59.869	1339.77	19.4087	2023.37	10.1281	1422.09	22.0224
metY	3318212	3318289	-	33306.6	2693.76	27663.6	1112.89	24609.3	1637.34	19016.7	1496.76
metZ	2947386	2947463	+	1835.95	83.8692	1054.06	25.9234	1123.23	4.65942	839.174	9.7072
mfd	1170517	1173964	-	54.1752	31.8299	50.3432	27.9226	52.534	30.3653	108.564	38.1667
mglA	2237768	2239289	-	108.314	41.2131	62.3823	26.5848	65.4673	49.3484	10.471	4.03484
mglB	2239349	2240348	-	1070.69	815.52	592.495	442.766	3425.07	2409.6	146.003	110.163
mglC	2236742	2237753	-	80.4235	62.3982	50.267	30.3936	12.9427	3.57534	9.31508	1.44106
mgrB	1908622	1908766	-	131.678	34.0856	198.738	41.0917	159.702	57.7763	115.013	32.5729
mgrR	1622816	1622914	-	5922.42	400.35	5413.88	159.432	8298.39	108.956	9878.34	134.97
mgsA	1026556	1027015	-	605.963	675.234	603.327	740.769	546.792	852.534	169.392	169.436
mgtA	4467624	4470321	+	820.415	1260.54	761.914	992.552	546.058	890.628	36.181	32.4222
mgtL	4467430	4467484	+	2679.84	3492.48	2533	1992.3	2172.72	2293.64	769.369	389.963
mhpA	368610	370275	+	13.8472	18.0787	14.8834	13.2342	13.1756	6.57239	7.60395	3.2968
mhpB	370276	371221	+	17.2587	7.40818	18.2869	4.85661	17.2406	3.09487	14.0734	1.54722
mhpC	371238	372105	+	1852.7	727.355	1806.77	609.043	1932.15	539.965	306.004	107.146
mhpD	372114	372920	+	1264.93	395.721	1184.38	307.465	1148.14	201.63	169.317	33.5128
mhpE	373871	374881	+	1042.98	421.935	935.939	298.063	925.241	228.403	185.986	41.8245
mhpF	372924	373867	+	991.017	658.495	965.953	559.278	903.992	283.613	149.649	52.6324
mhpR	367586	368420	-	141.383	209.79	139.399	202.435	156.569	161.225	79.741	54.8705
mhpT	375458	376670	+	101.429	52.1393	100.839	37.2998	136.899	27.8393	23.7571	6.214
miaA	4399259	4400202	+	1143.9	115.465	1165.61	59.1294	1137.5	48.7963	3447.59	104.24
miaB	693530	694955	-	581.706	297.101	543.076	241.44	726.466	267.736	203.025	50.5791
micA	2814801	2814879	+	2456.83	116.69	3797.06	41.483	12487.6	166.133	4753.21	42.8592
micF	2313083	2313176	+	680.363	84.461	1036.81	53.2592	882.653	32.2698	223.204	5.10983
minC	1225384	1226080	-	293.384	93.9476	274.541	65.607	291.922	70.6917	138.62	24.3091
minD	1224548	1225361	-	702.59	932.81	690.515	777.455	726.559	868.761	199.733	255.26
minE	1224278	1224545	-	640.511	615.884	527.462	478.889	513.486	499.25	181.246	95.2963
mioC	3926011	3926455	-	883.768	470.64	909.373	441.547	1022.35	627.582	508.105	170.354
mipA	1865725	1866472	-	1387.8	1653.02	1367.17	1623.19	1309.61	1348.25	259.659	152.552
mlaA	2464251	2465007	-	749.574	348.642	796.28	294.204	806.94	349.029	260.559	65.1041
mlaB	3336962	3337255	-	911.353	197.77	883.529	69.9482	780.786	32.2364	185.779	16.2094
mlaC	3337256	3337891	-	1201.91	1078.67	1185.01	1065.06	1033.52	789.105	232.66	185.516
mlaD	3337909	3338461	-	700.597	209.992	672.627	162.866	686.839	157.189	130.093	40.0509
mlaE	3338465	3339248	-	418.275	129.774	460.051	89.5297	486.279	102.273	109.955	30.5707
mlaF	3339255	3340065	-	419.615	168.491	472.655	231.927	455.47	133.131	149	47.5856
mlc	1667343	1668564	-	25.6996	11.1928	21.6527	9.09904	44.5362	22.761	96.596	28.8665
mliC	1718065	1718395	-	159.408	247.389	185.132	327.157	57.1199	123.433	42.5086	24.0525
mltA	2946080	2947178	-	149.156	43.8793	149.787	33.6122	153.147	32.4214	93.5159	12.1795
mltB	2824490	2825576	-	47.9495	62.3846	42.1989	51.288	46.8299	56.5002	15.0059	9.8741
mltC	3104432	3105512	+	23.7332	54.0587	20.483	30.7584	25.4524	30.2207	12.3718	6.18631
mltD	232596	233955	-	1532.71	380.815	1581.93	331.455	1017.76	381.547	559.044	97.7507
mltF	2695800	2697357	+	20.3428	8.39629	19.5516	7.57457	23.6404	16.7497	17.366	4.52381
mmuM	276728	277647	+	108.589	90.488	105.242	55.6192	114.818	55.4397	37.4709	13.8899
mmuP	275324	276714	+	36.2794	31.7993	32.5994	21.1095	29.5936	14.4299	10.3928	5.65955
mnaT	1518331	1518846	-	68.559	71.5971	78.3774	85.9873	76.8686	137.003	27.9665	40.5342
mngB	767977	770611	+	13.9843	5.90205	13.8648	5.34828	14.6691	6.11078	11.2649	1.76213
mngR	765152	765875	-	39.8842	34.5626	40.5397	33.6997	43.57	39.6302	29.8861	15.8663
mnmA	1192666	1193773	-	213.767	142.134	208.137	114.254	193.231	116.746	98.1366	29.9831
mnmC	2441763	2443770	+	15.751	11.6674	15.6375	12.5823	12.7293	13.3074	8.74503	3.66364
mnmE	3886827	3888192	+	107.418	61.1718	98.9774	42.758	72.4616	34.9967	36.2973	6.0024
mnmG	3923743	3925633	-	395.718	300.66	388.426	258.775	442.484	306.908	166.943	71.0738
mnmH	530131	531226	-	41.0251	16.9748	36.7893	11.7165	32.3297	10.5849	19.0222	4.52464
mntH	2511467	2512706	-	25.3942	8.50598	27.2264	8.96748	25.1462	14.9456	12.7714	5.59553
mntP	1905687	1906254	+	88.2597	71.3088	120.293	86.1732	136.859	118.426	31.2621	24.327
mntR	853182	853646	+	347.71	134.139	317.908	89.4333	293.978	168.007	208.428	51.5826
mntS	852868	852997	-	726.38	1008.67	645.581	1005.81	707.921	1882.81	451.426	603.017
moaA	817043	818033	+	87.5933	31.8634	88.3791	19.7181	57.6715	24.4452	34.6856	13.3233
moaB	818054	818567	+	249.678	331.282	204.356	216.453	235.98	264.494	32.6592	31.7035
moaC	818569	819047	+	216.048	155.353	177.873	104.211	196.084	66.4544	36.6219	14.2455
moaD	819055	819293	+	194.893	144.985	163.748	99.9204	165.936	101.423	36.2295	20.3584
moaE	819294	819747	+	143.514	89.5528	108.941	58.2546	106.913	36.7623	27.198	8.21022
mobA	4041433	4041999	-	32.5753	24.5761	35.1931	20.6519	33.8578	23.4989	16.7989	6.7195
mobB	4040905	4041414	-	47.8791	42.3205	39.1579	41.2217	33.6148	31.0812	21.6834	11.0866
mocA	3015159	3015738	+	10.3704	31.0084	10.1408	36.5727	13.666	58.0663	14.5631	16.7645
modA	795088	795861	+	154.025	156.244	159.399	138.363	136.407	95.4725	41.3608	23.5232
modB	795862	796551	+	32.5466	5.25963	44.3343	5.87903	33.5409	4.17625	19.3355	3.44544
modC	796553	797612	+	20.9534	4.41313	24.213	3.7445	23.7237	4.6105	18.527	3.36176
modE	793855	794644	-	45.8601	71.8269	45.0021	81.6766	48.2251	79.4106	25.1393	16.9662
modF	792315	793788	-	33.7893	35.7487	29.8592	27.3886	41.7644	63.5212	24.0966	14.2763
moeA	865129	866364	-	212.763	298.08	211.116	261.822	203.612	239.89	46.9628	52.7671
moeB	864379	865128	-	79.3101	15.9006	79.5928	9.0305	70.2823	8.85553	27.384	3.19523
mog	9305	9893	+	341.128	266.74	373.921	312.512	267.982	227.312	96.8062	55.0495
mokA	3720600	3720632	-	1.88865	9.95898	1.89815	1.81416	4.95854	10.9966	1.02428	2.34732
mokB	1492071	1492129	-	839.625	193.545	833.231	369.62	1416.93	544.502	1109.85	133.594
mokC	16903	16960	-	190.578	23.1686	146.763	10.1847	122.492	8.4404	46.3898	6.68037
mpaA	1389869	1390598	-	26.3345	32.5826	27.3763	29.8629	31.0394	38.7998	11.8836	12.6152
mpl	4455784	4457158	+	686.948	402.62	696.901	372.817	522.641	312.938	195.762	76.3149
mppA	1393226	1394840	+	65.5625	50.3187	59.5509	40.2998	70.7962	96.7651	35.3812	21.1704
mprA	2810769	2811300	+	211.506	316.252	151.999	205.06	174.133	260.985	61.59	37.8264
mqo	2305107	2306754	-	14.1925	7.90301	16.3334	7.12742	13.2604	4.36073	14.4675	13.3461
mqsA	3167850	3168246	-	1726.86	1487.57	1108.36	1175.37	714.701	713.514	245.558	135.398
mqsR	3168247	3168544	-	1642.27	900.792	1187.23	707.349	838.94	361.111	283.126	74.3836
mraY	96008	97084	+	51.0515	35.9368	48.6675	29.7193	66.5275	45.6191	36.647	14.3636
mraZ	89633	90092	+	592.705	100.272	632.801	50.7663	602.577	110.85	290.604	41.0863
mrcA	3522870	3525423	+	146.312	57.2123	142.018	44.1658	173.534	52.004	75.9075	13.3131
mrcB	164729	167264	+	168.194	48.292	158.337	28.5942	143.476	14.1646	77.9345	7.89583
mrdA	666315	668217	-	23.0437	8.7838	23.095	7.24776	23.1801	11.8535	16.733	4.4133
mrdB	665200	666313	-	38.7296	24.3618	39.7843	16.9542	50.7826	20.0604	18.5668	8.40984
mreB	3400043	3401087	-	1269.02	1144.31	1227.87	802.178	1182.58	1307.3	314.598	278.36
mreC	3398875	3399978	-	72.9345	20.9498	72.9234	10.666	61.4041	16.1052	28.4292	5.82824
mreD	3398386	3398874	-	30.2796	5.43531	37.774	3.71673	36.1938	5.53485	15.7181	1.8653
mrp	2193058	2194168	-	601.551	349.7	550.808	238.198	382.24	156.339	150.381	42.5266
mrr	4586948	4587863	+	119.59	64.2569	127.883	59.1116	112.141	55.3965	47.2175	25.0421
msbA	966620	968365	+	170.203	57.0511	168.996	47.5272	174.164	53.7451	88.2097	16.3367
mscK	486535	489898	+	82.0125	31.2959	71.7756	26.2806	53.7493	24.1477	24.7274	6.94496
mscL	3438023	3438434	+	518.035	612.33	506.65	668.306	493.592	871.333	109.592	143.213
mscM	4386046	4389370	-	16.5737	11.1585	14.6616	7.37122	23.4237	10.8131	7.91914	2.16374
mscS	3068946	3069807	-	375.024	322.219	411.345	295.914	137.568	84.9885	90.5194	35.3492
msrA	4441537	4442176	-	131.675	378.424	123.466	353.144	133.606	346.079	29.9018	59.2117
msrB	1862015	1862429	-	1594.64	3361.8	1425.35	2638.18	1063.6	2169.32	336.054	339.273
msrC	1915630	1916128	-	239.97	235.49	251.201	267.989	242.215	277.584	98.9104	74.7844
msyB	1113806	1114181	-	93.4372	365.861	96.6746	287.568	205.723	1667.55	46.7013	115.977
mtfA	2043650	2044448	+	94.4198	218.795	81.6068	192.114	123.03	460.331	39.5066	86.3286
mtlA	3772280	3774194	+	166.01	125.325	164.361	108.961	43.5986	40.6679	16.0932	9.77675
mtlD	3774423	3775571	+	198.229	125.394	179.787	107.485	169.374	83.1815	94.7411	16.9612
mtlR	3775572	3776159	+	166.097	61.7787	154.057	53.2159	169.386	45.5258	104.588	16.3537
mtn	178462	179153	-	1033.4	1052.15	1038.69	1079.02	805.547	990.288	275.278	104.556
mtr	3304572	3305817	-	12.4717	5.48621	13.9893	4.4058	18.3022	5.14316	11.849	1.85061
mug	3214966	3215473	-	223.214	144.991	229.062	122.326	197.501	101.66	69.9529	20.3558
mukB	976326	980786	+	126.319	48.9569	113.489	36.9122	136.656	48.9896	83.3381	12.4632
mukE	975641	976325	+	136.319	61.6675	121.856	60.6387	110.163	70.3133	51.8108	21.1278
mukF	974322	975621	+	151.771	34.0987	148.501	22.7352	143.651	39.7508	81.1191	12.1833
murA	3335234	3336494	-	682.807	405.916	660.277	373.929	585.382	286.018	166.315	65.672
murB	4172056	4173081	+	189.889	188.823	177.105	185.039	165.541	184.532	70.9113	35.1534
murC	100764	102232	+	145.33	74.8398	128.613	61.036	155.254	92.1486	68.9709	29.0898
murD	97086	98402	+	77.4546	43.0057	70.506	34.0862	94.7971	54.0557	48.3356	19.4847
murE	93179	94649	+	53.5962	48.6788	47.6316	34.8431	53.5765	50.1715	28.1321	19.5667
murF	94653	96001	+	47.4041	36.0592	38.3629	34.0696	48.2135	51.7454	26.0133	22.991
murG	99647	100711	+	96.6944	38.1138	98.7694	31.1303	133.122	44.8947	67.3284	18.3651
murI	4165483	4166285	+	63.3946	66.5157	73.2378	41.8727	60.8225	54.3004	35.4235	15.1972
murJ	1127838	1129374	+	33.8265	28.9161	36.6211	26.4693	56.8515	63.7879	23.0168	10.326
murP	2546672	2548097	+	7.34266	4.25925	7.94742	2.56887	10.3473	3.23947	4.64014	1.3804
murQ	2545772	2546669	+	28.5896	47.7552	29.9045	38.6334	38.0133	55.5025	11.7426	16.7393
murR	2544751	2545609	-	15.9453	17.6542	15.048	18.0366	16.5452	18.486	7.8879	6.83285
mutH	2969661	2970351	+	69.6662	22.9348	69.5113	15.917	68.8189	15.1617	49.2011	5.52391
mutL	4397411	4399251	+	98.4558	18.1577	102.519	11.7632	70.5965	14.0117	34.6151	5.26567
mutM	3810342	3811152	-	38.6745	10.4181	36.4614	9.42272	69.6256	11.6686	116.124	36.9697
mutS	2857092	2859654	+	101.219	46.3207	100.312	39.3454	102.177	42.5255	42.6016	12.0179
mutT	111043	111433	+	17.3592	20.966	13.9735	16.3499	18.6145	28.9236	8.12334	5.85981
mutY	3103012	3104065	+	55.7133	20.9239	57.5576	12.0043	67.8137	15.1386	18.4832	4.60203
mzrA	3248438	3248822	+	83.1226	52.1259	93.0062	45.0289	80.7641	43.7813	29.3422	19.5451
nac	2061015	2061933	-	9.01637	5.82958	9.55328	6.38093	10.7801	12.5393	6.01436	3.2105
nadA	782084	783128	+	307.891	591.279	250.944	478.817	224.88	400.983	67.4792	101.906
nadB	2710419	2712042	+	79.5522	57.0089	91.4171	53.8506	41.4982	35.6111	32.0168	18.4776
nadC	117751	118645	-	84.2989	77.9751	81.7411	62.8686	56.8738	61.5252	39.7224	16.8521
nadD	669930	670572	-	15.303	12.8935	15.6174	13.7021	14.3736	13.8827	14.8325	7.62798
nadE	1822457	1823285	+	243.369	418.486	226.677	397.535	213.962	327.053	85.3919	106.803
nadK	2750830	2751709	+	68.185	65.4308	68.1274	62.1285	64.6658	117.73	24.8688	25.7218
nadR	4627314	4628547	+	41.7696	56.7953	34.9338	37.4575	46.6566	55.6675	22.1955	13.197
nagA	701602	702751	-	112.665	99.7459	109.868	86.2132	111.582	84.5395	47.5894	13.3605
nagB	702810	703611	-	108.978	202.7	95.6287	169.09	93.8126	140.166	20.1717	24.5593
nagC	700373	701594	-	60.0753	24.0727	54.7977	17.3596	57.2918	28.2346	37.554	13.2177
nagD	699573	700326	-	211.933	145.815	223.925	137.203	202.328	147.835	71.7313	38.9922
nagE	703943	705890	+	316.544	429.089	293.892	194.802	314.965	250.625	66.0172	68.0211
nagK	1178592	1179504	+	124.263	49.4949	124.786	38.6253	150.82	60.8336	47.2279	16.1682
nagZ	1164094	1165120	+	191.777	61.2956	171.936	39.151	168.545	40.7521	52.8344	9.88046
nanA	3372682	3373576	-	23.2667	29.0631	21.3111	26.4657	22.105	23.0834	7.35522	5.78816
nanC	4538784	4539501	-	11.5497	3.74043	10.491	2.04128	10.3333	4.30268	3.87306	1.62017
nanE	3370350	3371036	-	18.005	15.641	18.5378	11.4612	30.0881	18.9107	7.95201	4.76464
nanK	3369478	3370346	-	14.484	3.87147	14.7508	2.0943	24.1982	3.44273	6.04602	1.31431
nanM	4537658	4538765	-	31.2995	29.6273	26.2391	30.2559	25.5318	23.1479	14.9772	9.57048
nanR	3373697	3374489	-	77.2742	42.4378	76.3253	37.509	55.1779	41.8083	32.9049	15.4843
nanS	4536613	4537594	-	3.99947	7.2665	5.42077	6.74274	4.47	7.24133	4.18298	2.9687
napA	2300266	2302749	-	27.7253	24.1744	22.2309	21.0362	12.2736	5.6918	4.94138	1.6626
napB	2298268	2298714	-	26.1551	31.2406	22.5356	22.4814	19.4725	20.8249	7.48442	4.72053
napH	2298718	2299564	-	16.1247	8.0927	13.138	2.77648	13.3389	2.60887	5.43163	1.01001
narG	1279863	1283603	+	10.0848	4.27385	9.01248	2.15099	8.75638	1.91396	5.98492	1.17479
narH	1283607	1285138	+	22.2318	8.09894	20.8271	7.04981	22.4868	5.16044	11.3848	1.85075
narI	1285849	1286526	+	27.7803	7.89938	30.7126	7.11281	32.5664	5.86919	10.2503	1.7159
narJ	1285142	1285848	+	27.7906	8.2437	25.4438	3.83202	34.2455	3.9893	9.69227	1.48213
narL	1275178	1275821	-	108.019	142.804	102.297	135.79	105.499	101.992	32.3716	14.3271
narP	2290499	2291147	+	316.509	167.813	308.798	150.436	236.871	89.9945	167.588	30.5434
narQ	2585730	2587431	+	26.0459	10.6446	24.661	8.63233	18.286	8.38305	10.6249	2.98046
narV	1535936	1536613	-	6.35336	4.63464	7.06545	2.91824	10.2363	5.3751	6.68337	1.54562
narW	1536617	1537308	-	5.17827	20.043	3.93579	2.4633	9.92289	1.51778	3.10956	2.04054
narX	1275829	1277618	-	60.1994	23.9858	58.2474	15.0382	63.5435	20.0585	31.3293	4.87748
narZ	1538853	1542590	-	5.60292	3.19298	4.35075	1.96591	9.26401	4.11119	4.17022	1.14169
ndh	1166084	1167389	+	179.409	150.338	190.493	131.489	129.867	109.72	52.2341	53.9616
ndk	2644432	2644864	-	1964.88	2285.8	2018.26	2484.49	3507.99	3479.74	966.342	610.372
nei	745934	746726	+	16.3136	7.69431	16.4483	4.74563	15.9439	8.62113	14.1024	3.81803
nemA	1726658	1727756	+	44.2343	29.6982	42.5	20.907	40.0262	21.3836	16.4699	4.80351
nemR	1726022	1726622	+	35.4387	63.6852	35.5909	56.6737	25.0131	35.3832	18.6725	16.1231
nepI	3840548	3841739	-	15.0039	12.3037	20.7781	10.5556	5.47531	2.91879	4.29903	1.21014
nfi	4198789	4199461	+	46.96	16.7477	46.5943	11.1257	44.0521	13.4206	13.515	4.29405
nfo	2250839	2251697	+	74.0513	148.653	67.1633	150.212	74.1831	122.38	20.8477	19.4116
nfrA	587981	590940	-	32.6776	30.1587	28.8216	22.4253	31.0479	21.8706	13.6162	4.22438
nfrB	590954	593178	-	17.2433	3.79143	16.0845	1.95903	19.0063	2.28356	9.97068	1.48344
nfsA	891200	891906	+	88.5964	148.516	83.1166	92.6587	90.0425	76.4081	19.5648	12.6387
nfsB	604770	605424	-	290.865	1071.74	274.405	1000.84	284.65	841.878	86.8514	201.313
nfuA	3545623	3546199	+	719.77	1518.77	716.281	1678.99	523.434	1916.07	635.056	1485.78
nhaA	17488	18655	+	181.914	96.608	207.785	82.1256	207.424	119.176	71.5328	26.8327
nhaB	1233175	1234717	-	76.6367	51.218	80.5262	50.9257	68.4034	45.9893	35.2482	18.2746
nhaR	18714	19620	+	41.3977	26.5546	44.0253	22.5016	41.6103	20.9207	21.2693	7.16356
nhoA	1534023	1534869	+	7.8357	5.81746	8.06854	3.31796	10.8286	5.85737	7.83148	2.1019
nikE	3617779	3618582	+	8.79878	4.81081	7.60365	2.44457	8.04895	2.12944	6.54846	1.10952
nikR	3618587	3618989	+	87.0827	251.762	81.3523	188.149	69.7234	181.245	18.0084	43.9682
nirC	3497002	3497809	+	31.4185	21.527	30.6344	11.0482	28.9806	9.04524	11.9176	4.78384
nirD	3496554	3496877	+	16.977	6.8526	15.6582	6.59695	11.6486	3.96485	6.4289	1.71994
nlpA	3839174	3839993	-	297.831	509.589	272.449	620.331	198.835	454.541	51.3686	132.328
nlpC	1792266	1792731	-	490.243	332.79	475.812	312.22	548.598	344.049	233.355	101.044
nlpD	2867613	2868753	-	2475.31	295.112	2393.75	138.027	2301.88	75.7326	865.32	45.7585
nlpE	215268	215979	+	178.941	132.297	181.375	111.344	164.52	101.253	50.6022	26.834
nlpI	3308039	3308924	-	2878.19	266.705	3102.73	110.022	2416.75	76.2256	1351.08	61.8524
nmpC	575785	576825	-	2515.58	6519.02	2763.02	7921.39	1229.38	4909.28	558.503	1694.61
nnr	4394065	4395584	+	88.4179	42.4804	87.4518	25.4117	94.3395	26.2524	31.3981	6.88321
norR	2830774	2832289	-	49.4118	10.1657	48.8694	7.07489	48.6092	8.05888	36.6449	4.95274
norV	2832475	2833911	+	11.7555	3.71833	11.9679	2.3976	10.8908	1.68566	10.6154	1.33929
npr	3347969	3348238	+	20.5233	35.2675	19.7235	28.0343	20.6231	71.6992	17.6732	23.2781
nrdA	2344864	2347150	+	246.413	697.416	200.411	593.569	226.91	481.024	48.713	56.9498
nrdB	2347383	2348513	+	198.727	412.22	158.196	353.594	176.601	287.663	30.3273	29.6974
nrdD	4460521	4462660	-	72.8011	65.85	56.0009	52.3085	36.8325	24.4986	9.01147	3.46851
nrdF	2803501	2804461	+	3.08796	3.44239	2.84746	4.08915	4.28479	5.73981	2.92683	1.84687
nrdH	2800722	2800964	+	28.8491	95.5154	50.428	179.475	43.4781	179.627	6.26225	32.1602
nrdI	2800968	2801347	+	13.8302	6.25391	25.8109	5.22256	23.6558	5.32678	3.31836	1.26761
nrdR	433001	433451	+	479.212	436.207	502.531	340.579	391.707	312.96	158.62	77.0861
nrfA	4287763	4289200	+	8.64708	7.60736	7.25374	2.67018	5.63169	2.4545	4.44096	1.1758
nsrR	4406189	4406615	+	581.42	171.53	782.44	189.15	400.223	220.854	167.39	85.5396
nth	1711523	1712158	+	16.6524	17.5714	14.8769	13.981	14.9743	16.3454	12.1801	5.68132
nudB	1948179	1948632	-	304.703	18.6421	278.671	7.50507	396.946	19.9998	88.8386	8.51407
nudC	4196902	4197676	+	108.313	69.8856	107.711	88.3814	90.0323	51.4292	34.9719	12.7428
nudE	3525588	3526149	-	330.84	157.075	362.331	159.974	255.33	141.668	158.691	47.6322
nudF	3177280	3177910	-	99.8314	98.7612	103.259	101.831	98.6176	98.5813	34.0281	22.8647
nudG	1841489	1841897	+	72.8369	66.2531	77.0513	66.461	65.653	62.8042	27.2294	14.7043
nudI	2364553	2364979	+	25.737	42.6557	23.3122	31.6836	30.4938	57.9635	13.4235	13.5433
nudJ	1193826	1194288	-	21.9958	29.8094	19.2565	27.3185	23.5213	36.7708	10.1531	8.20158
nudK	2582902	2583478	-	27.0537	53.0175	24.9128	38.7791	21.8535	55.4918	17.0261	7.82174
nudL	1896169	1896748	+	28.471	19.4895	25.2662	13.873	26.6368	16.8977	16.3879	4.66767
nuoA	2404628	2405072	-	401.918	837.731	329.21	701.218	309.412	947.091	64.415	192.958
nuoB	2403950	2404613	-	600.267	374.851	469.145	261.195	417.005	250.928	64.4121	45.113
nuoC	2402054	2403845	-	579.284	256.568	409.359	176.1	402.623	159.449	49.4492	30.9723
nuoE	2401555	2402052	-	894.429	240.766	576.202	130.332	607.31	140.393	75.2304	39.7227
nuoF	2400217	2401551	-	606.339	189.032	458.912	150.523	470.431	148.669	65.3355	34.3224
nuoG	2397442	2400165	-	597.034	134.821	496.785	91.7562	529.822	95.5143	75.5813	19.4391
nuoH	2396464	2397438	-	438.118	57.3982	411.825	39.0878	451.737	35.3594	60.5294	10.0897
nuoI	2395907	2396450	-	776.403	202.657	607.877	118.719	732.511	113.297	95.6876	27.3368
nuoJ	2395345	2395896	-	502.092	74.9054	427.367	42.1656	516.34	49.9193	67.5191	10.2187
nuoK	2395046	2395341	-	502.408	72.9946	432.313	34.1011	554.178	45.6161	74.9074	10.2328
nuoL	2393204	2395042	-	484.858	82.1984	441.85	50.091	518.118	41.4358	67.0933	12.2892
nuoM	2391511	2393041	-	357.998	85.668	334.456	51.5302	415.629	50.4157	42.7988	10.7763
nuoN	2390047	2391505	-	388.75	55.0538	378.085	33.2258	439.901	29.3907	54.1552	6.20516
nupC	2513041	2514244	+	107.397	128.847	102.042	125.236	97.1478	112.335	20.6296	22.8023
nupG	3105713	3106970	+	42.874	40.9252	48.1891	38.7181	153.744	124.923	16.2108	11.944
nusA	3316038	3317526	-	2043.33	1051.88	1934.9	1086.7	2771.08	1551.83	921.823	507.681
nusB	435136	435556	+	1418.4	496.364	1241.91	413.142	1025.17	276.051	489.81	115.789
nusG	4177742	4178288	+	1208.5	277.177	1280.75	221.367	1375.58	255.704	515.635	59.1947
obgE	3330581	3331754	-	1990.17	304.328	1866.88	215.162	3635.55	305.753	1862.46	169.488
ogrK	2167301	2167520	-	156.539	431.631	147.257	482.265	120.054	260.464	34.9619	27.6351
ogt	1399720	1400236	-	57.1098	47.1232	54.0008	38.3922	44.6373	60.6728	23.96	24.2319
ohsC	2700519	2700596	+	108.013	46.8027	94.0182	54.3364	296.121	35.9595	230.142	22.5918
ompA	1019012	1020053	-	24175.9	18026.8	23850.3	16953.3	10832.9	9541.39	5833.63	4713.4
ompC	2311645	2312749	-	10817.5	14643.2	8679.74	11911.2	6612.71	5292.75	715.627	484.674
ompF	985893	986982	-	11573	23888.6	12463.1	28525.9	25895.7	53686.8	10583.5	15683.3
ompL	4063602	4064295	-	2.98283	5.56355	1.75813	4.46879	4.20535	3.81617	1.95988	1.47986
ompR	3535868	3536584	-	914.81	636.288	854.023	566.641	791.132	544.162	135.74	81.3754
ompT	584679	585633	-	3693.55	7397.43	3143.82	6371.04	3748.62	6222.05	960.891	1162.95
ompW	1314019	1314658	+	237.607	908.326	208.497	840.673	173.618	426.158	29.8505	37.9197
ompX	850449	850965	+	14243.2	22114.5	12616.7	21294.4	9886.12	7975.42	3608.06	3511.53
omrA	2976101	2976189	-	199.492	14.6398	217.743	4.66434	433.957	3.6708	257.602	2.28196
omrB	2976303	2976385	-	139.235	20.5221	109.26	24.7514	475.485	20.7808	252.521	7.3282
opgB	4597149	4599441	-	40.4271	26.0013	39.3717	22.9353	39.9008	27.0226	27.9969	8.73739
opgC	1107783	1108941	-	9.16911	9.47676	10.5765	8.94622	9.52066	8.90423	7.18568	2.50143
opgD	1496855	1498511	+	71.0445	40.5017	82.3074	42.8489	79.847	48.8827	47.7335	16.1166
opgG	1109334	1110862	+	299.497	722.922	230.191	553.782	212.086	571.549	48.3627	96.8195
opgH	1110870	1113406	+	121.619	82.415	102.911	59.157	111.231	67.3694	33.1	22.9851
oppA	1301181	1302813	+	173.984	188.814	134.131	118.049	1477.63	2039.53	369.075	449.38
oppC	1303833	1304742	+	7.11382	4.24152	7.97714	2.38303	107.667	27.922	15.198	6.01674
oppD	1304753	1305763	+	11.4642	15.0919	10.6694	4.38821	121.547	52.3596	24.2422	15.0832
oppF	1305767	1306768	+	25.7839	6.03578	27.5632	4.56185	155.623	38.4856	41.4034	10.5514
orn	4391603	4392149	+	376.026	601.56	409.035	546.794	317.84	424.608	90.099	77.6674
osmB	1343109	1343328	-	828.687	1755.4	1251.99	2958.27	158.013	500.647	111.228	235.397
osmC	1556624	1557056	+	444.304	816.412	439.762	916.966	327.858	1055.44	58.9638	68.298
osmE	1821917	1822256	-	364.691	662.812	350.66	820.497	475.281	1069.05	104.288	137.628
osmF	2218563	2219481	-	16.552	10.2407	14.7958	7.30076	35.7546	27.7454	6.84278	3.5054
osmY	4611395	4612001	+	124.155	97.8494	124.196	110.728	126.773	148.172	17.02	20.7119
otsA	1980187	1981586	-	20.5617	53.7705	20.1732	47.6846	29.3402	124.206	11.3901	10.6384
otsB	1981612	1982387	-	20.2882	5.16517	17.1496	3.9345	21.0144	8.83814	5.63318	2.38269
oxc	2490255	2491950	-	7.27817	4.98577	6.86965	5.35166	5.63492	2.0747	7.66437	1.93052
oxyR	4158489	4159407	+	436.816	288.926	454.166	276.613	404.404	274.282	104.709	45.5522
oxyS	4158284	4158394	-	207.011	12.3799	215.708	4.12729	141.735	1.72026	159.845	1.0006
paaB	1454867	1455155	+	2.3553	6.58873	3.92323	5.08193	5.14955	12.7115	1.71671	1.1827
paaE	1456429	1457496	+	3.54386	11.9739	2.48707	2.11386	5.47974	3.28843	2.91909	1.79817
paaF	1457500	1458263	+	2.89407	3.95784	2.43608	2.27426	4.99911	2.99967	2.9894	2.55476
paaJ	1460893	1462098	+	41.4682	4.22528	39.2951	1.41935	43.036	2.31606	16.5223	1.08438
paaK	1462124	1463438	+	50.6501	25.4399	50.7297	22.2722	65.0275	46.9159	17.9348	7.07301
paaX	1463538	1464470	+	44.1974	24.1177	44.9783	23.2901	49.1297	30.6837	20.9526	7.31174
paaY	1464489	1465061	+	49.9495	22.559	50.4693	21.3148	46.344	23.6921	17.5684	3.67691
pabA	3490265	3490829	-	65.8435	69.2842	78.7516	54.2587	64.5058	58.0996	24.9927	11.4204
pabB	1894804	1896166	+	15.6443	16.6722	13.0231	16.1218	12.6497	16.4353	8.20737	3.41817
pabC	1153299	1154109	+	103.904	52.6725	112.085	49.5465	148.133	76.6389	60.7021	12.3748
pagP	656556	657117	+	12.0625	6.12761	10.3979	5.08047	8.90469	6.52334	5.01339	1.74061
pal	779066	779588	+	6328.12	5610.36	5692.1	5503.65	4910.28	3348.97	1491.9	1135.2
panB	148806	149601	-	968.122	2578.93	903.111	2700.5	729.639	1273.4	194.923	341.452
panC	147943	148795	-	809.609	947.221	751.838	838.639	646.994	748.725	150.863	133.534
panD	146313	146694	-	2368.29	6188.58	2144	6643.27	1950.56	3935.06	418.951	884.056
panE	443641	444515	-	254.61	348.091	241.439	248.153	198.822	177.438	45.9694	36.6992
panF	3407617	3409058	+	25.8392	8.23077	30.671	6.65756	37.0572	8.02739	12.7398	2.12272
panM	3597983	3598367	+	55.4948	227.587	56.5693	234.397	54.3247	283.735	17.915	54.6353
paoA	301887	302573	-	9.24988	4.80589	9.28252	2.85553	10.6894	3.21067	6.65391	1.09496
paoB	300934	301883	-	6.47293	5.97303	5.67678	2.37434	7.99068	4.02525	3.73048	1.07517
paoD	297791	298726	-	7.39432	4.29775	6.95156	2.77128	9.22647	2.09642	10.0004	1.01256
parC	3163714	3165973	-	188.506	53.5755	177.88	39.8262	169.116	41.1264	105.117	16.3059
parE	3173503	3175396	-	129.963	52.1659	122.504	40.1876	98.0218	36.548	40.7401	12.2162
patA	3219493	3220873	+	18.5595	8.09477	17.0061	3.83971	50.7861	27.0373	9.94476	1.46207
patD	1515577	1517002	+	15.6619	10.1109	13.8663	6.71166	63.0946	42.5892	7.77513	2.21755
pawZ	2476583	2476598	+	161.908	19.8734	201.444	21.2861	120.226	4.15408	246.72	22.3605
pbpC	2645012	2647325	-	12.8382	11.5954	12.1416	5.18698	13.8818	2.73166	10.569	2.19889
pbpG	2223937	2224870	-	40.4839	35.4772	32.4347	29.2445	32.3244	33.2566	27.1336	9.00084
pck	3532817	3534440	+	768.724	1880.19	713.102	1628.31	720.916	1191.67	141.2	183.454
pcm	2868892	2869512	-	71.429	23.1315	73.7334	16.3353	62.1734	31.3039	30.3423	9.75549
pcnB	157732	159126	-	194.047	77.1395	179.419	54.9603	187.73	84.578	126.054	27.6469
pdhR	122091	122856	+	458.941	100.357	511.112	57.565	313.663	56.4276	179.686	44.6067
pdxA	52430	53415	-	82.7265	20.7436	83.0647	9.1299	92.9758	14.9579	41.4667	5.86193
pdxB	2436714	2437851	-	340.994	268.873	360.022	228.622	298.1	208.74	89.4384	42.4256
pdxH	1717350	1718007	-	108.835	172.689	95.3819	177.832	76.4889	136.982	22.0884	22.2676
pdxJ	2700998	2701729	-	282.292	431.863	259.202	327.81	276.115	313.667	103.123	76.1855
pdxK	2536385	2537237	-	119.21	164.01	129.904	137.261	155.646	158.239	55.0022	33.6906
pdxY	1715025	1715889	-	48.9623	51.1177	48.9835	43.6302	68.5887	44.7129	28.2596	11.8931
pepA	4484439	4485951	-	826.14	375.065	770.065	253.77	739.585	273.012	226.555	82.7555
pepB	2655074	2656358	-	283.934	443.287	228.064	276.294	307.176	304.072	47.2724	28.5855
pepD	254258	255716	-	887.387	940.279	774.271	806.393	821.645	673.095	167.733	99.6689
pepE	4229452	4230142	-	31.1888	45.7303	30.4614	45.6431	41.5013	75.2186	8.61846	9.12572
pepN	990621	993234	+	205.86	250.259	204.134	231.887	173.867	189.919	81.8198	47.9583
pepP	3053518	3054840	-	285.673	288.124	266.92	220.005	228.271	182.492	44.6714	30.2821
pepQ	4031160	4032491	+	303.758	354.839	280.22	277.784	252.927	338.381	60.9445	62.2686
pepT	1185843	1187070	+	87.7282	76.2979	88.3008	74.4819	102.042	105.478	34.7105	18.2464
perR	269288	270182	-	7.96773	8.55926	9.0448	7.3173	9.19889	11.3238	7.69875	3.2984
pfkA	4107551	4108514	+	2250.32	1949.26	2179.73	2251.55	2111.98	1305.62	406.919	186.155
pfkB	1806369	1807299	+	155.592	273.269	130.437	230.817	135.644	188.95	27.2987	21.6959
pflA	950339	951080	-	309.772	304.193	260.379	258.96	195.143	167.513	30.1608	21.3152
pflB	951271	953554	-	1328.27	1240.83	1172.26	985.337	1625.47	1075.34	212.111	135.034
pgaA	1089865	1092289	-	5.66768	3.12148	5.04557	2.76119	5.09092	1.97433	4.67417	1.14591
pgaB	1087846	1089857	-	3.88012	3.29852	3.22435	2.24906	3.90129	2.47732	3.1353	1.39237
pgaC	1086520	1087838	-	5.30678	3.66808	5.79012	2.68623	6.25589	2.53428	20.4354	3.63836
pgaD	1086105	1086519	-	58.9872	45.2145	48.7679	41.9448	57.0577	57.7296	58.7877	41.5873
pgi	4233757	4235407	+	533.773	767.76	436.829	629.536	446.538	1109.25	131.419	275.749
pgk	3071458	3072622	-	2082.38	2637.85	1758.32	2334.83	1530.36	2099.49	202.795	258.049
pgl	798585	799581	+	103.383	212.607	93.7578	170.09	161.983	275.724	28.167	24.8596
pgm	713557	715198	+	431.552	164.172	370.689	126.59	403.619	121.412	119.187	31.2789
pgpA	436611	437107	+	106.685	13.1445	132.351	10.4519	103.304	11.8862	61.0576	6.50447
pgpB	1339329	1340094	+	86.6056	28.2382	84.2199	19.7225	66.8516	20.5957	40.9879	8.55286
pgpC	2697914	2698550	-	41.429	8.88021	43.2008	8.12897	38.4996	10.6285	23.2781	4.01314
pgrR	1391990	1392890	+	22.1901	20.4701	25.212	20.425	20.8047	32.4773	12.0514	11.1033
pgsA	1992268	1992817	-	64.5817	105.316	75.2844	109.205	77.6689	121.799	23.1419	28.9021
pheA	2737744	2738905	+	48.6061	85.4312	48.992	82.6506	48.2651	95.3839	24.9395	31.4391
pheL	2737598	2737646	+	347.731	122.262	185.057	147.247	224.287	288.302	189.881	130.83
pheM	1799225	1799270	-	89.3692	4033.42	152.5	6280.68	198.899	5680.03	114.112	2237.5
pheP	601958	603335	+	81.4503	31.7567	94.2708	31.9984	106.67	63.0294	65.1519	16.1679
pheS	1797958	1798942	-	301.58	183.163	275.98	155.288	313.767	220.596	81.9639	57.7797
pheT	1795556	1797944	-	833.309	343.511	767.5	261.537	719.708	183.373	216.024	37.7493
pheU	4362550	4362626	-	48.7852	17.6165	61.911	7.25662	76.8151	16.2897	71.1904	22.3205
pheV	3110365	3110441	+	136.509	44.8881	278.767	47.4615	336.693	22.3482	313.976	16.6446
phnC	4324376	4325165	-	1.74506	4.02363	1.46942	2.81102	2.78857	3.81653	4.94255	2.02179
phnN	4315538	4316081	-	8.76681	5.00283	10.03	2.8023	10.4529	2.6091	4.1392	1.37372
phnO	4315103	4315524	-	14.4316	10.2764	15.6573	3.22012	20.3529	3.88866	9.58477	1.31957
phnP	4314343	4315102	-	11.199	9.43403	10.7268	2.85398	11.4544	1.8424	7.96306	4.09673
phoA	401746	403162	+	103.247	117.237	98.8021	141.538	111.305	277.3	54.5287	109.43
phoB	417141	417831	+	143.248	74.0695	150.455	48.5889	185.544	90.3195	208.376	41.7048
phoE	259044	260100	-	18.5565	51.8425	14.6704	39.1385	16.564	53.8076	9.83236	18.7205
phoH	1084991	1086056	+	79.4266	28.3689	78.2598	18.2467	65.6671	40.3378	30.3537	14.76
phoP	1189776	1190447	-	221.148	507.396	233.44	571.251	191.082	366.988	139.905	245.195
phoQ	1188315	1189775	-	40.5359	22.3135	42.901	18.9058	37.9082	21.4662	38.9518	20.4386
phoR	417888	419184	+	45.4215	16.4131	44.2191	9.17637	46.3479	15.0622	61.0944	9.0167
phoU	3906852	3907578	-	236.636	337.483	194.472	275.945	279.444	292.657	86.3999	64.9633
phr	739510	740925	+	15.78	3.03303	15.5832	1.63791	19.0082	2.95248	11.7524	1.2777
pitA	3637641	3639141	+	496.306	195.654	512.299	178.531	588.843	201.616	122.86	36.0033
pitB	3134871	3136371	-	7.41361	3.12104	5.91251	2.15465	6.94535	2.33676	4.73701	1.29054
pka	2719952	2722613	+	21.8544	13.3981	20.8533	11.1589	56.335	40.5403	20.8642	4.95739
plaP	2085703	2087051	-	225.429	92.0357	215.59	74.2016	385.223	96.1861	115.754	21.7445
pldA	4004861	4005731	+	258.715	220.936	260.058	187.284	216.206	176.867	66.8425	34.4518
pldB	4009169	4010192	+	206.495	67.4487	191.969	56.4653	169.385	63.746	71.1797	14.3198
pliG	1227070	1227472	-	896.204	4472.61	409.898	2218.98	717.476	10526	109.717	925.437
plsB	4254042	4256466	-	108.787	57.7983	92.7436	44.726	122.838	75.3187	48.3425	14.6874
plsC	3162743	3163481	-	116.994	206.515	103.66	160.95	101.31	213.316	27.3734	42.3817
plsX	1147620	1148691	+	1482.95	144.204	1796.37	63.8516	2949.98	300.109	988.881	60.8918
plsY	3204693	3205311	+	96.8191	100.555	116.386	73.9029	99.5665	100.907	42.7912	36.4459
pmbA	4457958	4459311	+	166.369	159.029	164.907	125.606	135.298	135.787	37.0257	28.9508
pmrD	2373271	2373538	-	140.374	312.325	124.884	340.978	113.579	544.747	47.585	146.347
pmrR	4332115	4332205	+	1882.79	7242.62	1656.52	6577.43	1840.98	10877.1	231.944	1107.57
pncA	1851886	1852528	+	61.6266	46.2884	53.7062	34.0384	51.1397	32.1626	24.92	6.44887
pncB	989153	990356	-	486.321	397.865	532.022	438.173	304.324	259.915	262.235	71.3612
pncC	2823848	2824346	-	202.958	97.2749	200.373	68.9786	213.969	53.5018	85.1993	14.2902
pnp	3309032	3311168	-	1253.88	729.148	1224.24	636.112	1269.98	814.246	662.717	313.19
pntA	1676370	1677903	-	1873.51	1052.7	1594.72	883.872	1637.83	898.835	453.737	261.13
pntB	1674971	1676360	-	1529.9	433.465	1401.22	280.655	1488.56	165.74	465.427	64.0254
pnuC	783165	783885	+	212.515	173.928	184.94	154.82	188.942	171.207	47.2076	29.6234
polA	4046965	4049752	+	134.176	107.054	117.949	85.8717	108.981	71.682	41.9336	16.1284
polB	63428	65780	-	9.63019	3.22167	12.4622	1.24456	9.07173	1.75074	9.51965	1.21736
potA	1184457	1185594	-	99.0674	86.1098	85.2551	65.1971	115.441	89.3443	46.6111	25.4212
potB	1183620	1184444	-	28.1537	10.9067	26.3137	7.56455	36.6743	14.9962	13.6092	4.36293
potC	1182829	1183616	-	87.9429	33.304	60.4322	21.7827	117.637	28.2079	18.3536	6.6951
potD	1181782	1182825	-	633.121	507.411	455.357	423.983	937.366	526.685	96.6008	51.8224
potE	716945	718261	-	17.0577	8.36227	20.0597	3.51884	22.8378	3.47612	14.3727	1.28507
potF	893783	894896	+	221.433	210.396	200.363	172.563	341.741	245.435	74.3152	61.6597
potG	894990	896124	+	51.2724	19.1104	44.611	14.5272	76.2081	26.0267	17.0112	7.15294
potH	896133	897083	+	18.9995	10.012	16.1609	6.55069	32.3077	17.0866	9.25535	2.97393
potI	897087	897929	+	34.7138	6.22019	33.6914	4.4784	61.1289	9.63287	35.0194	2.39189
poxB	909330	911049	-	5.79797	9.72892	5.63479	8.83438	20.9067	39.7675	4.19489	3.43205
ppa	4449121	4449652	-	4612.04	6840.02	3907.07	6237.29	3230.78	5181.25	864.438	1064.32
ppc	4150446	4153098	-	406.969	350.307	296.675	244.749	544.873	391.902	276.831	102.298
ppdA	2963716	2964177	-	8.1351	5.95262	7.47689	2.96333	8.90984	3.59394	3.29691	2.10688
ppdB	2963156	2963706	-	11.5915	2.43002	12.8339	2.24632	12.1284	1.51871	6.44178	1.0006
ppdC	2962440	2962748	-	41.0745	16.9834	39.7833	13.6021	37.8868	17.8244	17.9277	4.48139
pphA	1922312	1922969	-	7.54822	2.42812	7.52345	2.37269	8.46743	4.44804	5.98211	1.31875
ppiA	3491724	3492297	-	249.071	495.73	221.828	435.425	231.354	888.939	74.5407	181.97
ppiB	553942	554437	-	1871.47	8520.52	1334.12	6994.49	1368.02	5436.81	292.578	624.373
ppiC	3959531	3959813	-	824.602	850.455	732.228	1258.94	621.212	1179.14	266.087	203.653
ppiD	461914	463786	+	1075.18	379.649	892.454	357.737	854.973	349.704	310.843	85.2092
ppk	2623043	2625110	+	45.2911	49.6716	37.6406	42.2984	31.469	59.511	32.4445	12.4145
pppA	3113542	3114352	-	64.5794	10.2848	63.7318	3.72638	76.0102	4.00099	30.7367	3.45875
pptA	1533051	1533285	+	67.102	216.912	53.3062	257.441	51.1446	300.63	35.5976	69.2644
ppx	2625114	2626656	+	45.1701	31.6201	35.9667	27.216	43.4021	42.3196	39.7074	8.87756
pqiA	1012000	1013254	+	34.0436	15.6907	39.4854	12.3367	41.1206	15.1189	24.9633	4.39639
pqiB	1013258	1014895	+	67.4866	18.0138	58.1639	12.8011	64.878	9.92545	19.2276	2.79807
pqqL	1572406	1575202	-	13.2179	5.11441	13.988	4.076	15.3863	4.95819	11.0091	2.1766
prc	1912767	1914816	-	275.652	69.2607	249.06	58.8876	267.313	94.0913	150.833	27.4366
preA	2235271	2236500	+	28.8649	15.6728	21.282	8.05182	46.8086	20.9867	15.5483	5.48666
preT	2234032	2235264	+	28.9276	26.6811	18.3901	13.0946	55.4903	34.3982	11.9264	9.11753
prfA	1265011	1266093	+	64.9992	69.8806	52.197	50.252	36.8216	44.8522	15.9197	7.23006
prfB	3036207	3036282	-	1207.52	813.858	889.713	764.119	867.248	812.067	264.26	189.933
prfC	4609413	4611003	+	480.021	284.458	470.333	238.562	486.845	336.491	156.997	91.5719
priA	4124611	4126810	-	19.7865	9.31049	20.0533	5.29496	23.3217	9.14636	14.5453	3.71851
priB	4425519	4425834	+	13544.6	1464.53	13556.9	1099.61	18045	794.423	2962.02	174.375
priC	490284	490812	-	252.437	112.694	241.536	121.914	248.533	180.636	62.8821	57.2847
prkB	3484489	3485359	+	23.4158	46.5091	20.743	35.1608	25.0296	55.3837	17.5214	14.6694
prlC	3643139	3645182	-	136.52	129.829	117.955	115.933	131.345	111.085	243.062	171.882
prlF	3277001	3277336	+	317.823	533.032	287.95	527.602	292.437	560.79	134.145	152.659
prmA	3409069	3409951	+	63.1349	45.6492	57.3258	32.9243	59.0697	37.5224	27.3522	7.37621
prmB	2447507	2448440	-	526.394	983.489	509.568	847.36	469.86	753.355	113.981	124.006
prmC	1266094	1266923	+	17.3494	9.18475	16.6587	6.21131	13.5532	7.60853	7.44949	4.07108
proA	261502	262756	+	621.803	325.079	577.199	241.84	577.643	283.164	204.471	74.2655
proB	260387	261491	+	750.471	252.251	754.07	193.468	692.699	158.018	271.387	63.9043
proC	404834	405644	-	203.521	324.343	191.891	299.045	209.551	287.836	56.1957	61.8673
proK	3708615	3708692	-	16581	20166.9	16131.1	13712.9	19904.3	19508.7	21605.4	9751.25
proL	2286210	2286287	+	36128.3	19754	19248.5	19743.7	18395.8	11550	17021.2	7232.64
proM	3982734	3982811	+	12257.2	20059.6	13026.9	21360	21770.3	27116.9	20208.1	15153.4
proP	4330501	4332004	+	199.657	154.3	241.494	104.736	30.3956	28.9659	37.4915	19.6131
proQ	1914835	1915534	-	1420.02	467.864	1131.88	268.763	1340.68	275.003	1112.84	94.1664
proS	217056	218775	-	1663.07	643.626	1475.43	484.251	1329.74	625.458	289.728	141.959
proV	2804814	2806009	+	13.2558	8.28581	14.3203	10.4959	11.4582	8.11781	13.004	11.9295
proW	2806017	2807074	+	11.2787	3.25317	12.4316	2.10815	12.5818	1.69622	12.7562	2.38802
proX	2807131	2808124	+	23.4038	22.2679	18.7089	20.5696	26.5023	14.697	14.4846	6.77861
proY	420985	422359	+	59.6195	22.4421	69.9831	14.0944	81.4174	19.227	40.6333	7.14636
prpB	348681	349572	+	3.60913	1.86032	3.64642	1.4075	13.5179	19.8894	6.56943	8.60791
prpC	350011	351181	+	3.0814	7.37219	2.52032	5.3574	13.4111	8.85492	3.67253	3.10572
prpD	351214	352666	+	2.38864	11.1111	2.36196	6.48718	14.9594	17.0548	4.57529	3.28105
prpE	352705	354592	+	8.15725	2.70784	11.2037	2.71101	18.3043	4.0939	13.6278	1.39321
prs	1260927	1261875	-	1095.76	685.873	939.513	470.748	847.794	469.75	198.969	56.0248
psaA	2777971	2777985	+	13.1439	14.5738	6.07409	4.14664	4.79453	4.61471	2.34122	2.86875
psd	4389391	4390360	-	95.1648	176.652	84.0688	157.627	107.308	248.845	22.9885	48.8517
psiE	4240324	4240735	+	21.2981	18.6864	24.3484	20.0778	7.09802	5.49936	5.87537	5.87891
psiF	403280	403601	+	25.0241	48.2172	19.3022	40.4822	41.3055	92.058	10.6031	8.96368
pspA	1368078	1368747	+	655.717	420.438	534.547	365.507	568.311	420.225	610.903	286.874
pspB	1368800	1369024	+	214.901	241.294	231.375	289.144	241.396	283.851	197.708	121.641
pspC	1369025	1369384	+	158.587	115.578	185.466	115.322	200.871	105.879	154.078	56.0503
pspD	1369392	1369614	+	161.448	49.6711	147.595	37.1057	151.795	36.5589	136.168	24.7398
pspE	1369688	1370003	+	732.913	2725.16	614.928	3073.84	979.216	3692.87	194.298	348.94
pspF	1366934	1367912	-	19.116	24.0416	20.3512	25.8517	19.4517	28.2273	12.5745	8.00111
pspG	4262839	4263082	+	112.613	39.2951	134.892	51.5469	152.641	73.3015	158.738	70.6239
psrD	1146588	1146757	+	3609.12	175.052	2923.85	66.3824	4087.8	48.1526	1467.12	25.748
pssA	2722726	2724082	+	170.759	145.948	155.195	104.407	186.062	223.255	81.4876	35.3399
pstA	3908548	3909438	-	93.0471	28.6781	84.6897	20.0337	91.955	26.0625	41.7424	11.8171
pstB	3907592	3908366	-	248.378	181.911	179.604	122.073	225.902	159.702	61.3105	43.3526
pstC	3909439	3910398	-	119.982	52.9843	116.786	46.9555	121.522	52.403	59.4231	21.6384
pstS	3910484	3911525	-	1305.65	1101.34	1045.07	1045.88	1448.24	1784.3	483.438	400.339
psuG	2257428	2258354	-	21.2098	67.3313	24.1833	63.236	14.5889	31.4595	7.14299	10.8134
psuK	2258367	2259296	-	12.2393	18.203	11.5349	17.4219	12.1309	10.385	5.63154	3.45665
psuT	2256084	2257335	-	17.1591	4.8265	20.2141	4.17701	19.3386	2.91616	14.0232	1.50525
pta	2414746	2416891	+	368.692	217.324	322.908	163.429	407.653	187.719	78.0154	34.301
pth	1257928	1258513	-	236.881	383.361	239.988	288.564	279.368	441.627	78.9019	87.1359
ptrA	2956003	2958884	-	51.2668	23.815	46.3785	17.0082	88.6867	28.8362	60.3649	8.19436
ptrB	1926778	1928839	-	9.78455	8.81699	9.52155	7.58543	12.341	10.2818	5.21437	2.09213
ptsG	1157868	1159302	+	318.213	186.318	273.779	124.015	6139.71	2132.35	826.373	390.351
ptsH	2533763	2534021	+	3010.76	11833.8	2640.61	15578.2	4502.24	20904.2	586.998	2170.53
ptsI	2534065	2535793	+	1323.29	601.149	1174.42	545.375	1783.25	789.864	399.884	172.026
ptsN	3346577	3347069	+	225.425	363.848	170.767	171.855	224.828	183.532	62.1888	63.6075
ptsP	2966187	2968434	-	68.3529	46.0278	66.7745	43.4556	65.9503	72.6594	44.9816	23.8549
purA	4404686	4405985	+	1325.15	888.376	1309.37	805.45	764.644	495.841	335.803	98.3336
purB	1190615	1191986	-	318.65	339.538	250.015	232.728	226.139	201.508	61.5743	24.3147
purC	2596904	2597618	-	1595.85	1092.46	1416.72	1345.19	1964.86	1977.49	350.277	287.647
purD	4204641	4205931	-	276.979	102.238	227.398	71.6028	284	73.576	63.83	15.0435
purE	552594	553100	-	275.487	167.448	244.295	98.9111	322.241	108.336	127.105	26.5411
purF	2428720	2430238	-	476.264	873.005	492.123	614.203	656.818	837.745	170.757	162.699
purH	4205942	4207532	-	304.861	310.513	257.162	241.412	290.887	282.933	59.3451	55.761
purK	551526	552590	-	158.092	46.796	147.843	35.3986	174.715	51.8088	69.1928	10.7228
purL	2691655	2695543	-	323.179	326.895	305.075	309.534	328.987	343.839	178.886	67.8049
purM	2621196	2622233	+	851.797	561.838	827.474	451.048	851.362	434.08	359.937	94.9137
purN	2622234	2622872	+	350.987	197.474	326.789	157.074	321.15	119.488	145.373	35.8522
purP	3895271	3896609	-	216.405	124.988	221.926	107.901	212.816	99.8182	78.5523	24.0118
purR	1737843	1738869	+	899.549	408.012	853.955	361.029	834.221	320.824	409.222	83.5307
purT	1930880	1932059	+	313.261	851.96	321.531	1189.9	412.055	1377.14	132.77	236.434
purU	1287781	1288624	-	155.11	229.575	142.727	211.93	112.922	220.873	51.8777	40.9764
putA	1074919	1078882	-	67.9004	22.9328	60.7603	16.0168	99.6204	20.0214	27.2893	6.00737
putP	1079304	1080813	+	135.799	66.5266	139.723	57.0803	235.321	72.3408	69.0692	17.4303
puuA	1359489	1360908	-	85.7606	71.4121	94.1355	66.4471	96.0565	58.6206	64.4348	23.847
puuB	1364231	1365512	+	16.3213	11.5791	12.1706	7.67821	33.3975	15.1003	9.80917	4.32694
puuC	1362742	1364230	+	27.0392	26.7862	25.447	23.6223	50.691	33.6427	16.0153	6.47586
puuD	1361119	1361884	+	85.8182	76.7401	92.6818	66.9691	68.0151	91.2492	47.9923	46.3496
puuE	1365549	1366815	+	9.44535	11.988	8.4024	8.78592	24.1975	19.2278	8.09392	3.7367
puuP	1357801	1359187	-	9.80858	4.79889	10.8479	2.01773	16.7526	3.07507	8.91263	1.35377
puuR	1361910	1362468	+	99.7679	40.8182	99.9591	26.0078	85.8154	26.5987	56.8511	13.657
pykA	1937648	1939091	+	378.995	429.689	322.898	278.541	424.146	304.632	56.864	29.444
pykF	1755697	1757110	+	452.865	712.569	407.249	692.025	446.684	648.657	71.4897	70.5849
pyrB	4471459	4472395	-	53.2183	110.272	40.9623	81.8619	148.89	223.419	13.9903	14.5109
pyrC	1121560	1122607	-	181.95	286.706	141.875	212.633	227.669	403.991	80.7748	35.7693
pyrD	1004767	1005778	+	50.3705	68.3405	41.3911	43.1267	68.9064	89.8698	27.0198	11.2989
pyrE	3815126	3815768	-	50.9495	48.8448	46.1382	25.8847	122.334	63.1265	25.7158	5.12702
pyrF	1341920	1342657	+	450.833	365.261	485.542	332.867	564.43	422.86	128.556	60.8491
pyrG	2908028	2909666	-	787.552	406.026	791.14	260.86	669.846	217.584	243.529	35.0819
pyrH	191854	192580	+	426.862	263.741	379.645	177.513	418.432	187.734	52.6746	27.8067
pyrI	4470985	4471447	-	62.4755	155.304	49.9484	117.176	159.559	344.275	19.4608	18.2367
pyrL	4472398	4472533	-	591.938	253.412	716.16	141.616	2288.6	905.829	3041.02	241.046
qmcA	514859	515773	-	255.236	215.369	222.471	209.648	188.481	318.421	42.1404	76.7501
qorA	4263247	4264231	-	83.6438	97.0102	77.8702	85.8599	114.351	91.7774	28.6379	11.8893
qorB	4433163	4434024	-	19.8258	54.5992	19.4785	45.0486	24.3629	60.2686	11.1187	13.8157
qseB	3169827	3170483	+	69.0756	45.9917	60.3589	46.7267	46.5212	40.5317	18.1278	15.3252
qseC	3170487	3171833	+	23.4923	23.6213	20.8114	20.9756	17.4433	21.0939	11.4444	7.13016
queA	425010	426081	+	55.9204	43.3537	54.9141	39.6105	78.3149	75.6803	37.2175	15.8315
queC	464851	465547	-	177.226	148.22	188.254	125.047	181.296	169.612	67.2539	37.6122
queD	2892213	2892579	+	60.7493	119.912	61.0491	108.783	80.3329	153.938	34.6692	21.1303
queE	2904746	2905418	-	223.324	103.128	226.544	80.6461	146.413	77.1816	77.6494	20.0378
queF	2925347	2926196	+	75.6956	65.9094	79.3786	62.1738	70.6569	65.1711	39.5338	13.9392
queG	4392927	4394067	-	33.0778	8.04117	35.8344	5.10766	36.2383	4.31311	20.9636	2.8483
quuD	573955	574339	+	8.86429	4.56494	10.7525	3.919	9.62334	5.18571	7.39956	2.06069
quuQ	1642488	1643241	-	21.5833	9.30578	21.265	4.98004	21.1138	6.60212	10.3687	2.44741
racC	1417487	1417763	-	13.9487	395.796	12.0238	365.816	14.6273	181.516	5.03775	55.4731
racR	1419764	1420241	-	200.463	123.056	171.439	107.067	146.992	164.888	109.664	55.9638
radA	4625911	4627294	+	86.1449	37.9154	78.987	26.2034	91.9064	26.7821	31.8853	7.67579
raiA	2737153	2737495	+	1282.7	3190.66	840.841	2806.37	390.873	1046.19	176.693	196.594
ralR	1413740	1413927	-	11.5295	31.7381	10.9892	26.5247	15.9753	31.3411	10.0705	11.4536
rapA	60357	63264	-	52.2307	38.5463	45.8955	32.2519	60.059	39.048	30.2066	8.32166
rarA	937993	939337	+	24.4777	10.488	23.6521	8.15282	30.8429	15.574	14.7524	7.1403
rarD	4003287	4004178	-	61.9874	32.3692	57.667	20.793	57.9869	23.1008	41.6519	8.20322
ratA	2754298	2754764	-	250.906	159.745	279.012	152.338	251.867	110.773	129.351	28.8095
ratB	2754007	2754287	-	244.454	52.2092	207.524	34.5722	182.918	34.5974	111.938	10.6988
ravA	3929603	3931093	-	21.7787	11.3522	19.9416	10.851	17.7399	17.9061	11.555	3.92106
rayT	247636	248134	+	24.8663	80.2003	27.8081	53.4194	23.3646	64.3566	11.1559	14.7021
rbbA	3626803	3629534	-	35.0039	15.6523	34.2799	10.4269	29.4796	13.8197	21.8919	9.31454
rbfA	3312777	3313178	-	446.172	417.31	408.83	339.244	673.768	369.972	229.722	121.382
rbn	2381607	2382525	+	36.5884	26.5369	37.8121	24.0559	34.4519	31.8319	14.8782	9.12687
rbsA	3933777	3935283	+	31.449	20.57	24.6234	17.6596	28.3008	42.2168	13.6582	10.0476
rbsB	3936277	3937168	+	772.72	606.017	669.231	439.675	1142.66	615.515	130.342	37.6701
rbsC	3935287	3936253	+	75.8123	23.2832	56.4225	16.8136	99.4311	21.9258	13.3731	4.12117
rbsD	3933350	3933770	+	1104.15	462.801	820.46	368.801	1049.39	557.872	406.606	118.344
rbsK	3937293	3938223	+	94.1607	48.3866	83.9452	44.3682	90.2436	47.4868	28.1345	9.02919
rbsR	3938226	3939219	+	12.2519	6.36101	11.5914	3.19364	11.441	5.51671	6.22082	2.83926
rcbA	1413530	1413732	-	10.5135	45.9773	7.07134	37.4524	8.49021	42.0801	4.24613	15.9229
rcdA	887422	887959	+	24.6638	9.52648	21.7513	7.76277	27.3562	15.9926	13.9187	7.66011
rcnA	2185916	2186741	+	76.5966	69.7623	92.4765	58.8158	52.1064	43.5665	36.9266	39.0621
rcnB	2186959	2187298	+	183.921	360.955	193.296	306.829	119.192	296.903	52.7471	52.3754
rcnR	2185523	2185796	-	212.412	83.366	184.981	73.0849	176.72	82.0568	181.406	36.8422
rcsA	2023967	2024591	+	25.2685	57.635	30.7976	65.7102	7.87327	25.5323	8.94781	10.0708
rcsB	2316176	2316827	+	802.67	1490.99	814.816	1296.2	739.776	1534.73	246.996	289.015
rcsC	2317026	2319876	-	22.601	10.1471	26.4936	8.16576	21.6979	13.2519	19.3738	3.57182
rcsD	2313487	2316160	+	135.809	38.3807	142.236	28.4402	114.63	34.6812	45.5457	12.0412
rcsF	219594	219995	-	276.285	870.884	252.374	864.367	225.407	1273.38	71.0311	243.506
rdgB	3096680	3097266	+	125.339	78.7161	106.43	71.3303	115.765	73.2524	49.6233	28.8329
rdgC	409107	410019	-	772.957	969.733	667.308	906.826	739.382	1334.35	122.093	204.932
rdlA	1269322	1269389	+	179.468	12.6907	196.15	13.6468	273.586	35.8637	326.56	38.7075
rdlD	3700135	3700201	+	63.1555	21.6399	86.7798	42.0624	128.443	80.5757	116.573	45.3792
recA	2822707	2823769	-	1809.62	892.078	1706.25	706.273	1515.35	602.607	548.498	199.329
recB	2952461	2955995	-	17.1252	5.06987	16.0393	3.42384	18.4873	7.7536	15.4562	2.26454
recC	2959059	2962428	-	26.6306	12.8096	27.3822	11.7292	28.2467	16.5198	20.6814	3.37102
recD	2950634	2952460	-	22.7299	14.5523	20.8346	10.5664	33.1275	20.2533	13.7602	4.37216
recE	1414793	1417386	-	8.61396	11.8589	6.89356	8.83726	6.81264	5.50041	3.48235	2.41003
recF	3880147	3881220	-	33.3672	6.23836	28.0829	4.41805	20.4879	6.13202	41.7554	3.15159
recG	3825209	3827291	+	14.0152	4.49668	12.304	2.45925	13.7935	5.91776	14.2079	2.72794
recJ	3036372	3038106	-	108.582	17.618	101.636	11.1026	112.075	10.5555	52.6193	5.28484
recN	2751794	2753456	+	12.0857	15.5792	15.6326	11.3258	20.8375	14.6499	16.0683	4.9781
recO	2701740	2702469	-	69.5572	12.5382	67.1851	5.78106	66.259	7.76599	30.7465	4.20099
recQ	4005863	4007693	+	26.1928	8.30622	25.8476	7.43083	32.9069	13.103	20.0803	4.34149
recR	494405	495010	+	644.031	94.8209	644.538	61.026	653.025	60.7065	160.857	14.5079
recT	1413983	1414785	-	21.3351	23.9088	17.1937	18.7434	18.9255	22.3615	9.11389	5.21239
recX	2822138	2822639	-	19.1177	53.1043	25.0798	8.9505	15.5562	5.57779	8.1362	3.24337
relA	2911416	2913651	-	17.4987	5.03368	14.762	3.2601	96.8683	50.9063	46.4518	17.8979
relB	1645633	1645872	-	737.422	569.709	685.075	578.722	745.925	510.272	504.162	176.048
relE	1645345	1645632	-	667.096	58.2899	610.051	31.3394	696.419	25.6875	425.775	16.9136
rem	1644650	1644902	-	18.0964	2.82814	16.4742	3.7833	23.4675	4.8893	20.1748	1.60838
renD	566687	566776	+	5.68988	22.0938	6.72776	27.6672	8.63978	25.1381	7.39661	4.43696
rep	3960676	3962698	+	64.865	37.4353	62.7612	32.3516	56.1067	28.6718	24.7812	7.60952
rfaH	4024332	4024821	-	115.792	149.897	108.687	150.573	126.981	182.31	68.1034	41.631
rfbA	2110138	2111019	-	482.857	964.259	451.66	777.381	464.182	778.448	130.909	183.792
rfbB	2111976	2113061	-	523.343	680.803	506.534	733.391	472.04	750.149	175.252	177.299
rfbC	2109584	2110137	-	134.431	244.823	144.979	245.717	163.254	328.128	66.8974	91.0095
rfbD	2111076	2111975	-	407.301	344.536	353.8	297.462	359.587	247.6	120.098	62.0568
rffG	3972522	3973589	+	49.574	43.0977	39.0238	36.0335	41.3037	33.9363	19.3515	10.6806
rffH	3973607	3974466	+	34.6741	18.6814	32.6752	13.3959	33.8301	20.9503	11.3049	3.79115
rhaD	4093447	4094272	-	2.57248	4.79815	2.05745	4.09299	2.81853	4.35478	1.88735	1.14757
rhaS	4097735	4098572	+	11.8313	12.8451	12.1411	12.7138	22.4694	25.5327	5.13891	2.24173
rhlB	3964364	3965630	-	291.48	233.407	262.174	192.189	211.212	192.168	95.4752	59.5817
rhlE	830871	832236	+	46.9871	13.8682	53.4146	9.25012	36.006	3.92267	24.5131	2.28178
rhmA	2358041	2358845	-	19	13.9443	19.8234	10.9621	19.9756	10.0416	6.82775	1.44485
rhmD	2360208	2361414	-	2.17533	5.1472	3.205	3.15045	6.35109	5.64912	1.9991	1.31965
rho	3966416	3967676	+	539.368	476.235	501.647	373.264	482.376	361.149	181.351	119.516
rhsD	523260	527541	+	13.4672	5.28907	13.6099	2.02538	13.7971	2.12666	8.67483	1.31681
rhsE	1527901	1529921	+	6.82256	5.82125	5.87176	3.99377	5.86735	4.06658	3.41831	1.2514
rhtA	849209	850097	-	19.2989	6.84551	22.3946	3.53902	39.0896	6.66538	17.6855	2.67919
rhtB	4008438	4009059	-	88.3618	89.9649	96.4557	73.4925	124.98	156.863	26.4559	30.4086
rhtC	4007756	4008377	+	82.1975	65.3734	88.7829	63.0874	84.6633	77.2869	20.1638	19.1863
ribA	1338569	1339160	-	345.036	351.566	374.901	401.72	317.947	463.983	94.6901	91.3924
ribB	3183812	3184466	-	1431.65	1154.07	1433.13	991.297	1813.66	1634.43	207.211	112.577
ribC	1742600	1743242	-	587.444	1019.7	615.399	1147.71	533.164	865.979	172.461	157.384
ribD	433454	434558	+	309.533	82.7957	298.771	60.0529	242.268	50.3717	105.173	18.3817
ribE	434646	435117	+	820.104	870.195	761.431	650.522	695.787	416.162	367.072	231.294
ribF	21406	22348	+	496.826	106.536	521.424	88.8151	437.918	117.618	204.768	33.2633
ridA	4470526	4470913	-	880.759	1677.69	768.507	1743.27	847.699	2557.3	235.126	518.368
rihC	27292	28207	+	34.0539	148.681	40.3277	134.916	48.8792	121.511	9.7927	16.0003
rimI	4608216	4608631	+	133.698	57.9287	119.4	37.9269	135.075	38.5922	49.2705	9.49611
rimJ	1125561	1126146	+	198.287	218.762	190.399	161.502	176.532	150.348	43.8669	32.5976
rimK	891966	892869	+	79.5218	40.5386	84.0211	37.8361	136.054	51.7943	34.3942	11.2898
rimL	1498937	1499477	+	34.9837	48.5247	28.1546	44.7466	30.8543	61.0096	18.1147	12.0313
rimM	2745369	2745918	-	15875	1484.61	14633.5	775.703	24803.4	782.957	5484.29	244.272
rimO	876709	878035	-	113.536	120.516	103.261	126.139	151.392	189.206	47.4626	31.7472
rimP	3317553	3318006	-	1437.28	381.856	1558.83	337.053	2135.93	571.315	832.064	249.843
rlmA	1906250	1907060	-	57.7771	26.7816	61.1669	23.7438	60.3412	34.0486	39.1736	8.21013
rlmB	4409274	4410006	+	161.014	52.5907	137.138	41.1637	153.408	58.8286	65.1708	13.4627
rlmC	898517	899645	+	44.2843	29.4246	47.9405	22.6798	59.1969	36.4733	31.699	6.67156
rlmD	2913698	2915000	-	27.8882	23.845	25.2816	15.8479	53.4015	33.2193	23.8306	8.43377
rlmE	3327034	3327664	-	507.031	106.476	517.083	77.8067	545.579	81.9851	1553.4	153.897
rlmF	842331	843258	+	79.7315	62.793	76.2319	44.253	120.778	57.5627	42.4471	13.7888
rlmG	3234738	3235875	-	100.306	63.8246	108.421	50.4411	156.563	98.5649	49.2034	22.3155
rlmH	668247	668715	-	233.69	208.267	229.198	35.4329	270.435	34.3773	125.526	16.1882
rlmI	1028778	1029969	-	278.897	163.459	276.097	116.347	316.1	137.359	100.381	32.215
rlmJ	3645384	3646227	+	114.998	93.9121	103.325	75.5996	72.2455	76.1902	17.5647	12.3039
rlmL	1007843	1009952	+	222.152	121.569	210.783	104.353	309.075	199.536	104.322	50.013
rlmM	2940142	2941235	-	119.246	43.3934	112.537	34.012	176.722	44.8239	66.1931	12.6428
rlmN	2643128	2644283	-	262.578	132.657	229.726	91.4179	364.568	108.917	93.0448	19.812
rlpA	664101	665190	-	170.562	146.456	143.343	103.415	169.525	112.291	58.7574	31.0767
rluA	59686	60346	-	39.1618	7.23425	36.4843	4.73001	37.8991	5.49416	31.1564	2.5117
rluB	1326851	1327727	+	418.3	282.84	425.228	252.224	535.564	211.187	137.394	47.5565
rluC	1144939	1145899	+	156.683	102.239	150.781	66.1758	153.707	70.8708	94.3085	30.6308
rluD	2735034	2736011	-	183.325	165.919	178.487	188.691	143.91	154.934	64.9256	41.1091
rluE	1194297	1194951	-	26.9318	29.8246	24.0005	27.2815	30.5993	52.1399	13.0358	15.8587
rluF	4230353	4231226	+	75.7058	31.4299	67.7342	30.8774	72.8109	46.1131	60.4922	18.1572
rmf	1015714	1015882	+	7780.14	3405.4	4294.77	3085.53	8887.66	12235.7	925.567	1000.7
rmuC	4017332	4018760	+	23.47	11.9387	21.913	8.50664	36.304	9.45267	12.9385	3.456
rna	644196	645003	-	83.475	107.476	69.571	95.6814	59.5868	96.1058	26.2852	20.4989
rnb	1346977	1348912	-	271.503	264.299	287.083	280.193	213.407	236.956	127.813	47.7791
rnc	2703386	2704063	-	299.137	162.137	289.506	122.322	291.203	154.923	101.297	47.0969
rnd	1886863	1887991	-	74.7702	19.5539	81.2168	17.0501	61.6131	27.0832	48.2879	6.99583
rne	1141181	1144367	-	359.632	660.514	299.872	670.903	332.979	552.916	122.443	135.351
rng	3396325	3397784	-	52.6377	31.4679	52.1836	24.1255	54.622	52.7067	35.5434	17.479
rnhA	235534	236002	-	119.417	108.969	99.0378	92.4522	75.513	107.298	36.6623	24.2475
rnhB	204496	205089	+	86.2004	39.7624	72.2472	33.2702	72.0332	32.2116	33.7286	7.87206
rnk	643556	643967	-	271.571	411.041	263.203	365.463	338.234	542.899	95.0608	76.0706
rnlA	2765917	2766983	+	155.953	66.3548	168.864	58.58	253.243	52.2554	170.8	22.2481
rnlB	2766991	2767355	+	181.475	84.6941	201.254	113.021	318.316	196.705	145.064	58.0025
rnpA	3884492	3884815	+	2117	318.507	2843.5	186.419	3557.96	241.9	1139.69	69.1437
rnpB	3270215	3270592	-	75156.9	5359.62	78592.9	1794.75	97606	5036.54	68296.7	8843.29
rnr	4406653	4409095	+	209.095	125.713	233.427	92.8351	158.851	77.5775	54.9009	21.8543
rnt	1728346	1728994	+	54.4931	38.3209	54.3306	26.2283	51.6365	23.4576	27.6005	9.60266
rob	4634440	4635310	-	349.1	234.417	401.261	191.992	302.718	212.097	160.341	57.3843
rodZ	2641830	2642844	-	232.455	240.482	202.593	335.665	169.247	222.867	70.1325	80.0157
rof	213677	213924	-	558.139	364.669	628.824	324.38	525.454	232.123	158.171	42.2794
roxA	1187118	1188240	-	583.363	263.845	573.168	206.123	491.583	181.909	163.456	37.5353
rpe	3514389	3515059	-	219.635	390.583	214.081	324.447	286.437	399.094	33.0824	51.4755
rph	3815880	3816549	-	866.454	333.804	755.03	197.588	918.857	201.207	429.252	41.1542
rpiA	3058665	3059325	-	1194.43	1339.4	1143.15	1374.67	908.196	1159.36	187.776	138.08
rpiB	4313349	4313799	+	26.4457	39.6828	28.854	42.5773	37.3508	66.1562	12.2656	11.7437
rpiR	4312100	4312991	-	42.7733	38.3707	38.9972	32.1653	43.9	51.7117	20.5457	10.1353
rplA	4178878	4179583	+	29804.4	7846.74	24977.5	6619.82	34083.4	5994.55	9110.78	1539.93
rplB	3450542	3451364	-	24913.2	3926.08	23567.5	3011.06	23887.8	2017.76	4701.56	627.284
rplC	3452296	3452926	-	32639.8	13411.8	33156.6	8109.9	32911.6	6140.15	6602.35	1327.02
rplD	3451684	3452286	-	35613.1	5329.65	32721.2	3161.81	32754.8	2371.01	6372.76	819.634
rplE	3446898	3447438	-	36438.3	28699.1	34697.5	27381.8	40345.6	20014.6	11372.7	4734.77
rplF	3445606	3446140	-	20350.8	2593.63	19598.2	1841.13	22839.7	1592.59	6072.27	613.845
rplI	4426107	4426557	+	15223.1	17475.7	15057.7	26147.8	18906.2	14173.4	3340.19	2206.96
rplJ	4179995	4180493	+	45809.1	14203.7	46422.8	13849.4	55621.7	16908.3	11034.5	4114.5
rplK	4178446	4178875	+	27537.5	30249.7	25303.6	31144.5	36116.3	31708.7	9418.32	7760.15
rplL	4180559	4180925	+	48967.9	32694.5	42751.2	28905.4	52810.6	32359.7	10155.7	5442.49
rplM	3378222	3378651	-	24103.2	19459	20797.3	16565	21660.4	12660.9	6415.79	2216.98
rplN	3447777	3448149	-	54739.7	32950.5	49087.9	36916.6	54362.6	32153.8	14437.9	8664.63
rplO	3444104	3444539	-	18208.5	1777.03	18169.9	1048.09	20877.6	809.161	6109.75	414.246
rplP	3448759	3449169	-	25909.7	7742.66	24635.7	6004.77	25909.1	3281.88	5357.76	805.75
rplQ	3439615	3439999	-	16382.7	6212.9	15228.1	5246.43	16501.7	5622.83	4735.46	1121.21
rplR	3445243	3445597	-	23141.8	3569.72	21430.6	2664.25	24861.1	1898.06	6704.57	663.661
rplS	2744182	2744530	-	12582.7	17384	12809.7	20118.2	22534.5	31350	4970.08	4458.16
rplT	1799392	1799749	-	17522.4	9424.3	17724.8	9516.93	18741.2	9793.23	8785.04	2660.91
rplU	3333139	3333451	-	33499.2	13032.3	32154.2	13347.2	44938.2	25526.7	11875.6	6179.81
rplV	3449900	3450233	-	24267.4	4664.83	23629.8	4047.39	24325.8	2709.47	4493.67	686.868
rplW	3451381	3451680	-	31175.6	4625.5	27796.4	3102.36	27425.8	2906.83	5527.16	776.437
rplX	3447452	3447767	-	33655.6	6003.41	33248.1	5348.41	37233.7	3553.5	10154.8	874.828
rplY	2282516	2282801	+	15850.8	27765.5	12935.2	24342.7	22431.3	30656.1	5681.42	6246.49
rpmA	3332861	3333119	-	29201.8	19610.4	27952.5	21385.2	42804.6	32281	10424.7	5604.71
rpmB	3811437	3811674	-	21574.7	22566.2	22199.8	24523.6	23910.2	23398.2	4662.25	3370.21
rpmC	3448568	3448758	-	29353.4	4401.12	26282	2621.66	28473.6	1519.52	6189.96	399.716
rpmD	3444542	3444722	-	20756.8	5093.15	20041.8	3812.23	22865.2	2817.02	6667.02	792.287
rpmE	4127012	4127225	+	12152.4	69203.6	11853.3	83153.1	20473.5	91903.8	5477.04	14938
rpmF	1147366	1147540	+	22562.3	29228.3	19585.7	27108	33741.5	42282.4	9907.58	10426.7
rpmG	3811249	3811417	-	29133.3	43572.9	20730.8	39019.5	21840.3	51351	4398.57	7335.22
rpmH	3884335	3884476	+	15939.6	43720.2	17885.4	53992.2	29320.8	102072	7798.08	23674.4
rpmI	1799801	1799999	-	19980.3	13613	16460.1	12707.1	17884.8	17614.4	7905.54	4559.27
rpmJ	3442617	3442734	-	17909.3	21871.5	16496.1	17630.4	17649.6	27186.7	5278.42	6346.82
rpoA	3440039	3441029	-	24274.5	3538.3	22873.3	2291	23039.5	1639.09	6656.46	507.579
rpoB	4181244	4185273	+	1578.5	764.749	1272.95	533.772	1441.44	671.458	323.399	143.322
rpoC	4185349	4189573	+	2149.98	556.659	1729.92	337.659	2024.18	411.787	552.127	83.3335
rpoD	3213046	3214888	+	772.939	421.61	637.902	381.685	758.931	442.207	595.768	255.126
rpoE	2709436	2710012	-	643.818	57.4401	693.399	36.2246	1349.39	50.3807	258	17.6565
rpoH	3599928	3600783	-	3235.42	931.604	3392.02	756.331	2520.28	660.915	661.953	167.362
rpoN	3344716	3346150	+	179.046	71.3634	154.784	49.5253	176.845	125.268	98.799	41.3112
rpoS	2866558	2867551	-	3287.2	352.702	3738.52	323.068	5642.18	1635.05	1699.32	261.717
rpoZ	3822105	3822381	+	5274.93	5094.37	4474.71	5121.32	4483.06	8159.96	1029.36	1386.99
rppH	2968446	2968977	-	249.183	61.5539	277.978	43.9478	246.958	47.2415	151.989	22.0114
rprA	1770371	1770477	+	3548.89	170.266	4709.72	51.1823	556.333	2.41631	1381.06	9.73847
rpsA	961994	963668	+	8826.4	3058.68	8187.54	2471.75	8621.07	1970.29	2733.21	484.155
rpsB	189873	190599	+	17875.2	14112.1	17538	16245.6	20007.2	11397.1	4886.54	2366
rpsC	3449181	3449883	-	26356.6	4060.3	24413.3	2940.31	26259.6	1647.28	5407.85	465.445
rpsD	3441054	3441675	-	17299.9	4776.33	16402.1	3586.03	18189.9	2240.17	5562.9	705.886
rpsE	3444725	3445229	-	17282.2	10083.7	16699.7	6305.53	19141.4	6644.93	5428.13	2155.7
rpsF	4425117	4425513	+	19275.1	53600.5	17276.3	52713.2	22903.9	57875.3	4316.06	9369.97
rpsG	3473541	3474081	-	10982.6	6447.82	10956.8	5571.56	11323.4	5339.94	2717.86	1253.89
[truncated: 1,620 more rows]
