# Supplementary material for: Absolute quantification of translational regulation and burden using combined sequencing approaches
Source: Mol Syst Biol. 2019 May 3;15(5):e8719. doi: 10.15252/msb.20188719 (PMC6498945; doi:10.15252/msb.20188719)
Supplement: Supplementary file 5 — Dataset EV4 [file MSB-15-e8719-s005.xlsx]

## Sheet: Overview
Sheet	Description
mRNA_LacZ	DESeq2 output for a comparison of the read counts from the RNA-seq data (biological replicates pooled) for cells harbouring the LacZ construct when IPTG is present and absent. Descriptions of all columns are available from the DESeq2 website: https://bioconductor.org/packages/release/bioc/html/DESeq2.html
Te_LacZ	DESeq2 output for a comparison of the translational efficiency calcualted from the Ribo-seq data (biological replicates pooled) for cells harbouring the LacZ construct when IPTG is present and absent. Descriptions of all columns are available from the DESeq2 website: https://bioconductor.org/packages/release/bioc/html/DESeq2.html
mRNA_Pk-LacZ	DESeq2 output for a comparison between the read counts of the RNA-seq data (biological replicates pooled) for cells harbouring the PK-LacZ construct when IPTG is present and absent. Descriptions of all columns are available from the DESeq2 website: https://bioconductor.org/packages/release/bioc/html/DESeq2.html
Te_PK-LacZ	DESeq2 output for a comparison of the translational efficiency calcualted from the Ribo-seq data (biological replicates pooled) for cells harbouring the PK-LacZ construct when IPTG is present and absent. Descriptions of all columns are available from the DESeq2 website: https://bioconductor.org/packages/release/bioc/html/DESeq2.html

## Sheet: mRNA_LacZ
gene	baseMean	log2FoldChange	pvalue	padj
lacZ	1.34797e+06	-1.03492	6.65e-12	2.9e-08
yegX	211.449	-0.795562	2.61e-06	0.00567646
aaaD	27.1736	-0.0366732	0.79805	0.999951
aaeA	186.985	0.0742746	0.6576	0.999951
aaeB	358.369	0.18798	0.247128	0.999951
aaeR	797.665	0.0106106	0.950333	0.999951
aaeX	21.8737	-0.112517	0.418431	0.999951
aas	1366.45	-0.106706	0.488485	0.999951
aat	658.703	-0.105708	0.53234	0.999951
abgA	141.279	-0.141413	0.40046	0.999951
abgB	114.363	-0.0548718	0.746887	0.999951
abgR	253.852	-0.00291938	0.986132	0.999951
abgT	89.0921	-0.0365959	0.812543	0.999951
abrB	105.674	-0.0141843	0.932806	0.999951
accA	28017.2	-0.0102669	0.948378	0.999951
accB	14226.3	0.103262	0.470887	0.999951
accC	27136.6	0.154199	0.333115	0.999951
accD	51133.5	-0.0105384	0.948374	0.999951
aceA	7749.44	0.119964	0.477076	0.999951
aceB	7556.4	0.09566	0.511345	0.999951
aceE	53369.4	0.100518	0.54506	0.999951
aceF	33109.1	0.154264	0.345529	0.999951
aceK	688.995	-0.0463387	0.7801	0.999951
ackA	7711.12	0.0494449	0.771746	0.999951
acnA	5945.88	0.0194345	0.897002	0.999951
acnB	135324	0.0581085	0.715192	0.999951
acpH	385.748	-0.0893489	0.5857	0.999951
acpP	110249	0.0874834	0.595327	0.999951
acpS	889.367	-0.014921	0.924484	0.999951
acpT	1442.07	-0.0169159	0.920572	0.999951
acrA	23889.8	0.0670166	0.643199	0.999951
acrB	27051.4	0.00968794	0.952721	0.999951
acrD	466.008	0.100244	0.537958	0.999951
acrE	39.6704	0.0487984	0.754986	0.999951
acrF	610.38	-0.0109613	0.948642	0.999951
acrR	1307.76	0.0794451	0.630494	0.999951
acrZ	3251.99	-0.2067	0.224722	0.999951
acs	1240.73	-0.0254852	0.872543	0.999951
actP	555.032	-0.114579	0.500543	0.999951
acuI	2969.24	-0.0204113	0.90467	0.999951
ada	287.153	-0.154421	0.364342	0.999951
add	2150.56	0.0435364	0.767207	0.999951
ade	787.186	-0.0230723	0.890158	0.999951
adhE	24511.8	0.040496	0.810557	0.999951
adhP	200.578	-0.0188656	0.909936	0.999951
adiA	134.764	0.104583	0.521567	0.999951
adiC	53.4516	-0.20378	0.214981	0.999951
adiY	29.279	-0.026608	0.860602	0.999951
adk	20198.8	0.0607866	0.669274	0.999951
aegA	417.699	0.0500852	0.759771	0.999951
aer	1501.15	-0.178331	0.293193	0.999951
aes	202.227	-0.0654447	0.700242	0.999951
afuB	358.387	0.0533402	0.74836	0.999951
afuC	1197.5	0.181296	0.287287	0.999951
agaA	135.234	-0.0487037	0.765364	0.999951
agaB	39.8126	0.0603642	0.704568	0.999951
agaC	28.847	-0.0286053	0.829878	0.999951
agaD	40.9634	-0.0198119	0.899263	0.999951
agaI	65.9727	-0.00676918	0.967242	0.999951
agaR	2344.46	-0.127387	0.429052	0.999951
agaS	43.5443	-0.0628957	0.698808	0.999951
agaV	131.98	0.0149086	0.916521	0.999951
agaW	75.0013	-0.0574936	0.69509	0.999951
agp	1613.54	0.0693975	0.647898	0.999951
ahpC	65671.9	0.123788	0.438835	0.999951
ahpF	18060.9	0.0815723	0.627774	0.999951
aidB	316.067	-0.0703586	0.66358	0.999951
ais	5034.69	0.046116	0.768539	0.999951
alaA	2187.32	0.0304876	0.855092	0.999951
alaC	1608.91	0.0072723	0.963622	0.999951
alaE	12567	-0.0492573	0.733196	0.999951
alaS	32234.4	0.0277346	0.843202	0.999951
alaW	683.829	-0.100354	0.500508	0.999951
alaX	401.614	-0.0445584	0.713902	0.999951
aldA	27251.7	-0.0102662	0.944692	0.999951
aldB	277.851	0.162907	0.32259	0.999951
alkA	365.396	-0.127382	0.447726	0.999951
alkB	64.3314	0.0149512	0.925539	0.999951
allA	187.128	-0.12971	0.446527	0.999951
allB	270.27	-0.0132998	0.937334	0.999951
allC	526.266	0.014479	0.925656	0.999951
allD	39.0008	0.062959	0.664892	0.999951
allR	4657.93	-0.0249265	0.870447	0.999951
allS	35.3615	0.154025	0.328419	0.999951
alpA	62.1142	-0.0531406	0.74263	0.999951
alr	1088.09	0.069927	0.662916	0.999951
alsA	93.6755	0.155797	0.352291	0.999951
alsB	350.942	0.0817072	0.621845	0.999951
alsC	49.5401	-0.199525	0.215422	0.999951
alsE	112.638	-0.0277802	0.870474	0.999951
alsK	153.721	-0.0136229	0.935527	0.999951
alx	406.316	-0.164845	0.314732	0.999951
amiA	3054.15	0.0557794	0.717088	0.999951
amiB	3781.25	0.0747948	0.655587	0.999951
amiC	3737.69	0.0193459	0.893215	0.999951
amiD	2402.52	-0.10288	0.496287	0.999951
amn	1291.34	0.105962	0.524992	0.999951
ampC	441.114	0.151513	0.341235	0.999951
ampD	755.823	-0.0771792	0.650284	0.999951
ampE	717.364	-0.0892713	0.588986	0.999951
ampG	379.913	-0.145346	0.390243	0.999951
ampH	434.793	0.0176279	0.911418	0.999951
amtB	475.869	-0.16783	0.301406	0.999951
amyA	594.142	-0.130596	0.417262	0.999951
anmK	1936.67	-0.0702637	0.643224	0.999951
ansA	2049.64	-0.0353886	0.815604	0.999951
ansB	650.502	-0.00200109	0.989769	0.999951
ansP	443.563	-0.0822865	0.612762	0.999951
apaG	242.607	-0.159673	0.341797	0.999951
apaH	284.103	0.171788	0.310209	0.999951
apbE	360.08	-0.0101273	0.952213	0.999951
aphA	702.365	0.00890019	0.957218	0.999951
appA	328.838	0.104042	0.540482	0.999951
appB	396.916	-0.158225	0.344058	0.999951
appC	403.144	-0.0470245	0.772329	0.999951
appY	491.363	0.216355	0.202111	0.999951
apt	3023.6	0.0670652	0.691539	0.999951
aqpZ	601.435	-0.227789	0.174354	0.999951
araA	203.577	0.0935554	0.582989	0.999951
araB	200.271	0.00266776	0.98732	0.999951
araC	5994.85	-0.0300081	0.858032	0.999951
araD	35.0841	0.130839	0.359609	0.999951
araE	1722.22	-0.0393461	0.811533	0.999951
araF	206.334	-0.0599528	0.720563	0.999951
araG	185.027	0.00201891	0.9905	0.999951
araH	143.556	-0.0761127	0.653208	0.999951
araJ	313.27	-0.168222	0.322919	0.999951
arcA	24977.2	-0.130455	0.403772	0.999951
arcB	1913.1	0.0085851	0.959815	0.999951
arcZ	10058.6	-0.114298	0.501084	0.999951
arfA	22075.2	0.219725	0.188552	0.999951
arfB	1790.18	0.192689	0.228751	0.999951
argA	2541.94	-0.0433641	0.799174	0.999951
argB	2496.99	-0.000352715	0.998197	0.999951
argC	3190.07	-0.134279	0.343879	0.999951
argD	3005.32	-0.0150801	0.922531	0.999951
argE	677.221	-0.100375	0.545728	0.999951
argF	3900.85	-0.103986	0.504739	0.999951
argG	12028.2	-0.0680447	0.662459	0.999951
argH	4568.38	0.0541837	0.717981	0.999951
argI	918.245	-0.0806239	0.585353	0.999951
argK	85.8719	-0.020341	0.903904	0.999951
argO	652.606	-0.149918	0.36076	0.999951
argP	1355.35	-0.0313254	0.841641	0.999951
argQ	193.864	-0.123965	0.375311	0.999951
argR	1948.6	-0.0272594	0.869613	0.999951
argS	28395.2	0.0258599	0.850313	0.999951
argT	6239.16	-0.0762622	0.653924	0.999951
argU	686.81	-0.0421189	0.784772	0.999951
argV	2739.24	-0.214862	0.166	0.999951
argW	2038.42	-0.0974125	0.484894	0.999951
argX	25400.3	-0.0563623	0.740682	0.999951
argY	568.489	-0.0270523	0.818048	0.999951
argZ	476.151	-0.0140226	0.923763	0.999951
ariR	149.971	0.0167552	0.921682	0.999951
arnA	5294.84	0.239322	0.144111	0.999951
arnB	15461.8	0.106155	0.495601	0.999951
arnC	1446.28	0.191263	0.250105	0.999951
arnD	589.615	0.00850681	0.958985	0.999951
arnE	64.9129	0.0837945	0.581352	0.999951
arnF	22.5844	-0.00906924	0.943345	0.999951
arnT	199.558	-0.0866687	0.604649	0.999951
aroA	3958.34	0.0668419	0.687151	0.999951
aroB	6972.21	-0.0721021	0.66094	0.999951
aroC	4080.4	0.182724	0.207567	0.999951
aroD	1096.85	0.11791	0.437703	0.999951
aroE	474.639	-0.0898766	0.563756	0.999951
aroF	4922.17	-0.0970346	0.557542	0.999951
aroH	1965.71	0.00463001	0.976825	0.999951
aroK	14617.5	0.0691842	0.649146	0.999951
aroL	864.792	0.00356556	0.981965	0.999951
aroM	436.874	-0.111716	0.482732	0.999951
aroP	9935.7	0.0128079	0.94004	0.999951
arpA	42.4895	0.0569401	0.661408	0.999951
arpB	6.96759	0.03736	0.616375	0.999951
arsB	376.156	-0.167432	0.314354	0.999951
arsC	175.753	-0.0325189	0.848577	0.999951
arsR	235.723	-0.0680257	0.688387	0.999951
artI	2975.23	0.21612	0.162423	0.999951
artJ	1503.48	-0.0833322	0.615691	0.999951
artM	472.141	-0.0381917	0.822569	0.999951
artP	1193.15	0.0815633	0.606886	0.999951
artQ	360.907	-0.000706381	0.996581	0.999951
ascB	353.108	-0.02156	0.896135	0.999951
ascF	524.663	-0.16481	0.302436	0.999951
ascG	1699.83	-0.0360731	0.806321	0.999951
asd	23763.8	0.260234	0.093411	0.999951
aslA	212.057	0.0277994	0.869132	0.999951
aslB	597.233	-0.0282819	0.858774	0.999951
asmA	3260.12	-0.115274	0.419299	0.999951
asnA	6074.34	-0.0799196	0.633402	0.999951
asnB	6604.07	0.0173207	0.916542	0.999951
asnC	293.289	-0.099056	0.539785	0.999951
asnS	23799.1	-0.00360738	0.981799	0.999951
asnT	125.201	-0.0606295	0.630331	0.999951
asnU	239.267	-0.0197763	0.893608	0.999951
asnV	70.2306	0.0312732	0.830112	0.999951
asnW	112.838	-0.0996878	0.435079	0.999951
aspA	6800.27	0.0481373	0.768091	0.999951
aspC	32362.8	0.0636005	0.649723	0.999951
aspS	18487.3	0.0471722	0.759091	0.999951
aspT	6697.8	0.0713716	0.670422	0.999951
aspU	596.762	-0.141692	0.376811	0.999951
aspV	1630.15	-0.0797914	0.632043	0.999951
asr	154.427	0.168407	0.307981	0.999951
astA	170.711	-0.0911308	0.572971	0.999951
astB	489.157	-0.00246951	0.979827	0.999951
astC	650.018	-0.0842617	0.620252	0.999951
astD	271.109	0.00816005	0.961587	0.999951
astE	62.6258	-0.214728	0.191435	0.999951
atoA	54.9288	-0.0229843	0.887853	0.999951
atoB	239.847	0.0242906	0.884802	0.999951
atoC	134.255	0.0939785	0.581382	0.999951
atoD	148.42	-0.059397	0.722591	0.999951
atoE	106.196	-0.0613816	0.71162	0.999951
atoS	66.0652	0.105228	0.532862	0.999951
atpA	195788	0.114298	0.497379	0.999951
atpB	34284.8	-0.0776228	0.605037	0.999951
atpC	56323.5	0.0914909	0.591422	0.999951
atpD	150033	0.0762282	0.654317	0.999951
atpE	32115.3	-0.0472208	0.781491	0.999951
atpF	93932.8	0.276876	0.0782318	0.999951
atpG	76351.5	0.16908	0.309395	0.999951
atpH	57717.2	0.243767	0.119915	0.999951
atpI	12258.5	-0.0659368	0.696216	0.999951
avtA	3017.41	0.0770181	0.596244	0.999951
azoR	2044.77	0.0136003	0.924813	0.999951
azuC	8302.96	0.0139519	0.930119	0.999951
bacA	2694.45	-0.178425	0.293029	0.999951
baeR	455.131	-0.0108614	0.946562	0.999951
baeS	218.851	0.0102084	0.951547	0.999951
bamA	33426.5	0.0642387	0.651624	0.999951
bamB	20242.7	-0.0359662	0.817396	0.999951
bamC	37864	-0.0194609	0.8961	0.999951
bamD	12029.7	0.0781311	0.592409	0.999951
bamE	16302.1	-0.0484607	0.762712	0.999951
barA	973.968	-0.00626604	0.969246	0.999951
basR	2055.01	0.167287	0.307829	0.999951
basS	911.12	0.235153	0.143859	0.999951
bax	11641.5	-0.119047	0.478406	0.999951
bcp	3224.61	0.0115139	0.936232	0.999951
bcr	482.179	-0.241161	0.146491	0.999951
bcsA	565.378	-0.0766437	0.652939	0.999951
bcsB	457.657	0.160128	0.308457	0.999951
bcsC	1073.25	0.0899907	0.579656	0.999951
bcsE	1829.61	-0.0249591	0.880311	0.999951
bcsF	45.634	0.089781	0.561393	0.999951
bcsG	488.117	0.110819	0.475332	0.999951
bcsQ	1969.99	0.000135389	0.999332	0.999951
bcsZ	161.151	-0.0147884	0.930818	0.999951
bdcA	174.076	0.00491692	0.976692	0.999951
bdcR	307.717	0.080572	0.624446	0.999951
bdm	99.8138	-0.0910936	0.428751	0.999951
beeE	5.55804	0.0224436	0.804215	0.999951
betA	662.161	0.0599154	0.719505	0.999951
betB	2320.4	-0.0316345	0.837681	0.999951
betI	1445.73	0.0310548	0.833262	0.999951
betT	1700.98	-0.118492	0.454977	0.999951
bfd	16.0722	0.00698182	0.949883	0.999951
bfr	358.174	-0.0813041	0.618879	0.999951
bglA	5241.55	0.0726484	0.605614	0.999951
bglB	78.7427	-0.0771669	0.648253	0.999951
bglF	68.8383	-0.0127755	0.938226	0.999951
bglG	25.5601	-0.0150988	0.918909	0.999951
bglH	192.163	-0.0102325	0.951158	0.999951
bglJ	63.7556	-0.0623617	0.699872	0.999951
bglX	10229.8	0.00327001	0.982496	0.999951
bhsA	683.296	0.116311	0.490222	0.999951
bioA	3063.87	-0.0565129	0.739671	0.999951
bioB	10466.5	0.11571	0.495086	0.999951
bioC	3096.07	0.0159949	0.923325	0.999951
bioD	2545.19	0.106837	0.506544	0.999951
bioF	4936.75	0.00347021	0.983731	0.999951
bioH	1658.87	-0.056917	0.723306	0.999951
birA	1362.43	0.016835	0.914373	0.999951
bisC	2224.65	-0.0278841	0.853364	0.999951
blc	72.868	-0.0595007	0.705483	0.999951
blr	1014.53	-0.0615468	0.707568	0.999951
bluF	429.708	-0.0743607	0.571631	0.999951
bluR	3617.65	-0.0427389	0.80194	0.999951
bolA	4470.72	-0.255602	0.118477	0.999951
borD	20980.8	0.183479	0.242283	0.999951
brnQ	4003.7	-0.123329	0.384007	0.999951
bsmA	1359.15	0.0722008	0.651821	0.999951
bssR	785.22	0.101753	0.526746	0.999951
bssS	2902.39	-0.0864998	0.549328	0.999951
btuB	4905.69	-0.0272529	0.847563	0.999951
btuC	870.431	-0.23349	0.140126	0.999951
btuD	442.78	-0.00385658	0.98115	0.999951
btuE	701.959	-0.00563292	0.971484	0.999951
btuF	670.083	-0.173125	0.253048	0.999951
btuR	448.559	0.0292584	0.860762	0.999951
cadA	166.072	-0.0199042	0.90693	0.999951
cadB	54.3447	-0.0016295	0.991577	0.999951
cadC	209.575	0.0581044	0.686045	0.999951
caiA	734.531	0.0459827	0.770205	0.999951
caiB	230.976	0.0878091	0.596135	0.999951
caiC	106.357	0.211802	0.213967	0.999951
caiD	209.543	0.137195	0.419218	0.999951
caiE	101.381	0.0830843	0.61281	0.999951
caiF	130.551	-0.0612319	0.699144	0.999951
caiT	70.0494	0.145604	0.369226	0.999951
can	9985.18	0.108666	0.493917	0.999951
carA	6710.59	0.04971	0.768717	0.999951
carB	13081.2	0.207417	0.180091	0.999951
casA	166.523	0.0169628	0.91966	0.999951
casB	90.4986	0.12298	0.468721	0.999951
casC	190.046	-0.0262988	0.876942	0.999951
casD	133.387	-0.00964092	0.954891	0.999951
casE	174.896	-0.016586	0.922442	0.999951
cbeA	6.39393	0.0599175	0.472006	0.999951
cbl	547.877	-0.0351913	0.832098	0.999951
cbpA	1310.47	0.19061	0.263315	0.999951
cbpM	310.399	0.0314688	0.852948	0.999951
cbrA	1264.59	0.100249	0.551189	0.999951
cbrB	1111.77	-0.146238	0.373219	0.999951
cbrC	1622.91	0.0638211	0.698504	0.999951
cbtA	12.1756	-0.0359263	0.762872	0.999951
cca	3599.95	-0.131153	0.426511	0.999951
ccmA	675.386	-0.0613145	0.714467	0.999951
ccmB	246.194	-0.0617092	0.705919	0.999951
ccmC	542.386	-0.0450432	0.773727	0.999951
ccmD	88.2567	0.0358768	0.833028	0.999951
ccmE	240.259	0.116769	0.482896	0.999951
ccmF	397.886	-0.0544307	0.749451	0.999951
ccmH	526.907	0.00305613	0.985063	0.999951
cdaR	530.961	0.0738384	0.662344	0.999951
cdd	1556.47	-0.139391	0.367421	0.999951
cdh	355.27	-0.0353027	0.830779	0.999951
cdsA	4942.22	-0.253301	0.0894607	0.999951
cedA	325.743	-0.00447049	0.978395	0.999951
cfa	2723.63	-0.0228254	0.893251	0.999951
chaA	487.451	-0.034429	0.838139	0.999951
chaB	157.819	0.159797	0.348462	0.999951
chaC	730.524	-0.0708476	0.672521	0.999951
chbA	240.583	-0.0365095	0.827538	0.999951
chbB	656.083	-0.202455	0.221853	0.999951
chbC	372.744	-0.111275	0.488342	0.999951
chbF	725.771	-0.120641	0.450423	0.999951
chbG	1287.08	-0.0757698	0.649834	0.999951
chbR	213.396	0.0762935	0.651569	0.999951
cheA	454.86	-0.0509376	0.747974	0.999951
cheB	114.455	0.0307833	0.856515	0.999951
cheR	47.6692	-0.197595	0.22205	0.999951
cheW	165.835	-0.0454617	0.789673	0.999951
cheY	184.487	0.0311389	0.855021	0.999951
cheZ	333.182	-0.0890356	0.579462	0.999951
chiA	1744.26	0.158404	0.350829	0.999951
chiP	125.081	-0.0395934	0.815976	0.999951
chiQ	213.366	0.0850729	0.610169	0.999951
chiX	3991.1	-0.0554156	0.651842	0.999951
cho	449.033	-0.0918824	0.500546	0.999951
chpB	683.866	0.0349437	0.831501	0.999951
chpS	1335.88	0.0111145	0.939114	0.999951
chrR	1243.37	0.0441102	0.784365	0.999951
cirA	471.417	-0.00430441	0.979323	0.999951
citC	24.9703	0.0699826	0.529306	0.999951
citE	10.9882	0.0832584	0.409916	0.999951
citF	48.1952	0.0935691	0.561517	0.999951
citG	14.1011	0.0831076	0.497683	0.999951
citT	197.56	-0.13016	0.433789	0.999951
citX	22.1104	0.0875533	0.526619	0.999951
clcA	1088.43	-0.0710817	0.631505	0.999951
clcB	230.599	-0.148241	0.384182	0.999951
clpA	35914.8	0.0446577	0.747124	0.999951
clpB	19488.2	0.0870829	0.606238	0.999951
clpP	18649.8	-0.0774475	0.616647	0.999951
clpS	2890.02	0.156413	0.358477	0.999951
clpX	46693.4	0.044692	0.757784	0.999951
clsA	3212.25	-0.125282	0.390776	0.999951
clsB	76.5691	0.183007	0.277147	0.999951
clsC	285.282	-0.0906515	0.571011	0.999951
cmk	11992.4	-0.0627475	0.65788	0.999951
cmoA	1022.41	-0.0135506	0.93649	0.999951
cmoB	1392.46	0.076961	0.616409	0.999951
cmtA	134.99	-0.067163	0.691864	0.999951
cmtB	23.2242	0.0383304	0.779337	0.999951
cnu	656.406	-0.0923366	0.577321	0.999951
coaA	865.083	-0.0880314	0.562102	0.999951
coaD	739.987	-0.0236695	0.882737	0.999951
coaE	3123.23	-0.0182522	0.905379	0.999951
cobC	59.9291	0.00184191	0.99071	0.999951
cobS	2429.06	-0.176203	0.290461	0.999951
cobT	1747.45	-0.0683693	0.651613	0.999951
cobU	1756.89	-0.155694	0.345874	0.999951
codA	4823.86	0.086922	0.568688	0.999951
codB	2123.45	0.0500038	0.768916	0.999951
cof	682.421	-0.21064	0.178327	0.999951
cohE	10.3357	0.0621355	0.440969	0.999951
copA	57728.8	0.278621	0.0778296	0.999951
corA	34148.2	-0.0313551	0.840823	0.999951
cpdA	3666.41	-0.110095	0.459229	0.999951
cpdB	2854.16	0.0940137	0.57742	0.999951
cpsB	142.125	0.0706124	0.677004	0.999951
cpsG	113.005	0.00823124	0.961483	0.999951
cptA	2150.93	-0.149715	0.30974	0.999951
cpxA	1469.39	-0.098	0.545136	0.999951
cpxP	12711.4	-0.0105721	0.883152	0.999951
cpxR	4833.06	0.043686	0.772378	0.999951
cra	2121.65	0.0289691	0.841556	0.999951
crcB	1035.78	-0.138699	0.355784	0.999951
creA	1623.99	-0.114696	0.490455	0.999951
creB	1199.88	-0.116872	0.487838	0.999951
creC	271.095	0.0430317	0.799442	0.999951
creD	5384.19	0.0677234	0.688616	0.999951
crl	2727.02	-0.034486	0.831254	0.999951
crp	17299.5	0.0610043	0.659552	0.999951
crr	45574.9	-0.0170591	0.919692	0.999951
csdA	2510.69	-0.142231	0.357535	0.999951
csdE	953.343	0.0469163	0.758449	0.999951
csgA	1248.8	0.104176	0.531771	0.999951
csgB	396.911	0.196598	0.24859	0.999951
csgC	26.197	-0.0936235	0.469791	0.999951
csgD	373.418	0.0675982	0.665445	0.999951
csgE	99.7082	0.0322892	0.82747	0.999951
csgF	82.8615	0.0322482	0.821273	0.999951
csgG	664.611	0.044633	0.793107	0.999951
csiD	274.136	-0.0167414	0.904025	0.999951
csiE	169.19	0.0109617	0.9485	0.999951
csiR	656.155	-0.0798199	0.635813	0.999951
cspA	51960.5	-0.0488037	0.72798	0.999951
cspB	5770.87	-0.0159185	0.801542	0.999951
cspC	12143.9	-0.0481017	0.777771	0.999951
cspD	14528.1	-0.0458433	0.771489	0.999951
cspE	23453.7	-0.00864017	0.959143	0.999951
cspF	448.516	-0.0877568	0.47418	0.999951
cspG	12706.5	-0.0135332	0.817507	0.999951
cspH	79.0704	-0.0214048	0.807404	0.999951
cspI	1167.99	-0.0280229	0.615919	0.999951
csrA	14870.1	-0.0944955	0.574519	0.999951
csrB	371302	0.0730375	0.625737	0.999951
csrC	33101.2	0.304981	0.0735635	0.999951
csrD	2898.2	-0.0581272	0.724885	0.999951
cstA	29419.3	-0.040047	0.73764	0.999951
cueO	15777.5	0.228037	0.154743	0.999951
cueR	3802.23	0.051498	0.74813	0.999951
curA	436.875	-0.0249071	0.88082	0.999951
cusA	588.207	-0.19418	0.233531	0.999951
cusB	464.431	-0.232966	0.0402912	0.999951
cusC	2193.65	-0.0749467	0.175605	0.999951
cusF	412.264	-0.198015	0.0455256	0.999951
cusR	2638.04	-0.276818	0.0697608	0.999951
cusS	339.99	-0.327671	0.0545514	0.999951
cutA	728.706	-0.0295192	0.857752	0.999951
cutC	4869.18	-0.125809	0.391935	0.999951
cvpA	14409	-0.237562	0.131009	0.999951
cvrA	538.613	-0.160271	0.294564	0.999951
cyaA	6777.56	-0.0175629	0.907165	0.999951
cyaR	8946.76	-0.0156727	0.897852	0.999951
cyaY	1167.52	0.035088	0.818197	0.999951
cybB	1240.68	-0.0404012	0.798562	0.999951
cybC	242.966	0.082679	0.627153	0.999951
cycA	9658.2	-0.0681913	0.688552	0.999951
cydA	14093.9	-0.0372555	0.819674	0.999951
cydB	10848.3	-0.00763739	0.964235	0.999951
cydC	904.887	0.0946876	0.561777	0.999951
cydD	1246.58	0.0105194	0.945343	0.999951
cynR	316.795	-0.00361336	0.983058	0.999951
cynS	160.317	-0.0236337	0.888735	0.999951
cynT	159.532	-0.0792707	0.641859	0.999951
cynX	247.299	-0.0973355	0.565366	0.999951
cyoA	50844.5	0.0353746	0.811209	0.999951
cyoB	52257.8	-0.0337681	0.842163	0.999951
cyoC	18798.5	0.0156718	0.926224	0.999951
cyoD	12204.8	0.0433632	0.795642	0.999951
cyoE	23890.8	-0.0226309	0.894317	0.999951
cysA	7766.13	0.0115005	0.946158	0.999951
cysB	3190.2	-0.0295555	0.850285	0.999951
cysC	1687.16	-0.0199889	0.906641	0.999951
cysD	7310.97	0.041687	0.800061	0.999951
cysE	2100.66	-0.0305208	0.856022	0.999951
cysG	3132.49	0.0114189	0.939686	0.999951
cysH	9700.47	0.117979	0.460335	0.999951
cysI	23122.3	0.0614401	0.718276	0.999951
cysJ	14566.6	0.0437628	0.795103	0.999951
cysK	71574.2	0.0667875	0.692939	0.999951
cysM	4873.84	0.072852	0.642245	0.999951
cysN	13877.8	-0.0813232	0.632454	0.999951
cysP	4957	0.077121	0.647884	0.999951
cysQ	4331.48	-0.163995	0.323347	0.999951
cysS	12343	0.093116	0.562511	0.999951
cysT	19137.8	-0.159749	0.344975	0.999951
cysU	1164.76	-0.0563927	0.736979	0.999951
cysW	2683.44	0.00855291	0.959851	0.999951
cysZ	1553.25	-0.138298	0.402052	0.999951
cytR	798.089	0.0259345	0.877609	0.999951
dacA	8253.81	0.152963	0.276932	0.999951
dacB	546.123	-0.0051364	0.9759	0.999951
dacC	4192.14	0.0909976	0.557235	0.999951
dacD	720	-0.122668	0.460434	0.999951
dadA	16237.7	0.00996707	0.952454	0.999951
dam	1278.45	0.121426	0.410201	0.999951
damX	10560.1	0.206182	0.185637	0.999951
dapA	25723.6	-0.0144608	0.916238	0.999951
dapB	2632.93	0.141699	0.35221	0.999951
dapD	17448.3	0.0475219	0.73231	0.999951
dapE	3337.53	-0.115564	0.440578	0.999951
dapF	2656.07	-0.0801583	0.634503	0.999951
dauA	1267.3	0.0556881	0.73148	0.999951
dbpA	478.28	-0.0516747	0.754498	0.999951
dcd	7987.91	-0.0459507	0.787248	0.999951
dcm	1074.8	-0.016063	0.924155	0.999951
dcp	4404.12	0.111181	0.432692	0.999951
dcrB	16132.1	0.122311	0.380605	0.999951
dctA	5796.29	0.00725366	0.959318	0.999951
dctR	24.2078	-0.0739732	0.612592	0.999951
dcuA	6898.62	-0.0146544	0.927613	0.999951
dcuB	100.174	-0.0747288	0.661007	0.999951
dcuD	82.3543	0.0603983	0.721057	0.999951
dcuR	477.924	0.199253	0.209156	0.999951
dcuS	1773.44	-0.0221363	0.889781	0.999951
dcyD	4148.27	-0.0447558	0.782337	0.999951
ddlA	4848.45	-0.0201698	0.888176	0.999951
ddlB	3381.39	-0.00707943	0.960254	0.999951
ddpA	109.304	0.0740906	0.663703	0.999951
ddpB	50.742	-0.0980675	0.540069	0.999951
ddpC	67.5389	-0.174259	0.300839	0.999951
ddpD	77.3127	-0.17336	0.307078	0.999951
ddpF	60.1937	0.0824831	0.595848	0.999951
ddpX	27.3623	-0.0585916	0.683883	0.999951
deaD	38936.5	-0.0912603	0.556872	0.999951
dedA	2160.8	0.00886684	0.954553	0.999951
dedD	4043.06	-0.0414318	0.774515	0.999951
def	4649.36	0.0151034	0.919066	0.999951
degP	24179.4	0.153092	0.357799	0.999951
degQ	2713.54	-0.00916151	0.955993	0.999951
degS	1268.22	-0.0563456	0.71628	0.999951
deoA	1095.78	0.11302	0.444917	0.999951
deoB	18868.1	-0.0103146	0.946188	0.999951
deoC	1082.73	0.140226	0.352539	0.999951
deoD	5865.6	0.050968	0.764432	0.999951
deoR	1345.04	0.0657364	0.67003	0.999951
der	9788.48	0.0343941	0.805014	0.999951
dfp	7675.56	-0.0592027	0.680335	0.999951
dgkA	2217.78	0.00521651	0.97558	0.999951
dgoA	72.8063	-0.0219927	0.89147	0.999951
dgoD	142.214	0.0389793	0.819057	0.999951
dgoK	196.951	0.0756514	0.650644	0.999951
dgoR	550.278	0.11909	0.455885	0.999951
dgoT	160.298	-0.122134	0.470299	0.999951
dgt	1034.21	0.059272	0.711297	0.999951
dhaK	8359.02	0.104628	0.534366	0.999951
dhaL	4051.23	0.0797357	0.639862	0.999951
dhaM	4465.37	0.104429	0.524541	0.999951
dhaR	515.253	-0.0880689	0.581771	0.999951
diaA	1244.29	-0.0444047	0.780212	0.999951
dicA	1750.36	0.0997394	0.546291	0.999951
dicB	49.1123	0.0334929	0.767483	0.999951
dicC	18.8565	0.0065494	0.961358	0.999951
dicF	179.201	-0.11003	0.456434	0.999951
dinB	2036.63	-0.0909394	0.592494	0.999951
dinD	737.343	0.0117258	0.943745	0.999951
dinF	860.951	-0.111919	0.5113	0.999951
dinG	830.55	-0.0161079	0.913975	0.999951
dinI	522.938	0.0216003	0.898945	0.999951
dinJ	9471.64	0.00627428	0.964909	0.999951
dinQ	2692.97	-0.372788	0.0258409	0.999951
djlA	1857.35	-0.119389	0.459224	0.999951
djlB	805.106	0.0308104	0.856527	0.999951
djlC	5566.21	-0.0186105	0.898983	0.999951
dkgA	479.484	0.210304	0.186752	0.999951
dkgB	971.692	0.0527124	0.757082	0.999951
dksA	47213.6	0.120079	0.466817	0.999951
dld	5270.75	-0.0280517	0.86563	0.999951
dmlA	430.645	-0.058065	0.7131	0.999951
dmlR	323.329	-0.00750991	0.964751	0.999951
dmsA	727.526	0.0343144	0.837262	0.999951
dmsB	285.793	0.0346867	0.835434	0.999951
dmsC	503.921	-0.210704	0.173668	0.999951
dmsD	846.192	-0.0916863	0.580967	0.999951
dnaA	10627.3	-0.0571394	0.686096	0.999951
dnaB	3875.7	0.0597736	0.71149	0.999951
dnaC	1309.51	0.182059	0.210572	0.999951
dnaE	6521.1	-0.0398074	0.801574	0.999951
dnaG	12675.1	0.0217177	0.888876	0.999951
dnaJ	7925.06	0.0081224	0.961927	0.999951
dnaK	89709.1	0.0778174	0.637355	0.999951
dnaN	4758.44	-0.00486241	0.977115	0.999951
dnaQ	4468.26	0.0704966	0.646772	0.999951
dnaT	1268.04	-0.048296	0.76	0.999951
dnaX	6414.2	-0.0110557	0.948224	0.999951
dosC	237.69	-0.0544332	0.748738	0.999951
dosP	125.493	0.0216164	0.886084	0.999951
dpiA	433.524	-0.00887766	0.956775	0.999951
dpiB	954.705	-0.00446169	0.978355	0.999951
dppA	116562	-0.00600207	0.971908	0.999951
dppB	9744.41	-0.071244	0.673561	0.999951
dppC	8587.89	-0.063863	0.707536	0.999951
dppD	10747.6	0.116066	0.485278	0.999951
dppF	8792.74	0.109897	0.510142	0.999951
dps	6407.35	0.104039	0.489045	0.999951
dsbA	12104.3	0.0999559	0.485325	0.999951
dsbB	5349.34	-0.210039	0.21745	0.999951
dsbC	4434.51	0.119855	0.426218	0.999951
dsbD	819.839	0.207237	0.197118	0.999951
dsbE	189.903	-0.190676	0.260567	0.999951
dsbG	597.969	0.177189	0.245429	0.999951
dsdA	546.825	-0.0135394	0.931491	0.999951
dsdC	243.795	-0.00898713	0.957918	0.999951
dsdX	109.044	0.0484743	0.773332	0.999951
dsrA	387.181	-0.0961802	0.468973	0.999951
dsrB	741.755	-0.133934	0.382595	0.999951
dtd	2664.62	0.191292	0.239258	0.999951
dtpA	1384.23	0.0719462	0.633497	0.999951
dtpB	316.704	-0.272875	0.0909652	0.999951
dtpC	190.579	-0.17239	0.300286	0.999951
dtpD	298.935	-0.0958305	0.573874	0.999951
dusA	7146.57	-0.0468131	0.741369	0.999951
dusB	28273.4	-0.0790803	0.602987	0.999951
dusC	1386.75	0.0653619	0.699454	0.999951
dut	7899.24	-0.112941	0.489363	0.999951
dxr	1578.67	-0.0804041	0.630129	0.999951
dxs	2707.9	0.00668059	0.965565	0.999951
eaeH	55.7002	-0.015453	0.914911	0.999951
eamA	1164.43	-0.122921	0.403415	0.999951
eamB	201.305	-0.0437601	0.791167	0.999951
ebgA	189.857	0.0133602	0.936892	0.999951
ebgC	26.2683	0.0526769	0.720876	0.999951
ebgR	484.412	0.0138926	0.926897	0.999951
ecnA	432.757	0.020683	0.887738	0.999951
ecnB	519.159	-0.122819	0.454732	0.999951
eco	1678.39	-0.109066	0.472212	0.999951
ecpA	618.039	0.0346327	0.830838	0.999951
ecpB	64.7675	0.116972	0.469048	0.999951
ecpC	309.463	0.0705636	0.677329	0.999951
ecpD	485.081	0.00470225	0.97791	0.999951
ecpE	236.739	-0.0291018	0.863059	0.999951
ecpR	117.758	0.0129124	0.939561	0.999951
eda	12120.5	0.0191025	0.90596	0.999951
edd	5259.16	-0.022185	0.889686	0.999951
efeB	143.036	-0.097085	0.558081	0.999951
efeO	421.237	-0.0685718	0.67746	0.999951
efeU	39.2337	-0.0699467	0.626672	0.999951
efp	30393.7	-0.120029	0.451823	0.999951
elaA	698.967	-0.0422109	0.784488	0.999951
elaB	874.999	0.00871387	0.956649	0.999951
elaD	19.4245	0.0834511	0.426817	0.999951
elbB	669.874	0.0905826	0.592919	0.999951
elfA	250.179	0.0164724	0.922432	0.999951
elfC	225.899	0.0165056	0.918544	0.999951
elfD	28.269	0.102186	0.443455	0.999951
elfG	220.931	0.0984399	0.563084	0.999951
emrA	710.657	0.227684	0.148711	0.999951
emrB	813.736	-0.00444056	0.979124	0.999951
emrD	2400.63	-0.0949654	0.576731	0.999951
emrE	601.158	-0.274669	0.0866586	0.999951
emrK	90.1003	-0.0129178	0.92502	0.999951
emrY	76.9624	-0.0113287	0.946381	0.999951
emtA	5860.08	0.0526924	0.729886	0.999951
endA	110.842	0.0776614	0.647456	0.999951
eno	83116.7	0.0758455	0.654629	0.999951
entA	121.92	-0.109534	0.519731	0.999951
entB	116.299	-0.0656237	0.695362	0.999951
entC	21.5871	-0.0158434	0.908874	0.999951
entD	80.3407	-0.000161759	0.999241	0.999951
entE	55.4322	0.0572586	0.71894	0.999951
entF	480.252	-0.104231	0.517556	0.999951
entH	65.6191	-0.0718833	0.668373	0.999951
entS	73.4464	-0.178426	0.273389	0.999951
envC	3749.41	0.112208	0.423182	0.999951
envR	30.3031	0.098892	0.452736	0.999951
envY	25.3464	-0.0794524	0.588714	0.999951
envZ	2630.22	-0.104973	0.524033	0.999951
epd	7893.44	-0.132168	0.370033	0.999951
epmA	807.668	-0.10354	0.538076	0.999951
epmB	1148.82	-0.000791767	0.996087	0.999951
epmC	642.29	-0.191093	0.208708	0.999951
eptA	2236.75	0.289276	0.0470101	0.999951
eptB	858.656	0.00427963	0.979538	0.999951
eptC	6567.47	0.15512	0.362736	0.999951
era	6107.77	0.0222888	0.873429	0.999951
erfK	719.576	-0.010581	0.944471	0.999951
erpA	11088.4	-0.0181651	0.90754	0.999951
essD	104.789	0.0498213	0.769358	0.999951
essQ	31.5129	-0.0793586	0.534902	0.999951
etk	1053.79	0.0103941	0.946491	0.999951
etp	141.938	0.108771	0.523144	0.999951
eutA	171.092	-0.00403327	0.975859	0.999951
eutB	155.853	0.111093	0.514137	0.999951
eutC	390.596	-0.014802	0.928938	0.999951
eutD	111.535	-0.0595115	0.719621	0.999951
eutE	121.475	0.235426	0.166331	0.999951
eutG	128.547	-0.0121885	0.942729	0.999951
eutH	221.142	0.07867	0.578099	0.999951
eutJ	75.4412	-0.0601989	0.713313	0.999951
eutK	281.062	-0.0490941	0.773205	0.999951
eutL	346.997	-0.122916	0.468536	0.999951
eutM	117.353	-0.0402836	0.786053	0.999951
eutN	22.8338	0.00714405	0.960169	0.999951
eutP	40.4398	0.0524994	0.722356	0.999951
eutQ	92.4324	0.0961744	0.542474	0.999951
eutR	211.723	-0.0967542	0.568234	0.999951
eutS	17.5844	-0.0801371	0.478239	0.999951
eutT	80.0622	0.0885891	0.545403	0.999951
evgA	1373.53	-0.00583609	0.966827	0.999951
evgS	462.537	-0.000625544	0.996536	0.999951
exbB	1160.94	-0.10665	0.526096	0.999951
exbD	675.422	-0.183361	0.267361	0.999951
exoD	32.6717	-0.0486844	0.742146	0.999951
exoX	2144.27	-0.0961923	0.549909	0.999951
exuR	4189.79	0.027294	0.872124	0.999951
exuT	440.645	-0.0106143	0.950345	0.999951
eyeA	96.3345	-0.00678163	0.968251	0.999951
fabA	22567	0.0465939	0.784572	0.999951
fabB	31178	0.0263157	0.877299	0.999951
fabD	30390.4	0.0472862	0.768985	0.999951
fabF	87897.4	-0.0224309	0.894581	0.999951
fabG	32665.1	-0.0236769	0.886741	0.999951
fabH	18186.6	-0.0294427	0.858748	0.999951
fabI	28795.8	0.0176387	0.906606	0.999951
fabR	7155.22	0.0458584	0.775745	0.999951
fabZ	11980.7	-0.0712764	0.666374	0.999951
fadA	1978.32	-0.055215	0.737366	0.999951
fadB	6266.81	0.0228078	0.892861	0.999951
fadD	2865.95	-0.184288	0.278332	0.999951
fadE	3528.51	-0.0791524	0.641843	0.999951
fadH	454.182	-0.00380062	0.981333	0.999951
fadI	611.509	-0.0144783	0.926685	0.999951
fadJ	1002.36	0.0251829	0.879422	0.999951
fadK	95.6106	-0.00252219	0.98819	0.999951
fadL	4934.62	-0.0799687	0.629737	0.999951
fadM	82.1652	-0.065562	0.699327	0.999951
fadR	4153.27	-0.170744	0.281326	0.999951
fau	2120.65	-0.0415195	0.712484	0.999951
fbaA	45666.8	0.223233	0.143393	0.999951
fbaB	1314.78	0.0753037	0.63632	0.999951
fbp	8019.95	0.0228392	0.891357	0.999951
fdhD	1119.42	0.0632504	0.700826	0.999951
fdhE	3345.53	-0.0400856	0.806161	0.999951
fdhF	2762.48	-0.0381566	0.820496	0.999951
fdnG	397.326	0.159639	0.314242	0.999951
fdnH	378.184	0.010169	0.952253	0.999951
fdnI	400.349	0.0652946	0.701409	0.999951
fdoG	23650.6	-0.00633646	0.968237	0.999951
fdoH	1145.97	0.0225446	0.894553	0.999951
fdoI	1100.86	0.0942278	0.552217	0.999951
fdrA	97.4552	0.0542178	0.747712	0.999951
fdx	1703.76	0.15141	0.357227	0.999951
feaB	1026.75	-0.148883	0.359078	0.999951
feaR	180.957	-0.146878	0.381289	0.999951
fecA	443.13	-0.0434733	0.794934	0.999951
fecB	634.131	0.106394	0.491732	0.999951
fecC	121.129	-0.0181202	0.901685	0.999951
fecD	104.905	0.0364653	0.817503	0.999951
fecE	176.399	0.00748898	0.964941	0.999951
fecI	74.7977	-0.0106183	0.937833	0.999951
fecR	57.2722	-0.0340407	0.821055	0.999951
feoA	200.296	0.0175552	0.917867	0.999951
feoB	2174.07	-0.140292	0.410449	0.999951
feoC	390.59	-0.0269197	0.874167	0.999951
fepA	294.523	-0.0756093	0.654963	0.999951
fepB	188.171	-0.0566714	0.739014	0.999951
fepC	50.8371	0.00156384	0.992128	0.999951
fepD	134.938	-0.0806461	0.456525	0.999951
fepE	29.8242	0.006621	0.965412	0.999951
fepG	253.442	-0.00950527	0.874254	0.999951
fes	28.6893	0.0368529	0.785858	0.999951
ffh	23959.4	0.0473642	0.772116	0.999951
ffs	84538.8	-0.0114764	0.920138	0.999951
fhlA	245.229	0.101299	0.540686	0.999951
fhuA	2277.59	-0.10256	0.528566	0.999951
fhuB	267.793	0.0367729	0.828602	0.999951
fhuC	222.758	-0.136457	0.421697	0.999951
fhuD	74.3501	-0.0542353	0.74108	0.999951
fhuE	199.554	0.026331	0.876646	0.999951
fhuF	218.086	-0.0960916	0.404843	0.999951
fic	336.796	0.0222817	0.892836	0.999951
fieF	5192.23	-0.237415	0.126914	0.999951
fimA	549378	-0.00503296	0.943415	0.999951
fimB	1368.45	-0.0709266	0.670806	0.999951
fimC	11111.9	0.00196518	0.971135	0.999951
fimD	8435.2	0.00409205	0.942907	0.999951
fimE	1842.68	-0.0868949	0.537802	0.999951
fimF	1079.8	0.0083742	0.889393	0.999951
fimG	1256.92	0.0155149	0.790492	0.999951
fimH	1188.82	0.00794808	0.899617	0.999951
fimI	24107.3	-0.00105992	0.983435	0.999951
fimZ	41.2052	-0.0406585	0.768129	0.999951
fis	12656	0.0190142	0.898161	0.999951
fiu	104.62	0.0730467	0.658203	0.999951
fixA	72.9047	-0.064662	0.687368	0.999951
fixB	97.4945	0.146417	0.390321	0.999951
fixC	67.2838	0.100588	0.551535	0.999951
fixX	16.9238	0.0491137	0.693105	0.999951
fklB	6651.91	-0.0232486	0.872719	0.999951
fkpA	16233.3	0.171857	0.240955	0.999951
fkpB	2115.81	0.0161256	0.923221	0.999951
fldA	15655.2	-0.0550803	0.694081	0.999951
fldB	9534.49	-0.0980062	0.518469	0.999951
flgA	413.717	-0.209119	0.196586	0.999951
flgB	113.185	-0.237151	0.0507699	0.999951
flgC	116.336	-0.338773	0.0156208	0.999951
flgD	233.558	-0.311409	0.0252509	0.999951
flgE	234.295	-0.230331	0.123939	0.999951
flgF	96.2296	-0.129762	0.374508	0.999951
flgG	602.219	0.059268	0.711534	0.999951
flgH	102.164	0.0623239	0.714482	0.999951
flgI	93.2068	-0.0420435	0.804981	0.999951
flgJ	76.881	0.0920333	0.585446	0.999951
flgK	806.829	-0.0602548	0.677178	0.999951
flgL	709.742	-0.0549548	0.736868	0.999951
flgM	298.535	-0.0808201	0.55178	0.999951
flgN	299.049	0.00465991	0.97009	0.999951
flhA	231.648	0.015388	0.926518	0.999951
flhB	90.5382	-0.0899914	0.583078	0.999951
flhC	303.319	-0.0235268	0.889935	0.999951
flhD	256.834	-0.0501602	0.747703	0.999951
flhE	33.7004	0.0580377	0.698401	0.999951
fliA	451.896	-0.160593	0.22166	0.999951
fliC	6006.04	-0.0702922	0.614199	0.999951
fliD	156.399	-0.00433463	0.972153	0.999951
fliE	51.4704	-0.209937	0.127635	0.999951
fliF	69.9102	-0.0866158	0.598733	0.999951
fliG	90.6541	-0.188991	0.254203	0.999951
fliH	67.2588	-0.0745061	0.597717	0.999951
fliI	45.0599	-0.0694762	0.660706	0.999951
fliJ	58.6387	-0.009102	0.933258	0.999951
fliK	39.8645	0.14279	0.301355	0.999951
fliL	40.0407	-0.0376861	0.706883	0.999951
fliM	63.2873	-0.0714501	0.65735	0.999951
fliN	57.2228	-0.0499721	0.697639	0.999951
fliO	25.6112	-0.0916129	0.497113	0.999951
fliP	22.6189	0.0217562	0.860275	0.999951
fliQ	5.92885	-0.0347033	0.688507	0.999951
fliR	24.3615	0.0203132	0.889366	0.999951
fliS	36.1926	0.0935884	0.519379	0.999951
fliT	32.4499	0.0566633	0.695938	0.999951
fliY	16696.1	-0.0195776	0.908245	0.999951
fliZ	121.569	-0.0839602	0.509565	0.999951
flk	1057.12	-0.0750154	0.646155	0.999951
flu	365.556	0.154458	0.338487	0.999951
flxA	165.667	0.0698088	0.512536	0.999951
fmt	5908.76	0.0231927	0.868537	0.999951
fnr	18181.3	-0.0202206	0.901005	0.999951
fnrS	1017.45	-0.118948	0.474546	0.999951
focA	966.007	-0.0938701	0.548108	0.999951
focB	52.5994	-0.128014	0.432615	0.999951
folA	2308.55	-0.136661	0.345514	0.999951
folB	3457.41	0.0325244	0.831318	0.999951
folC	4143.27	-0.0347763	0.812093	0.999951
folD	7782.97	0.0109756	0.943936	0.999951
folE	6841.13	0.309203	0.0570909	0.999951
folK	107.949	0.00615621	0.964903	0.999951
folM	232.371	0.000887544	0.995845	0.999951
folP	3792.75	0.103613	0.474226	0.999951
folX	3346.61	0.0289269	0.856464	0.999951
fpr	590.597	0.0754186	0.657623	0.999951
frc	229.384	-0.0180225	0.914666	0.999951
frdA	3013.2	0.102008	0.548415	0.999951
frdB	1085.28	0.0874391	0.590288	0.999951
frdC	560.655	0.0381865	0.815237	0.999951
frdD	449.652	-0.0331243	0.828912	0.999951
fre	2954.43	-0.056281	0.708612	0.999951
frlA	15.6784	0.0625278	0.61715	0.999951
frlB	112.818	0.0181581	0.91345	0.999951
frlC	176.281	-0.0896996	0.591565	0.999951
frlD	309.133	-0.034405	0.83819	0.999951
frlR	710.147	0.0919764	0.542252	0.999951
frmA	4167.89	-0.000258783	0.998708	0.999951
frmB	617.367	-0.0207081	0.903267	0.999951
frmR	1241.82	-0.049562	0.765225	0.999951
frr	43924.6	0.145628	0.334597	0.999951
frsA	5792.99	-0.0808881	0.613979	0.999951
fruA	8639.4	0.0264928	0.875258	0.999951
fruB	8096.13	0.0950307	0.57602	0.999951
fruK	4525.87	0.00490261	0.976295	0.999951
frvA	21.7015	-0.0746696	0.561709	0.999951
frvB	56.3325	-0.0364052	0.797405	0.999951
frvR	148.235	-0.00193088	0.990867	0.999951
frvX	151.359	-0.103696	0.539783	0.999951
frwB	52.2143	0.0216219	0.895103	0.999951
frwC	117.955	0.0731227	0.646407	0.999951
frwD	62.2174	-0.0555776	0.731683	0.999951
fryA	354.45	0.0828274	0.585847	0.999951
fryB	19.3155	0.077	0.555173	0.999951
fryC	35.8865	0.0389061	0.79549	0.999951
fsaA	294.805	-0.196683	0.228574	0.999951
fsaB	194.517	0.109142	0.513937	0.999951
fsr	269.862	-0.13894	0.405922	0.999951
ftnA	25369.7	0.132444	0.43243	0.999951
ftnB	1108.69	0.126531	0.457278	0.999951
ftsA	17117.9	-0.0189877	0.891777	0.999951
ftsB	1887.19	-0.0629528	0.701012	0.999951
ftsE	9569.67	-0.0701829	0.636472	0.999951
ftsH	70088.9	0.0105616	0.944354	0.999951
ftsI	1642.33	0.157263	0.328542	0.999951
ftsK	6321.2	-0.00927681	0.954217	0.999951
ftsL	1707.99	0.0203597	0.901813	0.999951
ftsN	5808.9	0.177232	0.279243	0.999951
ftsP	2041.3	0.0380045	0.815899	0.999951
ftsQ	7697	0.172001	0.297696	0.999951
ftsW	1233.62	-0.136416	0.406772	0.999951
ftsX	6463.31	-0.0736468	0.634881	0.999951
ftsY	20217.3	0.10927	0.468415	0.999951
ftsZ	59337.2	-0.0110485	0.944646	0.999951
fucA	234.833	-0.00140548	0.992378	0.999951
fucI	545.615	0.00660991	0.967329	0.999951
fucK	774.336	0.0418328	0.805918	0.999951
fucO	929.25	0.00288316	0.984342	0.999951
fucP	164.204	-0.0257985	0.804606	0.999951
fucR	877.724	0.0386832	0.82024	0.999951
fucU	1524.18	-0.020516	0.904169	0.999951
fumA	23355.1	0.0234241	0.884148	0.999951
fumB	150.993	0.0805091	0.63058	0.999951
fumC	2923.11	-0.0545174	0.707217	0.999951
fur	12633.5	0.0223553	0.878081	0.999951
fusA	496802	-0.0019375	0.990558	0.999951
fxsA	218.921	-0.00113813	0.994416	0.999951
gabD	580.761	-0.052164	0.74722	0.999951
gabP	105.427	0.0403673	0.810001	0.999951
gabT	485.488	-0.046765	0.765014	0.999951
gadA	41.2249	0.122375	0.404444	0.999951
gadB	54.449	0.00247242	0.985267	0.999951
gadC	239.737	0.0514731	0.74491	0.999951
gadE	160.603	0.11536	0.359875	0.999951
gadW	291.546	0.0165792	0.916188	0.999951
gadX	509.004	-0.0435096	0.740945	0.999951
gadY	423.915	-0.0585635	0.72372	0.999951
galE	3531.39	0.13927	0.390805	0.999951
galK	3583.4	0.0982906	0.552054	0.999951
galM	5440.38	0.0115571	0.944863	0.999951
galP	1451.96	0.0796934	0.602277	0.999951
galR	689.292	-0.0707341	0.651623	0.999951
galS	176.274	0.223942	0.150606	0.999951
galT	2037.26	0.387488	0.0123937	0.999951
galU	9741.95	-0.0289155	0.851118	0.999951
gapA	127559	0.0868271	0.603795	0.999951
gapC	1932	-0.0435311	0.753962	0.999951
garD	636.695	0.0910381	0.579689	0.999951
garK	503.58	-0.0321367	0.849772	0.999951
garL	227.829	0.0225045	0.868508	0.999951
garP	77.413	0.00736905	0.959233	0.999951
garR	736.759	0.0438685	0.780979	0.999951
gatA	25.5339	-0.00539054	0.970056	0.999951
gatB	17.5787	0.0928943	0.384927	0.999951
gatC	147.664	-0.130789	0.401223	0.999951
gatD	228.132	-0.126679	0.45707	0.999951
gatR	943.204	0.0311591	0.850065	0.999951
gatY	88116.8	0.00340544	0.982872	0.999951
gatZ	14197.9	-0.041768	0.792674	0.999951
gcd	4511.19	-0.15354	0.35611	0.999951
gcl	217.003	0.0681951	0.67983	0.999951
gcvA	1215.5	0.0132161	0.937818	0.999951
gcvB	68186.1	-0.113314	0.479918	0.999951
gcvH	8096.89	0.295427	0.050332	0.999951
gcvP	10843.7	0.173901	0.301312	0.999951
gcvR	895.728	0.0544437	0.746785	0.999951
gcvT	8396.56	0.0515514	0.753873	0.999951
gdhA	13528.6	0.046257	0.776808	0.999951
gfcA	698.418	0.0104798	0.9508	0.999951
gfcB	130.431	0.0375288	0.825329	0.999951
gfcD	109.052	0.0459286	0.786473	0.999951
gfcE	230.199	0.0982766	0.558943	0.999951
ggt	305.975	0.0661236	0.696879	0.999951
ghrA	4591.25	-0.138534	0.362767	0.999951
ghrB	3895.43	0.219879	0.187102	0.999951
glcA	502.036	-0.0434154	0.796436	0.999951
glcB	11983.5	0.3206	0.0597764	0.999951
glcC	2936.44	0.118137	0.406602	0.999951
glcD	1667.16	0.178404	0.252811	0.999951
glcE	804.577	0.264592	0.109809	0.999951
glcF	1750.51	0.364948	0.0320267	0.999951
glcG	1871.48	0.287135	0.0893475	0.999951
gldA	955.407	0.018405	0.904802	0.999951
glf	6754.28	0.0186992	0.909101	0.999951
glgA	3578.23	0.155227	0.359995	0.999951
glgB	4387.63	0.258118	0.0983846	0.999951
glgC	4432.13	0.193009	0.246171	0.999951
glgP	5428.09	0.294784	0.0634511	0.999951
glgS	980.44	0.0392747	0.816151	0.999951
glgX	3210.18	0.252028	0.113503	0.999951
glk	3819.78	-0.0874077	0.603433	0.999951
glmM	17282.4	-0.0907835	0.573285	0.999951
glmS	20919.2	-0.153883	0.358535	0.999951
glmU	13458.3	-0.204116	0.217163	0.999951
glmY	89763.1	0.032687	0.839135	0.999951
glmZ	41249.4	-0.126881	0.378438	0.999951
glnA	29174.6	0.085455	0.590211	0.999951
glnB	3796.84	-0.0633196	0.701437	0.999951
glnD	1912.52	-0.0223607	0.892159	0.999951
glnE	2511.76	0.0699393	0.63054	0.999951
glnG	916.33	0.0936486	0.577452	0.999951
glnH	14348.3	0.0842083	0.621266	0.999951
glnK	73.0401	-0.1138	0.468386	0.999951
glnL	419.252	-0.101982	0.523633	0.999951
glnP	2200.19	-0.0196773	0.900885	0.999951
glnQ	5032.37	0.0546135	0.723322	0.999951
glnS	16712.6	0.0559342	0.736231	0.999951
glnU	2742.81	-0.200964	0.235129	0.999951
glnV	542.079	-0.383103	0.019247	0.999951
glnW	2760.87	0.0282854	0.862953	0.999951
glnX	1080.76	0.0136207	0.929844	0.999951
gloA	4499.43	-0.0173782	0.916063	0.999951
gloB	402.319	0.103971	0.528135	0.999951
glpA	6668.64	-0.00994473	0.938267	0.999951
glpB	3937.15	-0.0229278	0.848288	0.999951
glpC	2519.87	0.0115782	0.926763	0.999951
glpD	136954	-0.000467825	0.997358	0.999951
glpE	2494	-0.087913	0.535876	0.999951
glpF	19773.5	-0.0328297	0.789227	0.999951
glpG	3901.85	-0.0437095	0.779557	0.999951
glpK	118756	-0.00327041	0.980131	0.999951
glpQ	24558.2	-0.00202512	0.986429	0.999951
glpR	794.135	0.120104	0.480944	0.999951
glpT	28202.6	-0.00203858	0.985855	0.999951
glpX	3309.8	-0.0572624	0.732034	0.999951
glrK	2157.82	-0.0403149	0.80181	0.999951
glrR	525.262	-0.00825775	0.959503	0.999951
glsA	111.649	0.132335	0.433495	0.999951
glsB	896.82	-0.116073	0.45169	0.999951
gltA	41890.7	0.00327727	0.984655	0.999951
gltB	29366.5	0.0808779	0.630044	0.999951
gltD	10674	0.0981747	0.564306	0.999951
gltF	548.286	-0.0600731	0.724478	0.999951
gltI	125643	0.131873	0.417491	0.999951
gltJ	7022.96	-0.0561528	0.729454	0.999951
gltK	8092.79	-0.119339	0.464205	0.999951
gltL	18562.4	0.0163831	0.919701	0.999951
gltP	2037.98	-0.157812	0.32458	0.999951
gltS	4494.08	-0.162449	0.267025	0.999951
gltX	22437.8	0.0485003	0.743091	0.999951
gluQ	412.121	0.0346905	0.837072	0.999951
glvC	62.6868	0.113986	0.447228	0.999951
glvG	266.783	-0.162342	0.328333	0.999951
glxK	271.874	-0.0763633	0.65358	0.999951
glxR	128.321	-0.148445	0.383482	0.999951
glyA	110142	0.259462	0.0830877	0.999951
glyQ	15034.3	0.0565437	0.729222	0.999951
glyS	32447.4	0.0484211	0.775144	0.999951
glyT	103888	-0.0937606	0.547101	0.999951
glyU	3827.44	-0.0515719	0.734107	0.999951
glyV	1158.81	-0.170328	0.293815	0.999951
glyW	541.091	-0.147319	0.281105	0.999951
glyY	30.3393	-0.197597	0.130932	0.999951
gmd	175.676	-0.011138	0.947361	0.999951
gmhA	18324.7	0.0216897	0.896316	0.999951
gmhB	2876.71	-0.106403	0.504264	0.999951
gmk	11401.6	-0.147912	0.288121	0.999951
gmr	454.882	-0.00284345	0.985522	0.999951
gnd	58871.6	0.148559	0.36947	0.999951
gnsA	478.677	0.0981869	0.547653	0.999951
gnsB	1344.13	0.201059	0.194517	0.999951
gntK	164.779	0.0908175	0.591441	0.999951
gntP	365.586	-0.0565567	0.712938	0.999951
gntR	1321.65	-0.0433753	0.771903	0.999951
gntT	1301.53	-0.158487	0.35178	0.999951
gntU	282.421	-0.0814218	0.626629	0.999951
gntX	1789.1	-0.0847828	0.616429	0.999951
gor	8478.02	0.118284	0.443085	0.999951
gph	2334.94	0.131791	0.395557	0.999951
gpmA	24717.5	0.0438452	0.757592	0.999951
gpmM	41093.7	0.0176551	0.915748	0.999951
gpp	1244.32	-0.056039	0.724344	0.999951
gpr	1348.04	0.00369292	0.979866	0.999951
gpsA	4674.14	0.00164565	0.99228	0.999951
gpt	32888.9	0.0621212	0.671456	0.999951
grcA	24363.5	0.0270189	0.87342	0.999951
greA	19198.9	0.013622	0.934763	0.999951
greB	705.811	0.0805711	0.598827	0.999951
groL	130966	0.13337	0.424365	0.999951
groS	11213.1	0.0163001	0.922503	0.999951
grpE	14823.3	-0.0522434	0.753321	0.999951
grxA	1395.08	0.0614375	0.708808	0.999951
grxB	946.075	0.0902379	0.591204	0.999951
grxC	5728.24	0.018733	0.908496	0.999951
grxD	34420.1	0.0930368	0.515139	0.999951
gshA	6059.41	0.016025	0.915055	0.999951
gshB	8461.6	0.0233918	0.868551	0.999951
gsiA	1637.61	-0.0416164	0.798041	0.999951
gsiB	1736.16	0.227344	0.12588	0.999951
gsiC	376.541	-0.0736488	0.653385	0.999951
gsiD	148.666	-0.178484	0.292672	0.999951
gsk	2182.26	0.0518674	0.753476	0.999951
gspA	170.336	-0.0789523	0.642786	0.999951
gspB	207.173	0.157578	0.353817	0.999951
gspC	21.1592	0.017329	0.878619	0.999951
gspD	172.593	0.110551	0.516562	0.999951
gspE	59.5186	0.0558341	0.717939	0.999951
gspF	31.6668	0.107951	0.393026	0.999951
gspG	13.9791	0.0440589	0.696986	0.999951
gspH	16.0767	-0.0394897	0.723256	0.999951
gspI	19.1118	-0.0322411	0.799236	0.999951
gspJ	37.8113	-0.0183183	0.870419	0.999951
gspK	43.5498	-0.043542	0.763887	0.999951
gspL	127.737	0.101883	0.549412	0.999951
gspM	36.7312	0.006542	0.961521	0.999951
gspO	109.84	-0.133516	0.430415	0.999951
gss	2553.96	0.0777282	0.644739	0.999951
gstA	6836.45	-0.0170061	0.905285	0.999951
gstB	8154.54	-0.0220081	0.887547	0.999951
gtrA	1086.52	-0.0942446	0.520488	0.999951
gtrB	2776.71	0.0595288	0.723554	0.999951
gtrS	692.713	-0.00839162	0.959095	0.999951
guaA	16334.5	0.160588	0.314678	0.999951
guaB	25783.7	0.0397754	0.813588	0.999951
guaC	5284.58	0.0733406	0.654444	0.999951
guaD	235.222	0.0769216	0.6464	0.999951
gudD	545.162	0.0172436	0.915316	0.999951
gudP	98.042	0.00102838	0.994794	0.999951
gudX	286.269	0.00826172	0.96063	0.999951
gutM	670.744	-0.14963	0.330611	0.999951
gutQ	915.613	0.143372	0.400068	0.999951
gyrA	57285.7	0.044467	0.766	0.999951
gyrB	18768.3	0.112463	0.459581	0.999951
hcaB	142.744	-0.0438142	0.796604	0.999951
hcaC	67.6053	-0.136471	0.418633	0.999951
hcaD	319.048	-0.0647955	0.696899	0.999951
hcaE	708.514	-0.151371	0.355484	0.999951
hcaF	149.962	0.060412	0.723011	0.999951
hcaR	1273.83	-0.0113321	0.946248	0.999951
hcaT	576.121	-0.213491	0.182179	0.999951
hchA	1101.18	-0.00329146	0.9837	0.999951
hcp	160.548	0.0736132	0.665454	0.999951
hcr	292.084	0.081565	0.632225	0.999951
hda	1699.22	-0.137464	0.415394	0.999951
hdeA	866.754	0.116139	0.401551	0.999951
hdeB	311.105	0.0725873	0.597592	0.999951
hdeD	153.235	-0.050158	0.754549	0.999951
hdfR	409.362	-0.0303051	0.847814	0.999951
hdhA	2028.81	0.00736867	0.965409	0.999951
helD	4989.85	-0.024842	0.860005	0.999951
hemA	4306.62	-0.0606366	0.697992	0.999951
hemB	9669.89	0.00970153	0.945024	0.999951
hemC	4533.42	-0.0647647	0.692923	0.999951
hemD	1292.96	-0.0550507	0.735807	0.999951
hemE	4906.3	0.021654	0.885042	0.999951
hemF	572.26	-0.0449105	0.792162	0.999951
hemG	1681.38	0.0942066	0.530784	0.999951
hemH	1012.11	-0.0754719	0.635806	0.999951
hemL	12424.2	-0.0306323	0.853514	0.999951
hemN	2413.16	0.00864255	0.957599	0.999951
hemX	5165.07	0.212123	0.130126	0.999951
hemY	3740.74	0.190937	0.202714	0.999951
hflC	9584.57	0.124969	0.450624	0.999951
hflD	1078.82	0.0496776	0.761803	0.999951
hflK	9788	0.174584	0.278201	0.999951
hflX	5676.5	-0.0412369	0.802775	0.999951
hfq	32189.9	0.035412	0.808938	0.999951
hha	2434.13	-0.0311018	0.839826	0.999951
hicA	239.431	-0.000853415	0.995943	0.999951
hicB	152.977	-0.0342931	0.835467	0.999951
higA	904.854	0.00140286	0.992842	0.999951
higB	598.027	0.0292852	0.855291	0.999951
hinT	1877.25	-0.0531286	0.711989	0.999951
hipA	427.97	0.0454975	0.774268	0.999951
hipB	255.478	0.0804957	0.63673	0.999951
hisA	6049.1	-0.165509	0.320387	0.999951
hisB	11029.8	-0.166234	0.320245	0.999951
hisC	10122.7	-0.207123	0.220655	0.999951
hisD	13703.1	-0.189681	0.26289	0.999951
hisF	5315.16	-0.140117	0.404063	0.999951
hisG	8768.57	-0.0911786	0.592656	0.999951
hisH	6284.32	-0.250826	0.120285	0.999951
hisJ	8069.18	0.0328434	0.819339	0.999951
hisL	303.77	-0.0716069	0.674248	0.999951
hisM	317.621	-0.00868655	0.959237	0.999951
hisP	843.385	0.181494	0.254678	0.999951
hisQ	569.543	-0.200998	0.215173	0.999951
hisR	7067.67	-0.130773	0.38486	0.999951
hisS	16309.6	-0.0363273	0.802421	0.999951
hiuH	140.317	0.165775	0.322027	0.999951
hldD	17378.1	-0.0269107	0.861585	0.999951
hldE	9838.67	0.0162696	0.906638	0.999951
hlyE	65.2393	0.223797	0.154237	0.999951
hmp	1656.09	0.102596	0.540759	0.999951
hns	57873.1	0.0698506	0.666563	0.999951
hofB	425.504	-0.00326277	0.983386	0.999951
hofC	193.609	-0.0299452	0.857907	0.999951
hofM	392.004	-0.0263207	0.868044	0.999951
hofN	66.975	0.0534555	0.741315	0.999951
hofO	17.2225	0.0485275	0.610858	0.999951
hofP	31.7747	0.0668904	0.648578	0.999951
hofQ	124.95	-0.0468448	0.770472	0.999951
hokB	415.377	-0.0279174	0.808317	0.999951
hokD	2804.65	0.0907526	0.587327	0.999951
hokE	414.626	-0.0230215	0.819467	0.999951
holA	1117.45	-0.174114	0.261506	0.999951
holB	776.186	0.0302168	0.855884	0.999951
holC	1633.08	0.160144	0.286239	0.999951
holD	2588.2	-0.0545179	0.719063	0.999951
holE	821.139	-0.02561	0.8787	0.999951
hpf	2526.46	0.199942	0.225217	0.999951
hpt	10201.6	-0.0763728	0.616548	0.999951
hrpA	4382.44	0.0202265	0.890173	0.999951
hrpB	4896.78	-0.0313533	0.825772	0.999951
hscA	7821.03	0.0979133	0.497884	0.999951
hscB	2272.8	0.206762	0.185928	0.999951
hscC	4200.91	-0.0643104	0.695418	0.999951
hsdM	3601.38	0.0879689	0.583178	0.999951
hsdR	2174.38	0.126824	0.44544	0.999951
hsdS	327.901	0.0894356	0.59978	0.999951
hslJ	2128.71	-0.0515463	0.762097	0.999951
hslO	4192.11	0.0711105	0.657311	0.999951
hslR	1233.46	0.137673	0.370348	0.999951
hslU	10985.9	0.181917	0.27653	0.999951
hslV	3474.34	0.0254204	0.881329	0.999951
hspQ	6915.84	-0.0814196	0.630365	0.999951
hsrA	210.878	-0.027914	0.869566	0.999951
htpG	25465.1	0.105699	0.528587	0.999951
htpX	32331.5	-0.0366749	0.819008	0.999951
htrE	207.945	-0.0792355	0.641964	0.999951
hupA	44778.9	0.181758	0.258843	0.999951
hupB	63935.8	0.0451355	0.79095	0.999951
hyaA	45.5677	0.0909186	0.506954	0.999951
hyaB	78.453	0.0266798	0.875238	0.999951
hyaC	51.4096	-0.08481	0.572055	0.999951
hyaD	144.735	-0.155713	0.356816	0.999951
hyaE	58.0585	-0.00849786	0.958838	0.999951
hyaF	78.5406	-0.0523421	0.741661	0.999951
hybA	257.305	0.144349	0.391522	0.999951
hybB	230.046	-0.0542149	0.750203	0.999951
hybC	1941.59	-0.0566249	0.736547	0.999951
hybD	1129.5	-0.125267	0.462379	0.999951
hybE	865.55	-0.131852	0.437512	0.999951
hybF	227.876	-0.0161803	0.924106	0.999951
hybG	207.532	-0.0256731	0.877349	0.999951
hycA	17.5694	0.0943025	0.446168	0.999951
hycB	17.2735	0.0864723	0.492374	0.999951
hycC	92.5857	0.000869104	0.995931	0.999951
hycD	46.9588	0.0619323	0.702802	0.999951
hycE	106.197	0.0268638	0.874362	0.999951
hycF	41.8319	0.222099	0.15379	0.999951
hycG	321.737	-0.0368863	0.823065	0.999951
hycH	328.278	-0.0593375	0.722404	0.999951
hycI	823.034	-0.157689	0.338248	0.999951
hydN	81.2465	-0.0762393	0.639834	0.999951
hyfA	10.7177	-0.062077	0.513057	0.999951
hyfB	126.707	0.0203004	0.905158	0.999951
hyfC	13.8938	0.0980822	0.400943	0.999951
hyfD	31.5738	-0.0330281	0.82655	0.999951
hyfE	14.7903	0.00624387	0.959365	0.999951
hyfF	146.861	-0.0834349	0.615661	0.999951
hyfG	99.633	-0.00267448	0.987481	0.999951
hyfH	24.2918	-0.0777874	0.592168	0.999951
hyfI	46.6292	-0.0588143	0.692009	0.999951
hyfJ	22.0019	0.0450542	0.719228	0.999951
hyfR	93.5691	0.0183247	0.911864	0.999951
hyi	103.883	-0.110662	0.515709	0.999951
hypA	96.6643	0.00656307	0.968185	0.999951
hypB	366.891	0.0257254	0.874683	0.999951
hypC	67.5142	-0.073685	0.661451	0.999951
hypD	365.6	-0.0551853	0.728017	0.999951
hypE	634.394	-0.0395499	0.797807	0.999951
hypF	298.721	-0.125461	0.45203	0.999951
hyuA	44.7639	-0.0103509	0.944707	0.999951
iaaA	1831.66	0.0187527	0.907658	0.999951
iadA	2433.79	-0.010159	0.950638	0.999951
iap	1206.23	-0.099043	0.530407	0.999951
ibaG	2385.32	-0.0468203	0.761659	0.999951
ibpA	2075.35	-0.278652	0.0940945	0.999951
ibpB	1714.58	-0.1935	0.205979	0.999951
ibsA	43.6251	-0.055332	0.631183	0.999951
ibsB	37.5179	-0.0484201	0.721641	0.999951
ibsC	39.27	-0.0497382	0.523309	0.999951
ibsD	18.8056	-0.0459753	0.669215	0.999951
ibsE	22.1616	-0.0363382	0.758088	0.999951
icd	127473	-0.0027471	0.985538	0.999951
icdC	13453.2	-0.00327028	0.983016	0.999951
iclR	2165.31	-0.0407311	0.80019	0.999951
idi	212.852	0.130603	0.442006	0.999951
idnD	325.783	-0.0386416	0.820647	0.999951
idnK	126.941	0.0175865	0.917803	0.999951
idnO	348.672	-0.0221593	0.89616	0.999951
idnR	180.174	0.102115	0.548826	0.999951
idnT	239.788	-0.0496361	0.76754	0.999951
ihfA	28688	-0.0361079	0.832036	0.999951
ihfB	16808.6	0.0741231	0.652481	0.999951
ileS	48095.5	0.0234766	0.876325	0.999951
ileX	754.491	0.0825857	0.585084	0.999951
ileY	6.77877	0.114701	0.178523	0.999951
ilvA	3560.63	0.304599	0.0735835	0.999951
ilvB	6555.87	-0.0616114	0.716174	0.999951
ilvC	89081	0.196402	0.2111	0.999951
ilvD	6137.07	0.230354	0.176527	0.999951
ilvE	6645.83	0.229869	0.157766	0.999951
ilvG	13149.3	0.076569	0.653165	0.999951
ilvH	2044.86	0.126104	0.399045	0.999951
ilvI	6997.03	0.022352	0.878201	0.999951
ilvL	2863.8	-0.0313383	0.823514	0.999951
ilvM	996.13	0.406429	0.0112617	0.999951
ilvN	372.459	0.0727751	0.668274	0.999951
ilvX	1312.15	0.404744	0.0157408	0.999951
ilvY	1271.26	-0.113266	0.460184	0.999951
inaA	648.738	-0.0693483	0.653669	0.999951
infA	12696.6	-0.000978853	0.995064	0.999951
infB	82931.1	0.143098	0.302128	0.999951
infC	156065	0.0627691	0.679247	0.999951
insA	366.529	-0.098961	0.558992	0.999951
insB1	276.808	-0.045987	0.754374	0.999951
insG	698.813	0.0871473	0.587156	0.999951
insH1	335.051	0.0261495	0.873091	0.999951
insI1	89.1223	0.0898677	0.586864	0.999951
insJ	371.014	-0.103871	0.510123	0.999951
insK	325.481	-0.163769	0.321157	0.999951
insM	59.1249	0.0147557	0.927187	0.999951
insN	137.81	0.074719	0.657763	0.999951
insO	447.034	0.231256	0.174806	0.999951
insP	19.7994	-0.00846119	0.93557	0.999951
insQ	2160.58	-0.108225	0.447599	0.999951
insX	558.318	0.0827565	0.604101	0.999951
insZ	20.4873	0.0317696	0.814756	0.999951
intA	995.055	0.167901	0.322177	0.999951
intB	1739.34	0.0709097	0.631225	0.999951
intD	1442.03	0.122911	0.468704	0.999951
intE	16.8796	0.0709451	0.432196	0.999951
intF	1903.71	0.10904	0.50136	0.999951
intG	12.4089	-0.00777852	0.93535	0.999951
intK	20.1822	0.00706403	0.959416	0.999951
intQ	146.24	0.0861903	0.580933	0.999951
intR	587.047	0.108612	0.499543	0.999951
intS	714.389	0.106259	0.529688	0.999951
intZ	30.7454	0.124298	0.209268	0.999951
iraD	153.132	-0.0660406	0.696865	0.999951
iraM	41.4709	0.15298	0.253654	0.999951
iraP	2136.44	0.0955069	0.558897	0.999951
iscA	7500.87	-0.00755737	0.964501	0.999951
iscR	5979.67	-0.0683458	0.637311	0.999951
iscS	28717	0.0515824	0.750468	0.999951
iscU	8380.39	0.115151	0.479706	0.999951
iscX	1135.66	0.0514929	0.762369	0.999951
ispA	2319.94	-0.157514	0.352756	0.999951
ispB	9631.32	0.0535887	0.704903	0.999951
ispD	1458.11	-0.0501713	0.755529	0.999951
ispE	5152.98	-0.0410311	0.807428	0.999951
ispF	866.332	0.0966312	0.561625	0.999951
ispG	3599.17	0.118988	0.40681	0.999951
ispH	4133.61	0.0571941	0.723279	0.999951
ispU	10058	-0.0911999	0.5408	0.999951
isrC	33.2132	0.179441	0.220927	0.999951
istR	114.935	-0.0260969	0.851349	0.999951
ivbL	4122.54	0.0498032	0.770136	0.999951
ivy	8933.06	-0.0809616	0.602436	0.999951
jayE	5.70524	0.083095	0.314496	0.999951
katE	305.683	-0.0547673	0.741204	0.999951
katG	16641.2	0.043125	0.762332	0.999951
kbaY	28.1079	-0.0737708	0.596959	0.999951
kbaZ	146.287	-0.00142648	0.992145	0.999951
kbl	7191.15	-0.0886247	0.599773	0.999951
kch	225.707	0.0704655	0.666809	0.999951
kdgK	2837.83	-0.021372	0.898963	0.999951
kdgR	4333.92	0.0206651	0.898072	0.999951
kdgT	196.723	-0.0365378	0.830182	0.999951
kdpA	62.2336	-0.031705	0.84863	0.999951
kdpB	250.079	0.00428994	0.979495	0.999951
kdpC	328.4	-0.0355677	0.829136	0.999951
kdpD	2274.06	-0.0795478	0.617892	0.999951
kdpE	211.737	-0.131113	0.436469	0.999951
kdpF	3.12165	-0.03902	0.594833	0.999951
kdsA	15602.1	0.12061	0.379143	0.999951
kdsB	4903.92	-0.0461072	0.768114	0.999951
kdsC	3279	0.039523	0.795843	0.999951
kdsD	5456.76	-0.128992	0.372804	0.999951
kduD	503.793	0.0712279	0.674963	0.999951
kduI	196.488	0.0137768	0.934774	0.999951
kefB	1271.1	0.00323973	0.982241	0.999951
kefC	503.932	-0.0475071	0.768296	0.999951
kefF	171.517	0.0657244	0.697234	0.999951
kefG	986.264	-0.062484	0.700939	0.999951
kgtP	33297.3	-0.0891248	0.541338	0.999951
kilR	55.3043	-0.0101482	0.932226	0.999951
kptA	395.783	0.0202973	0.898988	0.999951
kup	584.401	-0.0207295	0.902575	0.999951
lacA	369.86	0.0657944	0.686415	0.999951
lacI	161933	-0.0458023	0.770418	0.999951
lacY	598.43	-0.217053	0.197622	0.999951
lafU	267.13	0.0247624	0.880901	0.999951
lamB	2416.4	0.0218363	0.842308	0.999951
ldcA	1571.5	-0.115873	0.427547	0.999951
ldcC	882.445	-0.11126	0.458687	0.999951
ldhA	4392.28	0.0133715	0.935104	0.999951
ldrB	39.5223	-0.140551	0.312894	0.999951
ldrD	353.279	-0.130601	0.374677	0.999951
lepA	21167.4	0.0501325	0.748408	0.999951
lepB	5713	0.137963	0.396323	0.999951
leuA	18874.7	0.156951	0.286954	0.999951
leuB	21690.5	-0.0472149	0.781137	0.999951
leuC	30561.7	-0.00805278	0.961463	0.999951
leuD	12060.6	-0.0871114	0.609296	0.999951
leuE	677.521	-0.165507	0.29909	0.999951
leuL	907.972	-0.197989	0.245102	0.999951
leuO	226.131	0.00265459	0.987561	0.999951
leuP	13021.1	-0.1043	0.434554	0.999951
leuQ	1346.05	0.200949	0.234549	0.999951
leuS	124778	-0.0752533	0.582673	0.999951
leuT	2379.45	-0.040798	0.801714	0.999951
leuU	16154.1	-0.0277386	0.828756	0.999951
leuV	488.361	-0.0314753	0.852949	0.999951
leuW	13501.4	-0.150807	0.354426	0.999951
leuX	4858.39	-0.00882665	0.944226	0.999951
leuZ	11915.9	0.000200872	0.999059	0.999951
lexA	12668.8	-0.0665877	0.692128	0.999951
lfhA	226.585	-0.0705984	0.676248	0.999951
lgt	847.61	-0.191166	0.222543	0.999951
lhgO	275.424	0.0871059	0.596349	0.999951
lhr	458.931	-0.0288313	0.857715	0.999951
ligA	3193.18	0.0791603	0.611378	0.999951
ligB	263.249	0.0649927	0.692818	0.999951
ligT	146.792	-0.0346458	0.838867	0.999951
lipA	10374.2	-0.0546755	0.747258	0.999951
lipB	1398.71	-0.0568629	0.709075	0.999951
lit	9.31998	0.0741881	0.399125	0.999951
livF	4198.31	0.0591914	0.728337	0.999951
livG	5096.2	0.0758689	0.655747	0.999951
livH	7487.82	-0.0404629	0.803058	0.999951
livJ	42023.2	-0.0473711	0.766738	0.999951
livK	22650.5	0.0653212	0.698495	0.999951
livM	6740.47	-0.0192758	0.907352	0.999951
lldD	1698.39	0.124781	0.416266	0.999951
lldP	2649.6	0.0912291	0.461324	0.999951
lldR	751.006	0.139006	0.344466	0.999951
lnt	1905.54	-0.113188	0.483024	0.999951
loiP	3589.98	-0.0600124	0.715027	0.999951
lolA	2911.65	0.0039122	0.981241	0.999951
lolB	718.266	0.167409	0.271878	0.999951
lolC	1336.74	-0.0353999	0.829369	0.999951
lolD	843.391	0.0125354	0.93935	0.999951
lolE	1583.76	-0.0278442	0.859927	0.999951
lomR	35.5485	-0.0713246	0.644273	0.999951
lon	29432.7	0.0761826	0.649015	0.999951
lpd	111014	0.1137	0.456176	0.999951
lplA	1844.96	0.1428	0.37785	0.999951
lplT	638.087	0.00744832	0.961926	0.999951
lpoA	6804.46	0.070049	0.623983	0.999951
lpoB	2375.08	0.151963	0.305563	0.999951
lpp	417233	-0.079235	0.642015	0.999951
lptA	5260.17	0.141915	0.314277	0.999951
lptB	3438.17	0.00139345	0.992589	0.999951
lptC	3821.68	0.136302	0.369003	0.999951
lptD	10826.1	0.0807037	0.589526	0.999951
lptE	7832.53	-0.112851	0.483057	0.999951
lptF	11612.9	-0.104816	0.452217	0.999951
lptG	6320.05	-0.131518	0.406226	0.999951
lpxA	20792.4	-0.0992493	0.547553	0.999951
lpxB	3963.67	-0.0195654	0.894996	0.999951
lpxC	239930	-0.0915822	0.544781	0.999951
lpxD	15696.3	-0.000971421	0.994683	0.999951
lpxH	1267.93	0.00368321	0.982628	0.999951
lpxK	948.266	-0.0495303	0.745538	0.999951
lpxP	2135.77	-0.0676842	0.514952	0.999951
lpxT	152.794	-0.089297	0.596119	0.999951
lrhA	5758.37	-0.0840863	0.571233	0.999951
lrp	7804.32	-0.116657	0.468388	0.999951
lspA	6477.79	-0.122415	0.45566	0.999951
lsrA	43.2009	0.0320355	0.843517	0.999951
lsrB	133.008	0.064944	0.702907	0.999951
lsrC	58.465	-0.0245	0.881361	0.999951
lsrD	42.3459	-0.13389	0.405338	0.999951
lsrF	197.068	-0.0207	0.902291	0.999951
lsrG	67.98	0.0758487	0.65325	0.999951
lsrK	307.292	-0.01141	0.945164	0.999951
lsrR	427.957	0.0303445	0.847943	0.999951
ltaE	3184.51	0.0605246	0.674921	0.999951
luxS	7770.04	0.112431	0.508517	0.999951
lysA	1700.28	0.213752	0.192776	0.999951
lysC	7512.28	0.176177	0.283494	0.999951
lysP	4492.83	0.0384153	0.820258	0.999951
lysQ	163.984	-0.14738	0.373944	0.999951
lysR	147.209	-0.0933217	0.583292	0.999951
lysS	26327.8	0.0724144	0.668979	0.999951
lysT	2738.01	-0.100699	0.553729	0.999951
lysU	1349.66	-0.0565003	0.726395	0.999951
lysV	571.43	-0.0360536	0.769677	0.999951
lysW	735.645	-0.106917	0.501911	0.999951
lysY	572.713	-0.1036	0.490118	0.999951
lysZ	746.652	-0.149171	0.379725	0.999951
lyxK	72.9577	-0.0463165	0.782259	0.999951
maa	1027.4	-0.0286029	0.846561	0.999951
macA	1475.35	0.0546102	0.713534	0.999951
macB	1234.63	0.0186483	0.903269	0.999951
maeA	6636.93	0.14971	0.342304	0.999951
maeB	23220.5	0.0264421	0.865419	0.999951
mak	2047.27	-0.00166169	0.992217	0.999951
malE	3002.48	0.0441636	0.700522	0.999951
malF	367.349	0.0143409	0.92176	0.999951
malG	253.815	0.0209918	0.872418	0.999951
malI	540.631	-0.0387858	0.814989	0.999951
malK	456.199	0.0439921	0.684811	0.999951
malM	1023.97	0.0303509	0.798778	0.999951
malP	2009.26	0.0263071	0.859432	0.999951
malQ	1875.88	0.03765	0.822326	0.999951
malS	200.447	0.101877	0.542485	0.999951
malT	3524.77	0.129162	0.448327	0.999951
malX	639.064	-0.100367	0.550276	0.999951
malY	1587.05	-0.129928	0.37938	0.999951
malZ	1556.69	0.0284992	0.849977	0.999951
manA	4659.94	-0.00119093	0.993742	0.999951
manX	15570.3	0.143814	0.365807	0.999951
manY	10826.3	0.0907806	0.568396	0.999951
manZ	12201	0.109082	0.484827	0.999951
map	14610.9	-0.0388607	0.781658	0.999951
marA	1731.55	0.00112868	0.994614	0.999951
marB	220.45	-0.0781893	0.644201	0.999951
marC	1777.73	-0.139277	0.376011	0.999951
marR	948.771	0.0293297	0.852788	0.999951
matP	1992.92	0.137944	0.390654	0.999951
mazE	2179.21	0.0420648	0.803761	0.999951
mazF	1050.95	0.178538	0.258318	0.999951
mazG	869.336	0.176122	0.257441	0.999951
mcaS	19894.5	-0.0522589	0.693742	0.999951
mcbA	60.5337	0.104414	0.484184	0.999951
mcbR	358.567	0.146434	0.388563	0.999951
mcrB	371.33	0.128284	0.436715	0.999951
mcrC	37.7645	0.117882	0.393845	0.999951
mdaB	4515.67	0.0506056	0.726894	0.999951
mdfA	1408	-0.0609625	0.681838	0.999951
mdh	57474	-0.0250524	0.883109	0.999951
mdlA	625.399	-0.11094	0.495951	0.999951
mdlB	450.039	-0.0393744	0.810161	0.999951
mdtA	463.565	-0.0370219	0.814926	0.999951
mdtB	355.542	0.25139	0.116887	0.999951
mdtC	281.266	0.205742	0.213766	0.999951
mdtD	126.271	-0.156547	0.353594	0.999951
mdtE	96.6224	0.0820133	0.625427	0.999951
mdtF	431.311	-0.0246077	0.879851	0.999951
mdtG	95.3232	-0.0565899	0.676589	0.999951
mdtH	281.788	-0.201893	0.217488	0.999951
mdtI	99.9115	-0.306989	0.0716766	0.999951
mdtJ	142.075	-0.0978154	0.502228	0.999951
mdtK	14165.7	-0.179944	0.266146	0.999951
mdtL	135.476	-0.148712	0.382595	0.999951
mdtM	265.705	-0.188287	0.252935	0.999951
mdtN	21.8789	-0.037387	0.786464	0.999951
mdtO	51.2114	-0.0656396	0.647746	0.999951
mdtP	78.0358	-0.00420832	0.980184	0.999951
mdtQ	4.60263	-0.046337	0.568016	0.999951
melA	532.951	-0.228883	0.166507	0.999951
melB	168.361	-0.116226	0.495275	0.999951
melR	67.7758	0.115017	0.491609	0.999951
menA	2906.19	0.0233408	0.883835	0.999951
menB	2916.69	0.0583421	0.700614	0.999951
menC	1545.31	0.0388372	0.809751	0.999951
menD	376.387	0.0696416	0.674226	0.999951
menE	478.062	-0.0591215	0.71895	0.999951
menF	705.415	-0.013586	0.935896	0.999951
menH	442.499	0.0861544	0.599674	0.999951
menI	2106.59	0.115832	0.461741	0.999951
mepA	430.771	0.0930312	0.580935	0.999951
mepH	526.372	0.24538	0.147792	0.999951
mepM	11609.8	0.0729498	0.51458	0.999951
mepS	15099.1	-0.0474649	0.773357	0.999951
metA	2102.1	0.141141	0.329029	0.999951
metB	4049.9	0.0504626	0.76691	0.999951
metC	2681.55	0.111243	0.434343	0.999951
metE	313119	0.140415	0.361245	0.999951
metF	5892.61	0.0922284	0.585768	0.999951
metG	14828.3	0.0177909	0.901051	0.999951
metH	9512.81	0.206889	0.151187	0.999951
metI	2658.9	-0.00982575	0.951367	0.999951
metJ	3200.12	0.138101	0.398917	0.999951
metK	25112.5	0.0530167	0.746749	0.999951
metL	8708.87	0.0433804	0.789303	0.999951
metN	3451.24	0.0338048	0.839555	0.999951
metQ	33035.2	0.117803	0.48831	0.999951
metR	1304.96	0.017998	0.91587	0.999951
metT	1846.16	-0.401528	0.013702	0.999951
metU	2029.61	-0.135964	0.40463	0.999951
metV	327.654	-0.109062	0.520414	0.999951
metW	816.318	-0.0279373	0.863412	0.999951
metY	48442.6	0.116162	0.495536	0.999951
metZ	2248.85	0.507094	0.00123341	0.999951
mfd	3660.84	0.0363138	0.810598	0.999951
mglA	2762.25	0.1232	0.339607	0.999951
mglB	17571	0.16073	0.245311	0.999951
mglC	1408.61	0.103378	0.418465	0.999951
mgrB	491.853	-0.412349	0.0124516	0.999951
mgrR	11724.3	0.0211313	0.886738	0.999951
mgsA	5754.29	-0.0341069	0.841349	0.999951
mgtA	43792.1	0.0363022	0.815324	0.999951
mgtL	2887.98	0.014461	0.924917	0.999951
mhpA	490.136	-0.113694	0.476953	0.999951
mhpB	340.405	-0.0810882	0.632576	0.999951
mhpC	32434.8	-0.0144566	0.919146	0.999951
mhpD	20083.4	0.0292614	0.840875	0.999951
mhpE	20425	0.0764715	0.585429	0.999951
mhpF	18873.2	-0.0110995	0.940016	0.999951
mhpR	2399.16	-0.0384907	0.80816	0.999951
mhpT	2527.54	-0.0282159	0.86564	0.999951
miaA	22280.3	-0.0655832	0.642156	0.999951
miaB	16446.4	0.0319568	0.83817	0.999951
micA	5206.75	-0.134521	0.325172	0.999951
micC	54.8974	-0.017671	0.913076	0.999951
micF	1641.19	-0.476879	0.00183568	0.999951
minC	4031.83	0.0262517	0.851543	0.999951
minD	11735.8	-0.0199707	0.906654	0.999951
minE	3203.23	0.121883	0.463656	0.999951
mioC	8073.1	-0.0677435	0.672912	0.999951
mipA	21009.1	-0.0308404	0.822138	0.999951
mlaA	12026.7	-0.102626	0.516182	0.999951
mlaB	5403.89	-0.0228784	0.888604	0.999951
mlaC	15513.2	-0.0337165	0.811147	0.999951
mlaD	7770.86	-0.00574407	0.969263	0.999951
mlaE	7074	-0.130922	0.409741	0.999951
mlaF	7403.96	-0.175213	0.223295	0.999951
mlc	589.819	0.121061	0.467143	0.999951
mliC	1149.55	-0.153731	0.364176	0.999951
mlrA	129.782	-0.0265692	0.87601	0.999951
mltA	3353.77	-0.0546238	0.699305	0.999951
mltB	998.507	0.0925395	0.542633	0.999951
mltC	484.337	0.0999928	0.537546	0.999951
mltD	42771.4	-0.0624218	0.709726	0.999951
mltF	629.095	-0.000214849	0.998964	0.999951
mmuM	2026.39	0.000110765	0.999479	0.999951
mmuP	987.38	0.0511074	0.761346	0.999951
mnaT	773.932	-0.177231	0.252643	0.999951
mngA	97.6358	-0.129286	0.426911	0.999951
mngB	746.013	-0.0321458	0.837607	0.999951
mngR	586.105	-0.0428944	0.80127	0.999951
mnmA	4719.63	-0.00736845	0.964856	0.999951
mnmC	642.371	-0.0353232	0.818078	0.999951
mnmE	2872.11	0.0492218	0.744274	0.999951
mnmG	15121.3	-0.0155614	0.917666	0.999951
mnmH	864.035	0.0677602	0.675703	0.999951
mntH	648.739	-0.0431984	0.784578	0.999951
mntP	1227	-0.27886	0.101459	0.999951
mntR	3158.5	0.053113	0.712683	0.999951
mntS	1753.95	0.0329519	0.832505	0.999951
moaA	1732.09	-0.0172349	0.913629	0.999951
moaB	2353.04	0.142708	0.396756	0.999951
moaC	1900.29	0.132164	0.435756	0.999951
moaD	867.247	0.127131	0.443354	0.999951
moaE	1151.19	0.181286	0.287453	0.999951
mobA	392.26	-0.119345	0.449087	0.999951
mobB	449.44	0.149513	0.356094	0.999951
mocA	121.974	-0.0152658	0.928608	0.999951
modA	2489.34	-0.0836951	0.596524	0.999951
modB	544.132	-0.352531	0.0247116	0.999951
modC	491.04	-0.175661	0.278086	0.999951
modE	733.9	-0.0252338	0.869124	0.999951
modF	941.378	0.058081	0.733033	0.999951
moeA	5360.75	-0.0363388	0.802041	0.999951
moeB	1209.15	-0.0331007	0.83958	0.999951
mog	4347.02	-0.112883	0.501741	0.999951
mokB	1036.63	-0.00805857	0.950831	0.999951
mokC	195.767	0.192883	0.245685	0.999951
motA	497.258	-0.0670697	0.542231	0.999951
motB	260.364	-0.0453732	0.694304	0.999951
mpaA	397.856	-0.0695133	0.674237	0.999951
mpl	19421.1	-0.0567694	0.692531	0.999951
mppA	2069.57	0.0569335	0.708923	0.999951
mprA	1946.39	0.239857	0.152016	0.999951
mqo	506.739	-0.121207	0.476774	0.999951
mqsA	11148.4	0.208896	0.202858	0.999951
mqsR	8385.77	0.170259	0.311303	0.999951
mraY	1103.85	0.0101284	0.951444	0.999951
mraZ	5729.49	-0.111458	0.451691	0.999951
mrcA	7465.94	-0.0102411	0.948275	0.999951
mrcB	8504.86	0.0180086	0.908927	0.999951
mrdA	877.888	-0.0204532	0.902368	0.999951
mrdB	896.132	-0.0611405	0.704241	0.999951
mreB	26643.8	-0.0078279	0.955293	0.999951
mreC	1624.11	-0.0270736	0.872933	0.999951
mreD	343.545	-0.183375	0.281923	0.999951
mrp	12993.6	0.0551992	0.721791	0.999951
mrr	2343.12	-0.0921144	0.585932	0.999951
msbA	6039.2	-0.0437096	0.760386	0.999951
mscK	5227.73	0.0832447	0.61262	0.999951
mscL	4324.4	-0.0344803	0.838032	0.999951
mscM	1058.76	0.0854905	0.562677	0.999951
mscS	6804.38	-0.0889585	0.600997	0.999951
msrA	1673.93	0.021044	0.893492	0.999951
msrB	12817.7	0.0664317	0.664407	0.999951
msrC	2486.33	-0.0853072	0.582693	0.999951
msyB	729.686	-0.0812949	0.596434	0.999951
mtfA	1466.58	0.0526382	0.748953	0.999951
mtgA	145.88	0.0409258	0.795774	0.999951
mtlA	6588.39	-0.0245151	0.884408	0.999951
mtlD	4473.59	0.0467429	0.778943	0.999951
mtlR	1932.88	0.0281441	0.86204	0.999951
mtn	14771.5	-0.0432833	0.793922	0.999951
mtr	340.369	-0.113747	0.50443	0.999951
mug	2362.5	-0.0700975	0.669731	0.999951
mukB	11022.1	0.0582569	0.726121	0.999951
mukE	1802.74	0.0761	0.596486	0.999951
mukF	3971.63	-0.0202732	0.889206	0.999951
murA	17339.7	-0.0077362	0.957964	0.999951
murB	3818.8	0.0210995	0.894103	0.999951
murC	4069.1	0.0772492	0.634216	0.999951
murD	1988.82	0.0600561	0.685645	0.999951
murE	1521.8	0.081715	0.612126	0.999951
murF	1177.79	0.181012	0.236296	0.999951
murG	2114.37	-0.0583142	0.708476	0.999951
murI	1112.6	-0.155718	0.348109	0.999951
murJ	1104.07	-0.123059	0.419304	0.999951
murP	230.591	-0.0457797	0.752415	0.999951
murQ	557.125	-0.0297491	0.833653	0.999951
murR	272.919	0.0100501	0.952518	0.999951
mutH	978.902	-0.0433363	0.773983	0.999951
mutL	3678.6	-0.0345693	0.828887	0.999951
mutM	613.402	0.0248737	0.882559	0.999951
mutS	5329.53	-0.0288313	0.863071	0.999951
mutT	124.001	0.119209	0.484082	0.999951
mutY	1218.16	-0.072639	0.635068	0.999951
mzrA	681.677	-0.108879	0.522961	0.999951
nac	173.569	-0.0766488	0.651641	0.999951
nadA	6033.92	0.1222	0.473394	0.999951
nadB	2819.07	-0.153551	0.350274	0.999951
nadC	1482.98	0.00410105	0.980101	0.999951
nadD	201.044	-0.0461596	0.7862	0.999951
nadE	3939.66	0.0235801	0.885504	0.999951
nadK	1214.86	-0.0325852	0.841858	0.999951
nadR	959.055	0.135968	0.398723	0.999951
nagA	2618.95	-0.0187371	0.898619	0.999951
nagB	1685.28	0.0836312	0.610931	0.999951
nagC	1420.12	0.0494923	0.76141	0.999951
nagD	3368.1	-0.100146	0.50888	0.999951
nagE	12487.1	0.0120622	0.939068	0.999951
nagK	2339.63	-0.0438918	0.78818	0.999951
nagZ	3823.55	0.0740311	0.63541	0.999951
nanA	421.126	0.0131987	0.928035	0.999951
nanC	161.398	0.0463574	0.78345	0.999951
nanE	260.835	-0.0483053	0.771078	0.999951
nanK	265.234	-0.0349476	0.829995	0.999951
nanM	644.963	0.112931	0.497319	0.999951
nanR	1224.32	-0.0211359	0.901312	0.999951
nanS	93.1207	-0.166218	0.302525	0.999951
nanT	341.816	-0.0600386	0.653813	0.999951
napA	1291.67	0.102011	0.537693	0.999951
napB	224.143	0.0751992	0.659067	0.999951
napC	988.402	-0.0692407	0.683201	0.999951
napD	222.733	0.287996	0.0885364	0.999951
napF	138.184	-0.0029178	0.984868	0.999951
napG	190.407	0.0709571	0.665907	0.999951
napH	256.044	0.101485	0.545263	0.999951
narG	726.556	0.0724296	0.639215	0.999951
narH	674.166	0.0224409	0.883626	0.999951
narI	408.143	-0.127152	0.445055	0.999951
narJ	386.245	0.0406625	0.808702	0.999951
narK	112.811	0.0647547	0.70185	0.999951
narL	1392.02	0.0133516	0.935516	0.999951
narP	4114.16	-0.0104286	0.947263	0.999951
narQ	869.362	0.0157724	0.92617	0.999951
narU	81.7797	-0.056142	0.600349	0.999951
narV	93.8381	-0.0956813	0.571189	0.999951
narW	62.5216	0.0756529	0.596709	0.999951
narX	2162.12	-0.0141386	0.923002	0.999951
narY	90.3629	-0.0243884	0.882446	0.999951
narZ	373.45	0.144867	0.394813	0.999951
ndh	4934.53	-0.118015	0.399348	0.999951
ndk	17933	-0.0456297	0.786899	0.999951
nei	259.895	-0.0263245	0.873967	0.999951
nemA	980.745	-0.00195364	0.990576	0.999951
nemR	431.004	-0.0387995	0.819315	0.999951
nepI	418.729	-0.0960656	0.474784	0.999951
nfi	637.863	-0.0266359	0.871232	0.999951
nfo	1228.62	0.0586628	0.716873	0.999951
nfrA	1853.11	0.0910032	0.531356	0.999951
nfrB	750.677	0.0181074	0.913932	0.999951
nfsA	1246.92	0.0230893	0.88847	0.999951
nfsB	3795.46	0.00870876	0.955927	0.999951
nfuA	8538.09	-0.0310234	0.852849	0.999951
nhaA	4665.09	-0.196359	0.177331	0.999951
nhaB	2494.77	-0.0895724	0.576694	0.999951
nhaR	786.735	-0.0977906	0.540041	0.999951
nhoA	136.677	-0.0529684	0.755981	0.999951
nikA	78.2285	-0.0821555	0.601625	0.999951
nikB	41.1638	-0.00962887	0.95241	0.999951
nikC	29.3801	-0.0246906	0.855243	0.999951
nikD	61.2233	-0.0651813	0.6899	0.999951
nikE	133.032	0.0727618	0.669223	0.999951
nikR	687.331	0.0168766	0.919012	0.999951
ninE	20.7328	-0.0111931	0.931836	0.999951
nirB	582.222	0.156506	0.336833	0.999951
nirC	517.794	-0.0147356	0.930988	0.999951
nirD	110.555	0.0148879	0.920454	0.999951
nlpA	4786.1	0.0308804	0.848797	0.999951
nlpC	4632.45	-0.0154566	0.925746	0.999951
nlpD	55802.6	-0.00862959	0.959612	0.999951
nlpE	2623.77	-0.0640899	0.660573	0.999951
nlpI	53168.1	-0.0748363	0.659872	0.999951
nmpC	57692.4	-0.0723009	0.652484	0.999951
nnr	2724.37	-0.0267472	0.858252	0.999951
nohD	7.16722	-0.0817471	0.378899	0.999951
nohQ	9.1649	0.0640605	0.551117	0.999951
norR	1534.79	-0.0277349	0.867125	0.999951
norV	350.562	-0.0551159	0.740996	0.999951
norW	197.841	0.051434	0.742467	0.999951
npr	109.72	-0.00287169	0.986527	0.999951
nrdA	10545.7	0.127582	0.451828	0.999951
nrdB	4157.57	0.154663	0.358829	0.999951
nrdD	2832.02	0.196473	0.233488	0.999951
nrdE	183.583	-0.154843	0.333341	0.999951
nrdF	57.6577	0.0218361	0.889728	0.999951
nrdG	100.782	0.00568629	0.973383	0.999951
nrdH	208.256	-0.124915	0.291776	0.999951
nrdI	162.671	-0.147534	0.224071	0.999951
nrdR	4540.88	-0.0933571	0.546807	0.999951
nrfA	226.292	0.0551976	0.715944	0.999951
nrfB	48.9576	0.0418769	0.783236	0.999951
nrfC	35.0503	-0.109335	0.473048	0.999951
nrfD	39.9978	-0.124424	0.437399	0.999951
nrfE	111.659	-0.0425579	0.799091	0.999951
nrfF	45.2114	-0.0300931	0.850149	0.999951
nrfG	61.4124	0.0493706	0.75468	0.999951
nsrR	5707.41	-0.0931477	0.496091	0.999951
nth	205.16	0.0584001	0.727782	0.999951
nudB	2712.78	0.0495252	0.754258	0.999951
nudC	1700.48	-0.0322929	0.834701	0.999951
nudE	3936.8	-0.112283	0.498726	0.999951
nudF	1309.44	-0.0848598	0.5818	0.999951
nudG	630.787	-0.0882023	0.597027	0.999951
nudI	214.314	0.0443693	0.793484	0.999951
nudJ	194.64	0.0660736	0.698166	0.999951
nudK	303.684	0.0352178	0.832584	0.999951
nudL	316.91	0.0682499	0.684587	0.999951
nuoA	3380.91	0.0919714	0.579189	0.999951
nuoB	7441.29	0.0893709	0.566356	0.999951
nuoC	18684	0.107516	0.462307	0.999951
nuoE	7654.65	0.167443	0.283086	0.999951
nuoF	14964.1	0.0909659	0.545819	0.999951
nuoG	31422.4	0.0517334	0.729492	0.999951
nuoH	8775.9	0.00513484	0.971596	0.999951
nuoI	7906.96	0.0804232	0.598854	0.999951
nuoJ	5386.95	0.0456471	0.767454	0.999951
nuoK	2886.99	0.0477359	0.766898	0.999951
nuoL	18001.1	0.0176132	0.905494	0.999951
nuoM	11206.3	0.00848712	0.954079	0.999951
nuoN	11840	-0.00728528	0.960372	0.999951
nupC	2595.19	0.00683788	0.966818	0.999951
nupG	1209.98	-0.0628765	0.676931	0.999951
nupX	88.0728	-0.0969116	0.566247	0.999951
nusA	60201	0.0151708	0.917447	0.999951
nusB	11479.6	0.0842308	0.597785	0.999951
nusG	13949.5	-0.100686	0.508389	0.999951
obgE	46480.4	0.0210241	0.8932	0.999951
ogrK	686.536	0.0130665	0.938286	0.999951
ogt	575.14	0.00769371	0.963687	0.999951
ohsC	166.157	0.0219195	0.860258	0.999951
ompA	510920	-0.0377642	0.788002	0.999951
ompC	217068	0.156568	0.347748	0.999951
ompF	273013	-0.080467	0.632926	0.999951
ompG	97.9898	0.022385	0.895513	0.999951
ompL	32.5777	0.118551	0.353957	0.999951
ompN	162.068	0.0341358	0.840005	0.999951
ompR	13052.7	0.0181676	0.912591	0.999951
ompT	66397.1	0.135003	0.331522	0.999951
ompW	2902.16	0.0999136	0.515504	0.999951
ompX	140872	0.0755725	0.619074	0.999951
omrA	389.833	-0.0384377	0.782756	0.999951
omrB	214.56	0.0700849	0.630426	0.999951
opgB	1869.37	-0.0139681	0.9244	0.999951
opgC	225.472	-0.0536745	0.701986	0.999951
opgD	2609.6	-0.195914	0.199915	0.999951
opgG	8187.26	0.219036	0.167567	0.999951
opgH	5864.62	0.111402	0.50812	0.999951
oppA	5014.73	0.118797	0.475034	0.999951
oppB	72.3837	-0.0916959	0.587775	0.999951
oppC	139.722	-0.122792	0.470091	0.999951
oppD	225.748	0.0244135	0.886106	0.999951
oppF	549.89	-0.102168	0.534572	0.999951
orn	4393.03	-0.132427	0.370819	0.999951
osmB	4675.53	-0.499064	0.000721634	0.999951
osmC	3839.55	-0.027588	0.870959	0.999951
osmE	2466.89	-0.0102194	0.948079	0.999951
osmF	290.452	0.0553992	0.744651	0.999951
osmY	1511.74	-0.0325952	0.847068	0.999951
otsA	581.06	-0.0237441	0.877427	0.999951
otsB	290.146	0.0601014	0.713158	0.999951
oweS	26.3755	0.107583	0.338787	0.999951
oxc	245.106	0.0144156	0.930006	0.999951
oxyR	8386.14	-0.0820657	0.584175	0.999951
oxyS	490.884	-0.0323664	0.829025	0.999951
paaA	68.6587	0.0542954	0.741721	0.999951
paaB	18.775	-0.125667	0.326116	0.999951
paaC	53.6083	-0.0818032	0.607922	0.999951
paaD	26.874	-0.0891887	0.513346	0.999951
paaE	65.5223	0.188326	0.263804	0.999951
paaF	39.7399	0.027099	0.813826	0.999951
paaG	58.3038	0.0379726	0.81699	0.999951
paaH	105.034	0.0308284	0.85647	0.999951
paaI	76.9941	0.00458112	0.977741	0.999951
paaJ	1003.47	0.0107892	0.948716	0.999951
paaK	1403.29	-0.022782	0.882886	0.999951
paaX	856.301	-0.0529911	0.748995	0.999951
paaY	598.851	-0.0308363	0.853437	0.999951
paaZ	130.149	-0.00793633	0.962802	0.999951
pabA	813.668	-0.102714	0.524962	0.999951
pabB	393.056	0.104572	0.53941	0.999951
pabC	1790.95	-0.131738	0.363848	0.999951
pagP	126.271	0.0555382	0.73472	0.999951
pal	64272.4	0.0607678	0.68589	0.999951
panB	15202.1	0.0163194	0.915689	0.999951
panC	13620.2	0.0344244	0.811466	0.999951
panD	17607.4	0.0518348	0.73264	0.999951
panE	4419.14	0.00587494	0.968171	0.999951
panF	838.001	-0.211879	0.182277	0.999951
panM	442.782	-0.050716	0.762019	0.999951
paoA	128.567	-0.0293276	0.863134	0.999951
paoB	118.049	0.0643615	0.705503	0.999951
paoC	220.424	0.0984098	0.553018	0.999951
paoD	135.934	0.0144127	0.932608	0.999951
parC	8429.82	0.0202809	0.886836	0.999951
parE	4896.69	0.022996	0.880548	0.999951
patA	500.468	0.0461322	0.7737	0.999951
patD	426.932	0.0753154	0.645328	0.999951
pawZ	55.9042	-0.148467	0.37333	0.999951
pbl	22.9767	0.109479	0.303401	0.999951
pbpC	592.388	0.0161137	0.921528	0.999951
pbpG	694.502	0.183987	0.237096	0.999951
pck	25411.6	0.00959291	0.948776	0.999951
pcm	912.309	-0.0533732	0.750249	0.999951
pcnB	5262.33	0.0371327	0.822786	0.999951
pdhR	7550.98	-0.152957	0.340912	0.999951
pdxA	1675.53	-0.0316208	0.848086	0.999951
pdxB	8186.19	-0.0958121	0.534671	0.999951
pdxH	1351.65	0.0749637	0.658817	0.999951
pdxJ	4042.43	0.0531249	0.722152	0.999951
pdxK	2168.01	-0.140825	0.326249	0.999951
pdxY	852.626	-0.0315218	0.853229	0.999951
peaD	70.8246	0.120904	0.472321	0.999951
pepA	24665.9	0.0292729	0.833187	0.999951
pepB	6780.65	0.140587	0.40536	0.999951
pepD	24799.3	0.103283	0.479916	0.999951
pepE	445.699	-0.00845184	0.957743	0.999951
pepN	11017.7	-0.0348658	0.825639	0.999951
pepP	7471.37	0.0336185	0.820222	0.999951
pepQ	7987.24	0.0413603	0.797027	0.999951
pepT	2201.06	-0.0471989	0.751744	0.999951
perR	154.322	-0.121302	0.476633	0.999951
pfkA	44090.2	-0.0125618	0.94063	0.999951
pfkB	2700.48	0.143917	0.342792	0.999951
pflA	4300.18	0.148069	0.31852	0.999951
pflB	58164.6	0.0934438	0.498138	0.999951
pflC	187.192	-0.0287054	0.863969	0.999951
pflD	211.561	-0.024361	0.885137	0.999951
pgaA	260.616	0.0483788	0.774541	0.999951
pgaB	145.46	0.114693	0.499406	0.999951
pgaC	149.619	-0.103901	0.538584	0.999951
pgaD	447.702	0.086314	0.609124	0.999951
pgi	16340.3	0.175438	0.209949	0.999951
pgk	45934.3	0.120801	0.451658	0.999951
pgl	1995.31	0.0583159	0.699825	0.999951
pgm	13526.3	0.105276	0.510809	0.999951
pgpA	1200.47	-0.21207	0.207189	0.999951
pgpB	1330.69	-0.0153386	0.91842	0.999951
pgpC	543.689	-0.0646333	0.703278	0.999951
pgrR	431.439	-0.131535	0.438784	0.999951
pgsA	791.201	-0.138097	0.417228	0.999951
pheA	1143.58	-0.038993	0.818044	0.999951
pheL	252.392	0.162757	0.24016	0.999951
pheM	111.065	-0.373582	0.0278308	0.999951
pheP	2499.14	-0.17481	0.290598	0.999951
pheS	5818.92	0.0508986	0.727911	0.999951
pheT	39256.1	0.0390829	0.801894	0.999951
pheU	88.2552	-0.101618	0.492634	0.999951
pheV	328.659	-0.361052	0.0257178	0.999951
phnC	25.8981	0.0451753	0.761392	0.999951
phnD	93.8633	0.169477	0.202877	0.999951
phnF	18.5833	-0.0103226	0.897455	0.999951
phnG	11.7171	0.105363	0.360173	0.999951
phnH	6.72405	0.081195	0.361234	0.999951
phnI	14.0981	0.0342679	0.773357	0.999951
phnJ	20.1915	0.0986222	0.427495	0.999951
phnK	15.5168	-0.102141	0.418281	0.999951
phnL	11.6568	0.0537457	0.6276	0.999951
phnM	35.179	0.0501202	0.699985	0.999951
phnN	103.888	-0.108329	0.52216	0.999951
phnO	129.626	-0.0918498	0.589939	0.999951
phnP	168.959	0.00221347	0.989607	0.999951
phoA	2924.44	0.00210118	0.988215	0.999951
phoB	2072.03	-0.0889028	0.559069	0.999951
phoE	359.248	0.176535	0.281064	0.999951
phoH	1647.11	-0.00611277	0.964486	0.999951
phoP	3145.09	-0.0939992	0.566571	0.999951
phoQ	1243.82	-0.108719	0.462149	0.999951
phoR	1168.9	-0.000934768	0.99562	0.999951
phoU	3251.29	0.0981847	0.560947	0.999951
php	55.3323	-0.0682553	0.675157	0.999951
phr	447.205	-0.0159957	0.925231	0.999951
pinE	5.14298	0.0772593	0.369869	0.999951
pinH	34.7064	0.0666011	0.612003	0.999951
pinQ	36.862	-0.0386057	0.639971	0.999951
pinR	50.9236	-0.0861601	0.365233	0.999951
pitA	15411	-0.076114	0.601887	0.999951
pitB	200.826	0.113541	0.501562	0.999951
pka	1175.86	0.00627984	0.970596	0.999951
plaP	6141.86	0.00436009	0.979429	0.999951
pldA	4607.07	-0.0543028	0.697486	0.999951
pldB	4138.28	0.027744	0.858554	0.999951
pliG	5108.71	0.0473865	0.492229	0.999951
plsB	5005.87	0.124184	0.423528	0.999951
plsC	1657.17	0.0801518	0.593329	0.999951
plsX	36130.1	-0.221408	0.16461	0.999951
plsY	1326.81	-0.151463	0.373902	0.999951
pmbA	4548.42	-0.0284344	0.857091	0.999951
pmrD	724.142	0.0765078	0.617029	0.999951
pmrR	3244.29	0.0902659	0.534067	0.999951
pncA	764.638	0.0747948	0.660136	0.999951
pncB	12349.9	-0.0907228	0.594181	0.999951
pncC	2058.37	-0.0320735	0.829511	0.999951
pnp	54005.3	-0.0190213	0.890242	0.999951
pntA	54235.3	0.138347	0.31501	0.999951
pntB	41723.3	0.0524998	0.72954	0.999951
pnuC	2994.18	0.0492693	0.76045	0.999951
polA	7153.4	0.0975605	0.489479	0.999951
polB	511.691	-0.0833788	0.547685	0.999951
potA	2123.27	0.109303	0.494024	0.999951
potB	458.95	0.0282411	0.866901	0.999951
potC	1184.93	0.350701	0.019984	0.999951
potD	11535.8	0.322549	0.0216628	0.999951
[truncated: 2,357 more rows]

## Sheet: Te_LacZ
gene	baseMean	log2FoldChange	pvalue	padj
aaeA	94.6907	-0.545706	0.422753	0.999973
aaeB	4121.11	-2.779	0.382359	0.999973
aaeR	476.794	-0.138195	0.78398	0.999973
aaeX	12.2524	-0.234649	0.828118	0.999973
aas	1141.09	0.223991	0.443671	0.999973
aat	651.677	-0.184473	0.641489	0.999973
abgA	91.4104	-0.77519	0.192271	0.999973
abgB	73.5155	-1.328	0.0283932	0.999973
abgR	221.318	-0.0873749	0.929556	0.999973
abgT	88.2077	-1.56127	0.332693	0.999973
abrB	54.9954	-0.193156	0.793279	0.999973
accA	17069.9	0.130524	0.797222	0.999973
accB	10907.2	0.125674	0.708864	0.999973
accC	12601.6	5.77201e-05	0.999877	0.999973
accD	21542.2	-0.0128095	0.97161	0.999973
aceA	9173.4	0.237144	0.731763	0.999973
aceB	5566.41	0.241223	0.810901	0.999973
aceE	32145.4	0.156195	0.771265	0.999973
aceF	14976.2	-0.00661624	0.988345	0.999973
aceK	258.358	-0.970841	0.394609	0.999973
ackA	6778.96	0.149494	0.802065	0.999973
acnA	5053.48	0.248844	0.610428	0.999973
acnB	99428.7	-0.0206367	0.968228	0.999973
acpH	354.986	-0.0772154	0.841444	0.999973
acpP	91904.5	0.614132	0.285655	0.999973
acpS	389.101	-0.800235	0.0853559	0.999973
acpT	928.88	0.205577	0.664695	0.999973
acrA	14349.2	0.330582	0.249252	0.999973
acrB	11884.2	-0.571544	0.522606	0.999973
acrD	271.272	0.312871	0.658254	0.999973
acrE	31.8421	0.243215	0.751915	0.999973
acrF	272.017	-0.895628	0.505487	0.999973
acrR	1034.2	0.561196	0.329669	0.999973
acrZ	3810.55	0.478568	0.498867	0.999973
acs	1244.36	0.117249	0.775695	0.999973
actP	351.895	-0.210335	0.724877	0.999973
acuI	2950.1	-0.0980422	0.891248	0.999973
ada	148.134	-0.343624	0.56917	0.999973
add	2711.78	0.133689	0.734401	0.999973
ade	690.905	0.213491	0.619623	0.999973
adhE	27131.6	0.141611	0.853454	0.999973
adhP	154.229	0.15852	0.710893	0.999973
adiA	216.42	0.0592766	0.962544	0.999973
adiC	30.5867	-1.84774	0.0613847	0.999973
adiY	61.3163	-0.452104	0.449432	0.999973
adk	19540	0.266429	0.381371	0.999973
aegA	205.209	-0.43017	0.32748	0.999973
aer	572.461	-0.615554	0.34834	0.999973
aes	162.678	0.0447456	0.951511	0.999973
afuB	129.549	-0.570795	0.558567	0.999973
agaA	52.4679	-1.73985	0.135224	0.999973
agaB	106.621	1.10799	0.0618027	0.999973
agaC	14.0746	-0.465611	0.708053	0.999973
agaD	34.6676	-0.957067	0.278556	0.999973
agaI	42.0057	-0.0380786	0.956779	0.999973
agaR	1043.12	0.0918765	0.825203	0.999973
agaS	30.259	-0.248044	0.731398	0.999973
agaV	115.41	0.13395	0.897571	0.999973
agaW	42.4074	-0.382828	0.671819	0.999973
agp	1550.3	0.0126984	0.988811	0.999973
ahpC	328891	0.34888	0.45325	0.999973
ahpF	14720.5	0.175937	0.76949	0.999973
aidB	178.332	-0.213624	0.619428	0.999973
ais	4979.65	0.0575833	0.856773	0.999973
alaA	2209.58	0.152091	0.827062	0.999973
alaC	949.168	-0.35777	0.329771	0.999973
alaE	11173.8	-0.112967	0.913482	0.999973
alaS	16450.9	0.0605062	0.836384	0.999973
alaW	227.22	-0.315745	0.743071	0.999973
aldA	25664.1	-0.0693272	0.945051	0.999973
aldB	250.207	-0.794836	0.382577	0.999973
alkA	197.64	-0.780821	0.320679	0.999973
alkB	44.2436	-0.282082	0.706183	0.999973
allA	84.9236	-0.572279	0.34924	0.999973
allB	306.478	0.415083	0.578778	0.999973
allC	293.886	-1.01915	0.0200335	0.999973
allD	58.6423	1.21373	0.0888695	0.999973
allR	2030.67	-0.296361	0.369797	0.999973
alpA	115.663	0.164988	0.797764	0.999973
alr	608.797	-0.107883	0.788597	0.999973
alsA	51.3871	0.0784321	0.910909	0.999973
alsB	368.839	0.16932	0.772759	0.999973
alsC	38.2782	-0.604853	0.435868	0.999973
alsE	72.6747	-0.305396	0.601179	0.999973
alsK	79.1239	-0.304726	0.54586	0.999973
alx	202.001	-0.370259	0.687482	0.999973
amiA	2557.4	0.035647	0.958485	0.999973
amiB	1606.15	0.107263	0.862665	0.999973
amiC	1594.66	0.108131	0.825057	0.999973
amiD	911.727	-0.960373	0.0420354	0.999973
amn	1431.14	-0.120555	0.739928	0.999973
ampC	407.03	0.46785	0.194546	0.999973
ampD	646.652	-0.00908325	0.983375	0.999973
ampE	472.056	-0.0667349	0.90346	0.999973
ampG	191.131	-0.297441	0.591394	0.999973
ampH	290.101	-0.28225	0.429467	0.999973
amtB	220.977	-1.10175	0.0688689	0.999973
amyA	239.999	-0.396953	0.394548	0.999973
anmK	1231.33	-0.266619	0.561868	0.999973
ansA	2860.08	0.385297	0.420545	0.999973
ansB	460.047	0.0966747	0.776201	0.999973
ansP	195.133	-0.598311	0.199895	0.999973
apaG	138.991	-0.0630993	0.898867	0.999973
apaH	228.593	0.243617	0.605515	0.999973
apbE	230.54	-0.281282	0.583	0.999973
aphA	1198.61	0.869353	0.298314	0.999973
appA	243.507	0.162822	0.734675	0.999973
appB	186.754	-0.365915	0.678293	0.999973
appC	194.521	-0.352467	0.726204	0.999973
appY	465.012	0.349939	0.668678	0.999973
aqpZ	257.556	-0.438588	0.579166	0.999973
araA	142.46	-0.300585	0.572324	0.999973
araB	91.9619	-0.962335	0.13389	0.999973
araC	2821.85	-0.724697	0.207407	0.999973
araD	28.9597	-0.203237	0.827051	0.999973
araE	660.215	-0.257028	0.628177	0.999973
araF	149.164	-0.139246	0.807299	0.999973
araG	90.9348	-0.225681	0.6718	0.999973
araH	84.1157	-0.831028	0.133556	0.999973
araJ	172.337	-0.450125	0.414254	0.999973
arcA	17276.3	0.0547427	0.927506	0.999973
arcB	1124.05	0.222836	0.607531	0.999973
arcZ	3631.05	-1.73644	0.223772	0.999973
arfA	43578.5	0.710397	0.0750228	0.999973
arfB	671.025	-0.241842	0.748221	0.999973
argA	1844.25	0.26761	0.549254	0.999973
argB	1514.83	0.152662	0.645263	0.999973
argC	1598.52	-0.432046	0.60028	0.999973
argD	3084.5	0.0450378	0.902026	0.999973
argE	612.399	-0.282159	0.618695	0.999973
argF	4363.41	-0.429993	0.516051	0.999973
argG	8523.56	-0.336698	0.638462	0.999973
argH	3559.74	0.55842	0.337572	0.999973
argI	1043.95	-0.115528	0.894027	0.999973
argK	39.0469	-0.48495	0.755438	0.999973
argO	438.332	0.217511	0.626555	0.999973
argP	1147.48	-0.12979	0.733294	0.999973
argQ	66.0878	-0.886323	0.449752	0.999973
argR	1109.77	0.227941	0.766035	0.999973
argS	17282.2	0.167392	0.489928	0.999973
argT	9020.87	0.117729	0.815677	0.999973
argU	2240.82	0.29478	0.822033	0.999973
argV	1063.72	-1.42521	0.318078	0.999973
argW	1450.93	0.739931	0.595522	0.999973
argX	21542.5	0.169019	0.915743	0.999973
argY	190.184	-1.40803	0.289432	0.999973
argZ	164.224	-1.48962	0.131026	0.999973
ariR	266.094	0.733708	0.381164	0.999973
arnA	5562.49	0.260781	0.53053	0.999973
arnB	10299.1	-0.0976288	0.818974	0.999973
arnC	1617.64	0.0546117	0.899259	0.999973
arnD	540.812	-0.417705	0.311268	0.999973
arnE	27.679	0.545664	0.62906	0.999973
arnF	17.8818	0.262135	0.799668	0.999973
arnT	174.229	-0.38641	0.529861	0.999973
aroA	2699.26	0.153829	0.83067	0.999973
aroB	3641.49	0.010101	0.982093	0.999973
aroC	2347.03	0.0556519	0.848623	0.999973
aroD	1162.8	0.132251	0.695382	0.999973
aroE	240.581	-0.317285	0.439425	0.999973
aroF	4919.19	0.333252	0.491406	0.999973
aroH	1582.88	-0.0716789	0.878121	0.999973
aroK	12378.3	0.364705	0.314294	0.999973
aroL	674.623	0.267296	0.509382	0.999973
aroM	274.322	0.147493	0.742368	0.999973
aroP	6307.98	0.345621	0.667236	0.999973
arpA	44.3057	0.269637	0.799297	0.999973
arpB	9.77248	1.62112	0.329259	0.999973
arsB	326.939	-0.554971	0.583864	0.999973
arsC	244.576	-0.0562969	0.937021	0.999973
arsR	205.4	0.541802	0.361331	0.999973
artI	2526.69	0.249743	0.654588	0.999973
artJ	2052.53	-0.0989168	0.870703	0.999973
artM	204.803	-0.232511	0.735272	0.999973
artP	856.284	-0.00227025	0.995401	0.999973
artQ	192.658	-0.143186	0.838248	0.999973
ascB	164.445	-0.311503	0.533375	0.999973
ascF	195.685	-1.59829	0.0930013	0.999973
ascG	973.36	0.216759	0.502411	0.999973
asd	19631.8	0.173447	0.662747	0.999973
aslA	103.873	-0.0971831	0.906171	0.999973
aslB	292.334	-0.223461	0.776646	0.999973
asmA	1443.03	-0.0731157	0.847354	0.999973
asnA	4348.8	-0.209685	0.822973	0.999973
asnB	6408.53	0.242404	0.632975	0.999973
asnC	520.496	0.0300551	0.950147	0.999973
asnS	16613.4	0.157779	0.771277	0.999973
asnT	43.1769	-2.2162	0.129919	0.999973
asnU	109.265	-0.367083	0.705992	0.999973
asnW	38.225	-0.836796	0.579258	0.999973
aspA	6029.45	-0.0968325	0.890744	0.999973
aspC	42149.7	0.0488466	0.913513	0.999973
aspS	12997.3	0.0737411	0.83657	0.999973
aspT	2383.32	-0.924798	0.333738	0.999973
aspU	203.001	-1.7911	0.0386981	0.999973
aspV	583.312	0.489742	0.623597	0.999973
asr	265.822	0.588638	0.38481	0.999973
astA	79.2353	-0.738371	0.453831	0.999973
astB	183.222	-1.03112	0.556377	0.999973
astC	445.075	0.0992812	0.815284	0.999973
astD	154.492	-0.427167	0.670877	0.999973
astE	27.9389	-0.423705	0.670295	0.999973
atoA	31.8863	-0.154983	0.832336	0.999973
atoB	109.944	-0.73885	0.142652	0.999973
atoC	151.163	0.20956	0.695321	0.999973
atoD	156.525	0.507163	0.332104	0.999973
atoE	48.1222	0.0714431	0.944873	0.999973
atoS	63.8871	0.0899322	0.885826	0.999973
atpA	111504	0.00948072	0.984114	0.999973
atpB	22828.3	0.192806	0.547117	0.999973
atpC	21560.7	-0.221787	0.642479	0.999973
atpD	70361.3	-0.0467034	0.91962	0.999973
atpE	17931.3	0.227679	0.672722	0.999973
atpF	46757.3	0.34868	0.424839	0.999973
atpG	30291	-0.213859	0.611151	0.999973
atpH	23054.4	0.0644064	0.916096	0.999973
atpI	4611.2	-0.537265	0.202755	0.999973
avtA	3284.6	0.0762704	0.832446	0.999973
azoR	4419.8	0.277049	0.355948	0.999973
azuC	8489.9	0.646874	0.496742	0.999973
bacA	1175.72	-0.258537	0.569893	0.999973
baeR	354.802	0.217944	0.76428	0.999973
baeS	123.927	-0.223397	0.683052	0.999973
bamA	18835.7	-0.0338854	0.923958	0.999973
bamB	9798.54	0.107861	0.786482	0.999973
bamC	14966.7	-0.21671	0.772175	0.999973
bamD	7632.29	-0.332649	0.448115	0.999973
bamE	10893.3	0.294294	0.559137	0.999973
barA	726.23	-0.0195526	0.954633	0.999973
basR	2187.29	0.0946885	0.866556	0.999973
basS	514.887	0.120925	0.835764	0.999973
bax	7576.57	0.446532	0.539807	0.999973
bcp	6433.69	0.0833693	0.881261	0.999973
bcr	266.236	-0.807827	0.207168	0.999973
bcsA	216.917	-1.29444	0.132328	0.999973
bcsB	274.57	-0.232676	0.771949	0.999973
bcsC	497.72	-0.962991	0.312482	0.999973
bcsE	1151.99	-0.0688749	0.90133	0.999973
bcsF	90.5326	1.28284	0.112966	0.999973
bcsG	361.517	-0.107932	0.903982	0.999973
bcsQ	730.031	-0.796714	0.278835	0.999973
bcsZ	94.6975	-0.787526	0.507992	0.999973
bdcA	112.004	-0.151032	0.792851	0.999973
bdcR	405.17	0.628954	0.230091	0.999973
bdm	213.577	0.294004	0.77181	0.999973
betA	1000.69	-0.053009	0.902588	0.999973
betI	641.222	-0.537898	0.426724	0.999973
betT	1349.93	-0.330664	0.454547	0.999973
bfd	38.2504	0.516937	0.569442	0.999973
bfr	373.669	0.227621	0.662703	0.999973
bglA	4762.9	0.137231	0.728723	0.999973
bglB	52.2964	-1.14137	0.215776	0.999973
bglF	101.97	-2.72424	0.171101	0.999973
bglG	14.9064	-1.32108	0.184878	0.999973
bglH	78.4463	-0.428097	0.551329	0.999973
bglJ	23.9365	-0.798324	0.439187	0.999973
bglX	5981.46	0.0174646	0.955449	0.999973
bhsA	1057.03	0.619603	0.221825	0.999973
bioA	1997.98	-0.061727	0.925815	0.999973
bioB	8400.14	0.0856078	0.882099	0.999973
bioC	1242.63	-0.236916	0.600409	0.999973
bioD	3330.1	0.21946	0.636244	0.999973
bioF	2146.39	-0.13029	0.776386	0.999973
bioH	1164.79	0.264021	0.537023	0.999973
birA	631.383	-0.124437	0.777811	0.999973
bisC	1177.39	-0.114892	0.703197	0.999973
blc	68.0891	-0.125356	0.863009	0.999973
blr	1708.8	0.345074	0.464156	0.999973
bluF	314.478	-0.36988	0.686933	0.999973
bluR	2118.81	-0.0272195	0.953329	0.999973
bolA	6888.61	0.381254	0.519408	0.999973
borD	40925.8	0.932105	0.151842	0.999973
brnQ	2192.59	-0.263111	0.650971	0.999973
bsmA	650.741	0.151396	0.815516	0.999973
bssR	446.458	0.148447	0.691139	0.999973
bssS	1328.22	-0.238592	0.785993	0.999973
btuB	3851.62	0.0538796	0.922083	0.999973
btuC	532.339	-0.213002	0.608749	0.999973
btuD	230.396	-0.217772	0.640628	0.999973
btuE	669.175	-0.0573165	0.894955	0.999973
btuF	341.189	0.312939	0.698691	0.999973
btuR	241.792	-0.292986	0.508191	0.999973
cadA	79.0704	-0.116533	0.900575	0.999973
cadB	23.2445	-0.0201715	0.98793	0.999973
cadC	144.835	-0.0994204	0.910547	0.999973
caiA	411.786	-0.119938	0.790365	0.999973
caiB	161.242	-0.398813	0.675993	0.999973
caiC	73.1686	-0.4873	0.37397	0.999973
caiD	174.485	-0.771562	0.290599	0.999973
caiE	40.4517	-0.989173	0.279536	0.999973
caiF	96.8922	0.0641969	0.929401	0.999973
caiT	81.4183	-1.09639	0.476245	0.999973
can	9754.32	0.28038	0.422834	0.999973
carA	5277.15	-0.0124195	0.974065	0.999973
casB	94.1033	0.758257	0.207641	0.999973
casC	225.257	0.105916	0.861443	0.999973
casD	68.744	-0.205459	0.713546	0.999973
casE	130.865	-0.0600808	0.932709	0.999973
cbeA	5.23309	1.04676	0.577642	0.999973
cbl	703.07	0.349986	0.529826	0.999973
cbpA	1491.38	0.526179	0.206804	0.999973
cbpM	242.877	-0.122419	0.81138	0.999973
cbrA	687.766	0.13046	0.804151	0.999973
cbrB	840.695	0.0637816	0.904265	0.999973
cbrC	1217.31	-0.148444	0.83498	0.999973
cbtA	9.94731	-0.562942	0.659883	0.999973
cca	2179.48	0.468149	0.461158	0.999973
ccmA	281.18	-0.211858	0.63581	0.999973
ccmB	95.8208	-0.284189	0.718708	0.999973
ccmC	299.054	0.250113	0.552227	0.999973
ccmD	55.5355	0.25226	0.711267	0.999973
ccmE	126.185	-0.173037	0.762068	0.999973
ccmF	168.434	-0.5271	0.36354	0.999973
ccmH	216.944	-0.18168	0.783557	0.999973
cdaR	258.186	0.0917085	0.900266	0.999973
cdd	962.112	0.0158738	0.977515	0.999973
cdh	207.109	0.151866	0.70572	0.999973
cdsA	1975.92	-0.475014	0.527675	0.999973
cedA	521.846	-0.139988	0.738278	0.999973
cfa	1887.94	-0.0272731	0.960907	0.999973
chaA	647.826	-0.0762815	0.893508	0.999973
chaB	271.249	0.051724	0.931788	0.999973
chaC	270.368	-0.433343	0.661792	0.999973
chbA	202.665	0.16326	0.744339	0.999973
chbB	977.369	0.39172	0.586491	0.999973
chbC	227.479	-0.217332	0.651677	0.999973
chbF	361.076	-0.343696	0.45697	0.999973
chbG	651.342	0.530294	0.291183	0.999973
chbR	191.307	0.319293	0.499141	0.999973
cheA	276.117	-0.212512	0.780411	0.999973
cheB	64.7794	-1.43951	0.11898	0.999973
cheR	18.824	-0.911131	0.432663	0.999973
cheW	123.981	0.00897476	0.985343	0.999973
cheY	135.032	-0.42881	0.488417	0.999973
cheZ	198.439	0.0345925	0.931256	0.999973
chiA	849.628	-0.4862	0.297136	0.999973
chiP	56.5545	-1.4637	0.0661654	0.999973
chiQ	87.8779	-1.36801	0.0591335	0.999973
chiX	1822.88	3.22958	0.167274	0.999973
cho	291.131	-1.39273	0.27205	0.999973
chpB	409.753	-0.0491673	0.922683	0.999973
chpS	1132.95	0.40281	0.351082	0.999973
chrR	951.054	-0.0346463	0.923835	0.999973
cirA	200.375	0.174376	0.828046	0.999973
citE	10.2178	0.503216	0.781247	0.999973
clcA	467.728	-0.277886	0.54076	0.999973
clcB	115.586	-0.292845	0.69536	0.999973
clpA	22207.9	0.0838185	0.791801	0.999973
clpB	17590.9	0.333734	0.559827	0.999973
clpP	15835.3	0.190612	0.670385	0.999973
clpS	1302.12	0.192148	0.760263	0.999973
clpX	23774.2	0.0906339	0.858502	0.999973
clsA	1733.9	0.239774	0.637064	0.999973
clsB	52.5123	0.175104	0.846686	0.999973
clsC	142.543	-0.366039	0.656305	0.999973
cmk	5196.21	0.0756235	0.863994	0.999973
cmoA	842.371	-0.100675	0.803638	0.999973
cmoB	858.536	-0.113423	0.749719	0.999973
cmtA	64.734	-0.360589	0.647736	0.999973
cmtB	26.828	-0.465754	0.578208	0.999973
cnu	751.72	-0.225999	0.677247	0.999973
coaA	1295.64	0.16116	0.696728	0.999973
coaD	626.081	0.0892129	0.840213	0.999973
coaE	2422.52	0.446545	0.242932	0.999973
cobC	44.989	0.114881	0.868748	0.999973
cobS	1745.91	0.0753917	0.875442	0.999973
cobT	897.98	-0.308284	0.468763	0.999973
cobU	799.777	-0.457054	0.313089	0.999973
codA	5443.83	0.407803	0.40504	0.999973
codB	3435.82	-0.18484	0.799224	0.999973
cof	493.356	0.0721224	0.884601	0.999973
cohE	6.7317	-0.0195584	0.991969	0.999973
copA	54021.5	0.471656	0.622869	0.999973
corA	20826.6	0.111401	0.772679	0.999973
cpdA	1650.06	-0.113837	0.797865	0.999973
cpdB	2969.39	0.20436	0.767666	0.999973
cpsB	89.5668	0.200636	0.747992	0.999973
cpsG	117.937	0.224024	0.7598	0.999973
cptA	853.106	-0.960576	0.264658	0.999973
cpxA	812.613	-1.82412	0.155458	0.999973
cpxP	11917.9	0.527287	0.74827	0.999973
cpxR	11230.1	0.357087	0.255919	0.999973
cra	1246.84	-0.121036	0.809428	0.999973
crcB	778.159	0.427504	0.143287	0.999973
creA	1723.47	0.178342	0.70527	0.999973
creB	443.477	-0.655636	0.366391	0.999973
creC	137.481	-0.69505	0.497204	0.999973
creD	3367.38	0.0376174	0.944372	0.999973
crl	13739.7	0.687165	0.265603	0.999973
crp	18205.9	0.19062	0.573045	0.999973
crr	40974.2	0.166384	0.783928	0.999973
csdA	1277.67	-0.0930016	0.785951	0.999973
csdE	489.618	0.215816	0.557985	0.999973
csgA	1464.79	-0.165416	0.842581	0.999973
csgB	197.218	0.221396	0.678558	0.999973
csgC	34.1896	-0.386087	0.687614	0.999973
csgD	421.775	0.57112	0.430472	0.999973
csgE	60.2185	-0.401434	0.625456	0.999973
csgF	99.6747	0.405493	0.659744	0.999973
csgG	401.015	0.309721	0.71192	0.999973
csiD	277.957	-0.065417	0.959863	0.999973
csiE	197.512	0.0794776	0.911906	0.999973
csiR	289.335	-0.0111076	0.984865	0.999973
cspA	30316.8	0.256273	0.787915	0.999973
cspB	2616.16	-1.0091	0.677462	0.999973
cspC	14865.2	0.249055	0.725895	0.999973
cspD	13586.7	0.315348	0.750467	0.999973
cspE	24525.5	0.5016	0.522003	0.999973
cspF	162.099	-1.18668	0.341296	0.999973
cspG	6236.71	0.22194	0.931218	0.999973
cspH	36.0011	-0.492983	0.795822	0.999973
cspI	579.196	-0.318272	0.902787	0.999973
csrA	17121.1	0.128961	0.7495	0.999973
csrB	131469	-1.03855	0.496427	0.999973
csrC	11251.5	-0.782745	0.301244	0.999973
csrD	1341.42	-0.137858	0.792705	0.999973
cstA	12841.5	-0.231279	0.842575	0.999973
cueO	13258.8	0.0681858	0.937645	0.999973
cueR	4206.82	-0.143046	0.717665	0.999973
curA	400.155	-0.147357	0.773765	0.999973
cusA	298.494	-1.81382	0.162429	0.999973
cusB	223.344	-0.809028	0.553408	0.999973
cusC	913.527	-1.5675	0.558671	0.999973
cusF	789.117	0.271149	0.874503	0.999973
cusR	4191.77	0.0746507	0.927738	0.999973
cusS	194.441	-1.04844	0.337428	0.999973
cutA	1795.69	0.152726	0.79646	0.999973
cutC	2392.38	-0.189471	0.595639	0.999973
cvpA	5159.55	-0.47154	0.203536	0.999973
cvrA	234.351	-0.521313	0.52241	0.999973
cyaA	3345.53	-0.364442	0.619848	0.999973
cyaR	4902.77	-1.44008	0.209541	0.999973
cyaY	791.403	0.343956	0.319333	0.999973
cybB	1208.25	0.141635	0.682744	0.999973
cycA	5318.12	-0.140242	0.760352	0.999973
cydA	9702.7	0.347118	0.460857	0.999973
cydB	4765.82	-0.032529	0.963705	0.999973
cydC	685.884	0.42966	0.253179	0.999973
cydD	801.963	0.0865285	0.81921	0.999973
cynR	665.947	-0.142983	0.750565	0.999973
cynS	317.081	-0.361686	0.60048	0.999973
cynT	232.211	0.167321	0.763664	0.999973
cyoA	36505.7	0.167399	0.613891	0.999973
cyoB	25265.3	-0.167015	0.783867	0.999973
cyoC	7627.37	-0.188921	0.738242	0.999973
cyoD	4973.78	-0.111427	0.828746	0.999973
cyoE	9013.46	-0.161808	0.825386	0.999973
cysA	4603.68	-0.0555249	0.898676	0.999973
cysB	10016.8	0.0389789	0.904072	0.999973
cysC	866.863	0.0228568	0.964339	0.999973
cysD	7845.01	0.436575	0.321793	0.999973
cysE	1973.04	-0.0160343	0.967573	0.999973
cysG	1382.51	-0.061372	0.863112	0.999973
cysH	5902.08	-0.0302836	0.930903	0.999973
cysI	13620.9	0.256544	0.605578	0.999973
cysJ	9339.6	0.148554	0.779462	0.999973
cysK	80802.5	0.265157	0.648806	0.999973
cysM	2991.45	0.253635	0.459547	0.999973
cysN	8455.49	-0.17495	0.678009	0.999973
cysP	3910.48	0.329599	0.405753	0.999973
cysQ	3155.59	0.128953	0.755804	0.999973
cysS	9759.65	0.0277954	0.953852	0.999973
cysT	332579	-0.612977	0.552909	0.999973
cysU	588.395	-0.0622303	0.922037	0.999973
cysW	1543.23	-0.342466	0.636711	0.999973
cysZ	1174.3	-0.017438	0.960966	0.999973
cytR	454.613	-0.0262542	0.947906	0.999973
dacA	13620.4	0.269346	0.449398	0.999973
dacB	536.436	0.158036	0.755319	0.999973
dacC	2959.4	0.179135	0.562584	0.999973
dacD	275.569	-0.60067	0.275143	0.999973
dadA	10254	-0.173585	0.778416	0.999973
dadX	1496.63	-0.214887	0.715203	0.999973
dam	559.08	-0.402537	0.484434	0.999973
damX	4874.76	0.145832	0.742319	0.999973
dapA	13875.6	0.314814	0.218998	0.999973
dapB	1802.63	-0.282802	0.391065	0.999973
dapD	14950.4	-0.0610495	0.88622	0.999973
dapE	1949.49	0.143416	0.720076	0.999973
dapF	1242.63	-0.308779	0.464189	0.999973
dauA	803.376	-0.379107	0.577457	0.999973
dbpA	257.09	-0.399042	0.347297	0.999973
dcd	9062.51	0.32202	0.639316	0.999973
dcm	726.452	-0.163742	0.747591	0.999973
dcp	5128.98	0.421767	0.162345	0.999973
dcrB	12129.1	0.445686	0.232569	0.999973
dctA	3466.4	0.139974	0.897473	0.999973
dctR	40.1212	0.482732	0.486589	0.999973
dcuA	5178.43	0.0320508	0.944398	0.999973
dcuD	33.7455	-1.46792	0.13942	0.999973
dcuR	649.142	0.305661	0.682595	0.999973
dcuS	734.545	-0.133922	0.802613	0.999973
dcyD	3537.29	0.168037	0.619156	0.999973
ddlA	3790.29	0.141278	0.714213	0.999973
ddlB	1613.07	0.0570443	0.913732	0.999973
ddpA	80.9129	-0.135984	0.834899	0.999973
ddpB	22.7332	-0.898444	0.443252	0.999973
ddpD	34.1367	0.566072	0.525652	0.999973
ddpX	20.2517	-0.495625	0.608646	0.999973
deaD	16358.4	-0.150364	0.601874	0.999973
dedA	1239.99	0.0905936	0.865978	0.999973
dedD	1542.2	-0.565931	0.297978	0.999973
def	2270.83	0.0296422	0.953535	0.999973
degP	25623.4	0.622202	0.415394	0.999973
degQ	2441.62	0.164364	0.711101	0.999973
degS	856.197	-0.0937994	0.763047	0.999973
deoA	749.573	-0.312001	0.304983	0.999973
deoB	13376.6	0.17993	0.710651	0.999973
deoC	1071.91	0.0376459	0.95174	0.999973
deoD	9018.38	0.247985	0.650937	0.999973
deoR	666.015	-0.110843	0.746253	0.999973
der	4467	-0.000510166	0.998601	0.999973
dfp	5195.8	-0.188258	0.504984	0.999973
dgkA	1930.49	-0.0671117	0.937787	0.999973
dgoA	46.2133	-0.48714	0.548602	0.999973
dgoD	142.236	0.192953	0.668041	0.999973
dgoK	128.6	-0.693147	0.238095	0.999973
dgoR	544.968	0.15041	0.700932	0.999973
dgoT	63.4609	-0.527981	0.593602	0.999973
dhaK	12600.5	-0.114844	0.765169	0.999973
dhaL	3888.07	0.164538	0.709032	0.999973
dhaM	3821.38	-0.0989281	0.826493	0.999973
dhaR	281.05	-0.27905	0.463376	0.999973
diaA	632.131	-0.308207	0.582467	0.999973
dicA	3264.18	0.640764	0.179224	0.999973
dicB	118.602	0.919525	0.340695	0.999973
dicC	17.7001	0.367325	0.699292	0.999973
dinB	3441.63	-0.260863	0.647309	0.999973
dinD	754.65	0.66638	0.375333	0.999973
dinF	344.627	-0.225157	0.759455	0.999973
dinG	370.656	-0.190334	0.818774	0.999973
dinI	486.088	0.020647	0.961592	0.999973
dinJ	16808.4	0.397054	0.292772	0.999973
dinQ	904.729	-1.03815	0.0402774	0.999973
djlA	945.537	0.0581086	0.871044	0.999973
djlB	382.083	0.0936064	0.843468	0.999973
djlC	3010.28	-0.0618734	0.91747	0.999973
dkgA	653.546	-0.0281794	0.974442	0.999973
dksA	36158.2	0.238176	0.681439	0.999973
dld	4889.45	0.0418918	0.935331	0.999973
dmlA	411.923	-1.19799	0.17558	0.999973
dmlR	299.82	0.214434	0.780038	0.999973
dmsA	473.871	0.097246	0.877756	0.999973
dmsB	172.712	0.230588	0.621333	0.999973
dmsC	189.987	-0.148611	0.865312	0.999973
dmsD	504.863	-0.248817	0.644752	0.999973
dnaA	5718.84	0.163173	0.669927	0.999973
dnaB	2493.33	0.183112	0.744821	0.999973
dnaC	1051.6	0.17475	0.701226	0.999973
dnaE	2805.36	-0.238453	0.484312	0.999973
dnaG	4590.9	-0.544754	0.174879	0.999973
dnaJ	5779.92	-0.0603255	0.917492	0.999973
dnaK	70284.8	0.241586	0.716504	0.999973
dnaN	3714.51	-0.0664245	0.912567	0.999973
dnaQ	3901.72	0.421049	0.325328	0.999973
dnaT	1006.42	-0.183267	0.570182	0.999973
dnaX	3112.87	-0.0670764	0.871767	0.999973
dosC	273.881	-0.161541	0.727001	0.999973
dosP	74.7012	-0.339185	0.680347	0.999973
dpiA	329.812	0.262418	0.704875	0.999973
dpiB	348.982	-0.509008	0.42121	0.999973
dppA	73541.1	0.268063	0.596935	0.999973
dppB	4307.98	-0.230549	0.735113	0.999973
dppC	3712.2	-0.175979	0.731614	0.999973
dppD	4809.53	-0.0575366	0.898906	0.999973
dppF	4462.92	-0.0800837	0.879122	0.999973
dps	9264.12	0.357952	0.403413	0.999973
dsbA	8040.13	0.512136	0.114647	0.999973
dsbB	2721.47	-0.277358	0.556799	0.999973
dsbC	2998.53	0.433019	0.462187	0.999973
dsbD	532.632	0.0289909	0.962169	0.999973
dsbE	96.019	-0.536317	0.439247	0.999973
dsbG	953.503	0.0947065	0.787728	0.999973
dsdA	538.558	-0.00795692	0.982827	0.999973
dsdC	234.951	0.171269	0.725223	0.999973
dsdX	56.399	0.0840546	0.929211	0.999973
dsrA	166.895	1.19287	0.455341	0.999973
dsrB	933.031	0.426684	0.512326	0.999973
dtd	2070.49	0.00901258	0.99135	0.999973
dtpA	583.329	-0.170985	0.65831	0.999973
dtpB	218.845	-0.342692	0.375808	0.999973
dtpC	87.0791	-1.22966	0.118381	0.999973
dtpD	171.532	-0.357348	0.652708	0.999973
dusA	4447.52	0.283619	0.343831	0.999973
dusB	10183.7	-0.95104	0.149118	0.999973
dusC	641.098	-0.0624902	0.901419	0.999973
dut	7865.67	0.1055	0.792417	0.999973
dxr	878.969	-0.503148	0.368247	0.999973
dxs	2001.84	0.106335	0.822419	0.999973
eaeH	90.6714	-0.312412	0.727651	0.999973
eamA	538.999	-0.0113153	0.976759	0.999973
eamB	83.2558	-0.132441	0.86578	0.999973
ebgA	106.715	-0.44716	0.589695	0.999973
ebgC	24.7155	0.687208	0.449744	0.999973
ebgR	317.734	0.270825	0.711166	0.999973
ecnA	165.654	-0.745755	0.556864	0.999973
ecnB	417.771	0.788867	0.0550138	0.999973
eco	1805.74	0.197389	0.672972	0.999973
ecpA	1004.35	0.145827	0.710629	0.999973
ecpB	96.9914	0.259554	0.64168	0.999973
ecpC	176.802	-0.334877	0.575945	0.999973
ecpD	459.349	-0.094996	0.856236	0.999973
ecpE	232.61	-0.0905104	0.858041	0.999973
eda	8158.36	-0.0791135	0.83103	0.999973
edd	2010.29	-0.631374	0.219086	0.999973
efeB	69.5999	-0.16817	0.817655	0.999973
efeO	343.331	0.194143	0.755552	0.999973
efeU	125.904	1.77557	0.241202	0.999973
efp	19425.8	0.228452	0.703152	0.999973
elaA	651.289	-0.231101	0.552509	0.999973
elaB	750.843	0.393067	0.330856	0.999973
elaD	49.4993	1.09718	0.258395	0.999973
elbB	639.448	0.047625	0.934915	0.999973
elfA	352.808	0.73552	0.103833	0.999973
elfC	109.523	-1.1633	0.348217	0.999973
elfD	30.0055	0.314795	0.71536	0.999973
elfG	133.098	0.339529	0.532621	0.999973
emrA	323.897	0.137827	0.830757	0.999973
emrB	326.315	-0.00847216	0.990321	0.999973
emrD	968.613	-0.471798	0.47514	0.999973
emrE	1061.64	0.470791	0.192935	0.999973
emrK	73.8576	-0.879489	0.378544	0.999973
emrY	66.7614	-1.27693	0.228462	0.999973
emtA	3369.33	0.174827	0.695606	0.999973
endA	60.3048	0.377067	0.576612	0.999973
eno	90839.9	0.445613	0.4672	0.999973
entA	47.2564	-1.02994	0.20949	0.999973
entB	73.7626	0.119816	0.845081	0.999973
entC	17.5171	-0.141515	0.926215	0.999973
entD	39.2443	-0.944659	0.420595	0.999973
entE	37.7709	-0.586653	0.417207	0.999973
entF	213.169	-1.08349	0.257916	0.999973
entH	36.6279	0.372791	0.579885	0.999973
entS	44.2247	-0.675089	0.423144	0.999973
envC	1901.86	0.273344	0.494216	0.999973
envR	16.5194	0.0346319	0.97522	0.999973
envY	22.3482	-0.640006	0.463227	0.999973
envZ	1031.08	-1.1469	0.124258	0.999973
epd	3440.81	-0.502366	0.151521	0.999973
epmA	498.064	-0.0586506	0.884688	0.999973
epmB	705.529	0.211462	0.726921	0.999973
epmC	298.768	-0.589421	0.20286	0.999973
eptA	1934.2	0.334253	0.477237	0.999973
eptB	794.114	0.348668	0.472439	0.999973
eptC	4337.59	0.238799	0.669863	0.999973
era	3529.67	0.139293	0.672319	0.999973
erfK	573.125	-0.0191216	0.976327	0.999973
erpA	5945.94	-0.152046	0.766254	0.999973
essD	112.872	0.439615	0.416001	0.999973
essQ	15.1443	-1.3097	0.324749	0.999973
etk	486.232	-0.204566	0.673091	0.999973
etp	107.623	0.388865	0.474137	0.999973
eutA	81.8408	-0.791939	0.618844	0.999973
eutB	120.664	0.116455	0.822138	0.999973
eutC	167.747	-1.00321	0.140277	0.999973
eutD	65.7478	-2.60361	0.0366988	0.999973
eutE	54.0296	-0.755332	0.445693	0.999973
eutG	75.1889	-0.777675	0.337722	0.999973
eutH	109.666	0.862202	0.365942	0.999973
eutJ	33.3541	-0.905909	0.46453	0.999973
eutK	101.339	-0.852803	0.345191	0.999973
eutL	218.742	-0.438604	0.511622	0.999973
eutM	143.494	0.554202	0.472027	0.999973
eutN	11.7426	0.264815	0.811885	0.999973
eutP	28.8916	-0.203302	0.810483	0.999973
eutQ	110.496	-0.305212	0.652671	0.999973
eutR	193.751	0.199153	0.643642	0.999973
eutS	9.80437	-0.258334	0.863896	0.999973
eutT	33.0915	-0.30718	0.764618	0.999973
evgA	1500.78	0.0584429	0.943298	0.999973
evgS	435.498	-0.770995	0.545898	0.999973
exbB	1210.64	-0.685945	0.452435	0.999973
exbD	283.561	-0.270716	0.570496	0.999973
exoX	1807.11	0.198069	0.750365	0.999973
exuR	2393.12	0.0580766	0.912801	0.999973
exuT	181.297	-0.032434	0.952043	0.999973
eyeA	51.2313	-1.98385	0.181241	0.999973
fabA	29772.4	0.811184	0.31267	0.999973
fabB	19578.7	0.0432597	0.930227	0.999973
fabD	16130.9	-0.0927217	0.841792	0.999973
fabF	41297.4	-0.336892	0.54901	0.999973
fabG	20688.9	0.133559	0.730033	0.999973
fabH	9086.57	-0.112456	0.782505	0.999973
fabI	25341.2	0.0751293	0.882331	0.999973
fabR	3156.34	0.426575	0.418272	0.999973
fabZ	9386.64	-0.243786	0.555255	0.999973
fadA	1016.65	-0.0937193	0.881049	0.999973
fadB	3987.2	0.0665786	0.90898	0.999973
fadD	1551.83	0.0876681	0.878923	0.999973
fadE	1731.61	-0.115973	0.819671	0.999973
fadH	417.555	-0.399731	0.565721	0.999973
fadI	440.601	0.0383612	0.962986	0.999973
fadJ	715.866	-0.0247021	0.974883	0.999973
fadK	58.7677	-0.578578	0.345657	0.999973
fadL	4063.83	0.00707905	0.99106	0.999973
fadM	51.7956	-0.439325	0.532968	0.999973
fadR	2755.93	-0.0374958	0.905095	0.999973
fau	794.281	-0.778875	0.54121	0.999973
fbaA	54220.2	0.471435	0.294554	0.999973
fbaB	1371.71	0.132681	0.720266	0.999973
fbp	6608.43	0.0437321	0.912564	0.999973
fdhD	667.709	0.210105	0.678029	0.999973
fdhE	1695.04	-0.481066	0.189578	0.999973
fdhF	976.673	-0.561463	0.360307	0.999973
fdnG	164.246	-0.306527	0.658848	0.999973
fdnH	147.045	-0.537991	0.347805	0.999973
fdnI	172.613	0.271409	0.637802	0.999973
fdoG	13295.7	-0.161764	0.642231	0.999973
fdoH	483.129	0.116338	0.814998	0.999973
fdoI	466.58	0.27536	0.69338	0.999973
fdrA	106.018	0.448027	0.590321	0.999973
fdx	936.777	-0.192619	0.747995	0.999973
feaB	394.309	-0.691148	0.175523	0.999973
feaR	127.982	0.0837282	0.915972	0.999973
fecA	267.588	-1.7341	0.257495	0.999973
fecB	450.363	0.160904	0.784381	0.999973
fecD	48.4409	-1.0812	0.373621	0.999973
fecE	202.358	-0.0261351	0.956573	0.999973
fecI	40.5137	-1.0147	0.452492	0.999973
fecR	30.5697	-0.282224	0.780535	0.999973
feoA	253.377	0.312702	0.697725	0.999973
feoB	1402.4	0.128966	0.787814	0.999973
feoC	140.753	-1.18044	0.170783	0.999973
fepA	156.2	-0.755237	0.57422	0.999973
fepB	176.28	-0.201097	0.771662	0.999973
fepC	36.1759	-0.323633	0.726814	0.999973
fepD	55.4949	-1.45039	0.357927	0.999973
fepE	23.3151	0.139907	0.888434	0.999973
fepG	185.135	-0.47932	0.867001	0.999973
fes	22.9758	-0.882612	0.578155	0.999973
ffh	10554.6	0.0375314	0.919901	0.999973
ffs	89498.1	0.160704	0.902571	0.999973
fhlA	212.99	-0.129333	0.819872	0.999973
fhuA	1119.02	-0.646529	0.604814	0.999973
fhuB	105.188	-0.425082	0.648794	0.999973
fhuC	105.502	-0.457743	0.552596	0.999973
fhuD	35.7206	-0.36704	0.634638	0.999973
fhuE	96.5081	-0.505678	0.448709	0.999973
fhuF	205.228	0.12176	0.920901	0.999973
fic	147.569	-0.40836	0.461181	0.999973
fieF	2075.44	-0.83935	0.250097	0.999973
fimA	542770	0.0568365	0.986854	0.999973
fimB	2994.74	0.384404	0.6101	0.999973
fimC	8032.51	-0.306005	0.922363	0.999973
fimD	4494.19	-0.0862337	0.976453	0.999973
fimE	2262.7	0.141942	0.882051	0.999973
fimF	794.432	0.222572	0.938107	0.999973
fimG	1343.24	-0.183197	0.947542	0.999973
fimH	874.948	-0.441454	0.860302	0.999973
fimI	9608.44	-0.315396	0.923589	0.999973
fimZ	77.6319	0.522018	0.562605	0.999973
fis	50852.6	0.566798	0.301145	0.999973
fiu	56.6294	-1.19199	0.366082	0.999973
fixA	60.9499	-0.057903	0.93846	0.999973
fixB	66.8737	0.195982	0.719395	0.999973
fixC	34.9262	0.278913	0.718857	0.999973
fixX	16.6281	-0.0263161	0.978905	0.999973
fklB	5715.2	-0.173696	0.633674	0.999973
fkpA	10623.2	0.419894	0.244859	0.999973
fkpB	1024.45	0.00492695	0.992138	0.999973
fldA	26738.4	0.254312	0.362015	0.999973
fldB	6184.08	0.453155	0.513835	0.999973
flgA	417.554	0.859531	0.314194	0.999973
flgB	195.859	0.581356	0.663499	0.999973
flgC	125.304	-0.857776	0.4486	0.999973
flgD	121.206	-0.236268	0.819468	0.999973
flgE	239.179	0.213597	0.82264	0.999973
flgF	58.7562	-0.0840418	0.947027	0.999973
flgG	411.155	-0.118741	0.753508	0.999973
flgH	87.778	-0.145668	0.853255	0.999973
flgI	69.3434	-0.360053	0.622925	0.999973
flgJ	67.7169	-0.499323	0.667558	0.999973
flgK	442.591	0.163253	0.847994	0.999973
flgL	462.176	0.127745	0.831377	0.999973
flgM	1108.82	0.467834	0.627112	0.999973
flgN	119.084	-0.241761	0.828381	0.999973
flhA	135.634	-0.691715	0.516804	0.999973
flhC	200.59	0.141556	0.815182	0.999973
flhD	685.55	-0.320465	0.819589	0.999973
fliA	180.731	-0.234086	0.856516	0.999973
fliC	5177.03	0.497652	0.641501	0.999973
fliD	183.519	0.119564	0.927632	0.999973
fliE	49.2611	-0.485108	0.597925	0.999973
fliF	39.9308	-0.0661153	0.950333	0.999973
fliG	46.885	0.187434	0.83873	0.999973
fliH	100.586	-2.3588	0.183603	0.999973
fliI	25.2135	-1.52082	0.275648	0.999973
fliJ	32.3937	0.312319	0.855276	0.999973
fliK	40.5355	0.493469	0.593935	0.999973
fliL	29.7823	0.936746	0.525673	0.999973
fliM	42.8147	-0.0646273	0.960945	0.999973
fliN	32.1217	0.703426	0.524605	0.999973
fliO	11.6771	-0.373335	0.769746	0.999973
fliP	11.4184	-0.44711	0.751738	0.999973
fliQ	5.02563	-0.611738	0.711146	0.999973
fliR	11.4977	0.0994231	0.933334	0.999973
fliS	57.4159	0.771603	0.394857	0.999973
fliT	22.5382	-0.877381	0.434912	0.999973
fliY	19783.6	1.16408	0.0433092	0.999973
fliZ	143.126	0.595724	0.551441	0.999973
flk	839.056	-0.237752	0.696034	0.999973
flu	208.684	-0.208239	0.791763	0.999973
flxA	136.781	1.07952	0.375905	0.999973
fmt	3079.49	-0.0981215	0.741359	0.999973
fnr	13850	0.281581	0.385072	0.999973
fnrS	342.31	-1.28432	0.0871268	0.999973
focA	554.647	-0.103954	0.794901	0.999973
focB	22.2913	-0.251919	0.8384	0.999973
folA	1979.95	0.166818	0.696356	0.999973
folB	4472.47	0.689537	0.0131198	0.999973
folC	2791.24	-0.267482	0.403512	0.999973
folE	9790.68	0.127567	0.770344	0.999973
folK	84.8314	0.143052	0.879822	0.999973
folM	159.413	-0.0333109	0.944542	0.999973
folP	1614.09	0.0271512	0.92852	0.999973
folX	3126.99	0.634422	0.369826	0.999973
fpr	646.86	0.300226	0.476993	0.999973
frc	259.35	0.341863	0.370598	0.999973
frdA	1920.92	-0.224503	0.592851	0.999973
frdB	604.054	-0.0503255	0.943563	0.999973
frdC	425.123	-0.00295187	0.996695	0.999973
frdD	210.18	-0.449456	0.592114	0.999973
fre	2126.83	-0.0502965	0.942664	0.999973
frlA	98.3923	-0.155789	0.924663	0.999973
frlB	79.6328	0.416183	0.523809	0.999973
frlC	91.1936	-0.547131	0.406573	0.999973
frlD	114.15	-0.207537	0.737184	0.999973
frlR	465.372	0.252129	0.425511	0.999973
frmA	3045.15	-0.0961435	0.773512	0.999973
frmB	728.855	0.285599	0.656281	0.999973
frmR	506.152	-0.346258	0.455002	0.999973
frr	23978.1	0.311961	0.32048	0.999973
frsA	10096.5	-0.342743	0.286596	0.999973
fruA	4029.4	-0.091885	0.857446	0.999973
fruB	4785.05	0.573134	0.305615	0.999973
fruK	1747.72	-0.448656	0.461763	0.999973
frvA	10.6784	-0.271054	0.831293	0.999973
frvB	28.0091	-0.82046	0.462011	0.999973
frvR	65.149	-1.17351	0.330339	0.999973
frvX	83.0738	-1.03567	0.242492	0.999973
frwB	76.4373	0.267341	0.718708	0.999973
frwC	67.4944	-0.477356	0.686279	0.999973
frwD	55.7075	0.00833641	0.990857	0.999973
fryA	165.74	-0.621705	0.518673	0.999973
fryB	18.6804	0.394546	0.723251	0.999973
fryC	22.2331	-0.213882	0.81433	0.999973
fsaA	185.587	-0.198459	0.615978	0.999973
fsaB	136.461	-0.138557	0.777631	0.999973
fsr	175.092	-0.434735	0.440799	0.999973
ftnA	80416.4	0.177072	0.697852	0.999973
ftnB	2236.51	0.292804	0.591656	0.999973
ftsA	8149.26	-0.308343	0.512941	0.999973
ftsB	734.402	-0.675272	0.195927	0.999973
ftsE	5032.42	-0.103137	0.698093	0.999973
ftsH	29006.9	0.25374	0.669194	0.999973
ftsI	1614.89	0.103762	0.91083	0.999973
ftsK	3010.22	-0.12208	0.870729	0.999973
ftsL	676.983	-0.591955	0.544353	0.999973
ftsN	3481.87	0.483005	0.259963	0.999973
ftsP	1199.57	0.0502737	0.899298	0.999973
ftsQ	3290.81	0.194636	0.827678	0.999973
ftsW	592.619	0.688243	0.280854	0.999973
ftsX	2561.2	-0.283654	0.49436	0.999973
ftsY	9159.48	0.0868889	0.75826	0.999973
ftsZ	39720.1	0.0500314	0.885355	0.999973
fucA	129.579	-0.0462066	0.958813	0.999973
fucI	479.6	0.113426	0.893564	0.999973
fucK	338.37	-0.8075	0.127146	0.999973
fucO	611.865	-0.107863	0.922916	0.999973
fucP	64.2841	-1.1435	0.431086	0.999973
fucR	916.423	0.111374	0.86853	0.999973
fucU	2136.8	-0.0200499	0.976937	0.999973
fumA	19475.6	0.0708855	0.935352	0.999973
fumB	134.149	0.331206	0.582603	0.999973
fumC	2593.24	0.0429013	0.901547	0.999973
fur	10078.6	0.344348	0.655779	0.999973
fusA	257759	0.0698787	0.885318	0.999973
fxsA	138.116	-0.0693825	0.918428	0.999973
gabD	616.48	-0.14398	0.824503	0.999973
gabP	55.246	-0.263924	0.700974	0.999973
gabT	523.455	-0.058181	0.93235	0.999973
gadA	63.1855	0.842416	0.24984	0.999973
gadB	97.4305	-0.20684	0.851214	0.999973
gadC	142.203	-0.408415	0.746434	0.999973
gadE	562.364	0.820237	0.405384	0.999973
gadW	455.73	0.390171	0.570675	0.999973
gadX	342.36	-0.100421	0.914373	0.999973
galE	3585.66	0.300537	0.447269	0.999973
galK	2862.57	-0.0160676	0.97663	0.999973
galM	3175.31	-0.0882178	0.828962	0.999973
galP	699.168	-0.0945057	0.93207	0.999973
galR	424.506	-0.0836109	0.834536	0.999973
galS	135.566	-0.244543	0.796087	0.999973
galT	1371.89	0.270721	0.444327	0.999973
galU	10143	0.0348707	0.960437	0.999973
gapA	233369	0.332456	0.682011	0.999973
gapC	1459.8	0.107804	0.899032	0.999973
garK	242.497	-0.244188	0.693501	0.999973
garL	191.903	0.265881	0.819487	0.999973
garP	56.5337	-0.455171	0.636607	0.999973
garR	709.173	0.214193	0.818065	0.999973
gatB	14.6555	2.47412	0.173109	0.999973
gatC	85.2026	-0.257113	0.764377	0.999973
gatD	120.372	0.0355182	0.958495	0.999973
gatR	613.152	0.0326375	0.944278	0.999973
gatY	78471.3	0.0900771	0.90558	0.999973
gatZ	23082.4	-0.061577	0.952113	0.999973
gcd	2975.87	-0.156269	0.819361	0.999973
gcl	103.426	-0.284766	0.606588	0.999973
gcvA	675.529	-0.133131	0.756511	0.999973
gcvB	23129.2	-1.45298	0.073843	0.999973
gcvH	15667.3	0.56885	0.49336	0.999973
gcvP	7107.01	0.11552	0.823575	0.999973
gcvR	811.287	0.183914	0.795195	0.999973
gcvT	5945.98	0.235654	0.621059	0.999973
gdhA	13467.4	-0.00224542	0.997782	0.999973
gfcA	627.21	0.0706808	0.911983	0.999973
gfcB	65.0616	-1.7254	0.0905251	0.999973
gfcD	99.2356	-1.78003	0.147501	0.999973
gfcE	154.409	-0.107199	0.836618	0.999973
ggt	170.946	-0.311323	0.788582	0.999973
ghrA	8275.02	0.25929	0.568301	0.999973
ghrB	4013.84	0.102713	0.788784	0.999973
glcA	262.555	-0.0931893	0.826955	0.999973
glcB	11447.2	-0.0157923	0.98018	0.999973
glcC	1632.32	-0.0947567	0.80647	0.999973
glcD	1227.51	-0.0492759	0.950471	0.999973
glcE	464.45	-0.29799	0.692491	0.999973
glcF	731.724	-0.220128	0.694668	0.999973
glcG	1510.69	0.194463	0.763765	0.999973
gldA	714.562	0.0986899	0.775819	0.999973
glf	10991.6	0.177823	0.705878	0.999973
glgA	2185.3	-0.0957297	0.867769	0.999973
glgB	2577.38	0.031139	0.920385	0.999973
glgC	3777.53	0.108985	0.786344	0.999973
glgP	2979.07	0.11258	0.76123	0.999973
glgS	669.439	0.327115	0.614083	0.999973
glgX	1520.29	0.169412	0.606698	0.999973
glk	3014.01	0.108521	0.87226	0.999973
glmM	11139.3	-0.204488	0.56607	0.999973
glmS	13758.1	-0.0258979	0.953152	0.999973
glmU	7652.45	0.0648205	0.887575	0.999973
glmY	30175.8	-1.90315	0.0206084	0.999973
glmZ	14693.5	-0.628437	0.582132	0.999973
glnA	36276.1	0.191279	0.727743	0.999973
glnB	3127.55	0.400452	0.57817	0.999973
glnD	1357.52	0.0611512	0.87312	0.999973
glnE	1431.69	0.198987	0.491611	0.999973
glnG	531.613	0.00102566	0.998101	0.999973
glnH	15536	0.362858	0.597023	0.999973
glnK	56.9321	-0.301712	0.686327	0.999973
glnL	259.131	-0.331824	0.512326	0.999973
glnP	1146.89	-0.438502	0.515374	0.999973
glnQ	2653.94	-0.0176689	0.983215	0.999973
glnS	10366.7	0.0321344	0.936789	0.999973
glnU	949.78	-0.998504	0.150976	0.999973
glnV	184.105	-1.01093	0.0936007	0.999973
glnW	946.153	-1.45338	0.0618363	0.999973
glnX	360.436	-1.63776	0.00351537	0.999973
gloA	8849.04	0.317558	0.500218	0.999973
gloB	1004.56	0.463982	0.240066	0.999973
glpA	5109.93	-0.28924	0.793317	0.999973
glpB	2454.96	-0.155812	0.912658	0.999973
glpC	1798.23	0.128488	0.922611	0.999973
glpD	111737	-0.203573	0.501523	0.999973
glpE	1333.12	-0.177781	0.691121	0.999973
glpF	13251.4	-0.0447175	0.968299	0.999973
glpG	2269.04	0.274116	0.595787	0.999973
glpK	110975	0.0910124	0.936226	0.999973
glpQ	12693.3	-0.048386	0.969945	0.999973
glpR	1406.36	0.315464	0.697079	0.999973
glpT	17840	-0.173815	0.89421	0.999973
glpX	1638.43	-0.156232	0.784233	0.999973
glrK	998.499	-1.39635	0.192686	0.999973
glrR	303.836	-0.090268	0.81408	0.999973
glsA	72.8018	0.418129	0.623767	0.999973
glsB	604.401	0.473787	0.267567	0.999973
gltA	63678.1	0.0888337	0.870913	0.999973
gltB	18338.2	0.0925856	0.872052	0.999973
gltD	5591.21	0.0489861	0.936846	0.999973
gltF	1020.9	0.536867	0.254663	0.999973
gltI	98309.3	0.387823	0.42407	0.999973
gltJ	3942.99	0.0451717	0.893332	0.999973
gltK	3556.41	-0.0394712	0.917351	0.999973
gltL	14097.7	0.257462	0.716813	0.999973
gltP	1379.89	0.329602	0.331932	0.999973
gltS	2669.75	0.126898	0.667761	0.999973
gltX	19335	0.260325	0.586813	0.999973
gluQ	178.714	0.061598	0.926864	0.999973
glvC	76.2216	0.586982	0.743571	0.999973
glvG	141.487	-1.68393	0.138993	0.999973
glxK	121.492	-0.297153	0.582559	0.999973
glxR	114.476	0.0683165	0.893049	0.999973
glyA	148855	0.348345	0.567804	0.999973
glyQ	11054.6	0.227213	0.63483	0.999973
glyS	15946.7	-0.0967611	0.817684	0.999973
glyT	47132.8	0.206282	0.866202	0.999973
glyU	18102.1	1.06548	0.454311	0.999973
glyV	558.51	-0.128531	0.909405	0.999973
glyW	185.693	-1.15676	0.317124	0.999973
gmd	168.115	0.42989	0.397735	0.999973
gmhA	13280.9	0.151668	0.807181	0.999973
gmhB	2501.54	0.372098	0.363206	0.999973
gmk	4836.53	-0.421189	0.281042	0.999973
gmr	430.165	0.341722	0.308738	0.999973
gnd	49908.4	0.127625	0.747372	0.999973
gnsA	1079.36	0.414312	0.555879	0.999973
gnsB	5608.51	0.694404	0.365765	0.999973
gntK	214.936	0.431774	0.3596	0.999973
gntP	200.991	-0.296941	0.691307	0.999973
gntR	912.642	0.0365914	0.926273	0.999973
gntT	496.101	-0.543629	0.321984	0.999973
gntX	627.975	-1.49805	0.134702	0.999973
gor	6924.3	0.154634	0.750281	0.999973
gph	1075.71	0.117306	0.776837	0.999973
gpmA	43283.1	0.835118	0.0945694	0.999973
gpmM	36395.7	0.303208	0.575947	0.999973
gpp	686.158	0.0368506	0.913683	0.999973
gpr	1495.93	0.158591	0.887075	0.999973
gpsA	1951.2	-0.369062	0.441291	0.999973
gpt	55406.7	0.207055	0.478007	0.999973
grcA	25662	0.150305	0.832952	0.999973
greA	18522.2	0.268687	0.707931	0.999973
greB	1129.71	0.350809	0.675913	0.999973
groL	110880	0.251409	0.679737	0.999973
groS	17457.2	0.254417	0.712588	0.999973
grpE	8796.63	0.0970879	0.862242	0.999973
grxA	1504.15	0.572384	0.479787	0.999973
grxB	3518.28	0.324217	0.553721	0.999973
grxC	6444.53	0.0905817	0.91547	0.999973
grxD	45043.8	0.233027	0.558633	0.999973
gshA	3128.07	0.0344646	0.900852	0.999973
gshB	8507.86	-0.0292904	0.909071	0.999973
gsiA	1180.73	-0.294027	0.74472	0.999973
gsiB	1193.9	0.160971	0.831283	0.999973
gsiC	234.613	0.393146	0.370959	0.999973
gsiD	96.0145	0.223661	0.759126	0.999973
gsk	2158.72	0.186675	0.674981	0.999973
gspA	69.1629	-0.690882	0.391637	0.999973
gspB	91.4862	-0.572504	0.324018	0.999973
gspD	101.54	-0.00680878	0.991557	0.999973
gspE	30.095	-1.60199	0.166655	0.999973
gspF	15.5465	-0.446919	0.732994	0.999973
gspG	12.3002	-0.841969	0.60906	0.999973
gspJ	19.4055	-0.495725	0.73176	0.999973
gspL	51.3152	-0.106578	0.914446	0.999973
gspM	33.8273	0.70833	0.421709	0.999973
gspO	46.1608	-0.601157	0.574251	0.999973
gss	1806.57	0.0475633	0.939067	0.999973
gstA	6162.67	0.299413	0.521192	0.999973
gstB	9495.32	0.0602128	0.899747	0.999973
gtrA	710.061	0.25501	0.624919	0.999973
gtrB	5301.75	0.413698	0.270464	0.999973
gtrS	811.081	0.0646539	0.913066	0.999973
guaA	9620.5	-0.0283449	0.940186	0.999973
guaB	32701.1	0.303196	0.549203	0.999973
guaC	4048.9	-0.169244	0.771454	0.999973
guaD	214.84	0.152241	0.704799	0.999973
gudD	516.621	-1.09756	0.142315	0.999973
gudP	45.4816	-0.884335	0.290011	0.999973
gudX	111.194	-0.855013	0.122189	0.999973
gutM	873.122	-0.589203	0.100736	0.999973
gutQ	619.59	-0.123738	0.826513	0.999973
gyrA	27678.8	0.142592	0.708875	0.999973
gyrB	11495.1	0.143983	0.764755	0.999973
hcaB	62.0256	-0.482353	0.462261	0.999973
hcaC	37.8092	-1.0292	0.143959	0.999973
hcaD	148.964	0.20288	0.674128	0.999973
hcaE	322.584	-1.25651	0.136636	0.999973
hcaF	61.0361	-0.325101	0.618247	0.999973
hcaR	1411.1	0.285774	0.645748	0.999973
hcaT	263.952	-0.557438	0.193164	0.999973
hchA	1176.09	0.00304732	0.997061	0.999973
hcp	79.5481	-0.454511	0.63055	0.999973
hcr	157.967	-0.00157278	0.997726	0.999973
hda	632.068	-0.944968	0.21464	0.999973
hdeA	2389.72	1.07057	0.298215	0.999973
hdeB	655.897	0.953687	0.384725	0.999973
hdeD	161.607	0.293987	0.733105	0.999973
hdfR	416.098	-0.0645071	0.864139	0.999973
hdhA	2620.14	-0.0582876	0.888654	0.999973
helD	2648.2	0.207572	0.46675	0.999973
hemA	2433.81	-0.0691088	0.916308	0.999973
hemB	10012.1	0.190144	0.712779	0.999973
hemC	2988.09	0.0917075	0.787941	0.999973
hemD	529.739	-0.00861092	0.984726	0.999973
hemE	3181.5	-0.111226	0.75545	0.999973
hemF	349.629	0.48904	0.31576	0.999973
hemG	2106.97	0.304977	0.326745	0.999973
hemH	610.64	-0.112613	0.740382	0.999973
hemL	7765.61	-0.140406	0.771764	0.999973
hemN	2639.6	0.367336	0.388184	0.999973
hemX	3370.46	0.250027	0.341984	0.999973
hemY	1765.49	0.27073	0.741139	0.999973
hflC	4272.28	0.247802	0.616066	0.999973
hflD	1272.41	0.095177	0.809646	0.999973
hflK	4744.86	0.0633721	0.929883	0.999973
hflX	2698.7	-0.505306	0.347936	0.999973
hfq	59428.1	0.508789	0.146181	0.999973
hha	6875.01	-0.207528	0.773164	0.999973
hicA	119.551	-0.21225	0.648277	0.999973
hicB	257.159	-0.365596	0.476353	0.999973
higA	735.693	0.75312	0.167583	0.999973
higB	312.336	0.226001	0.680953	0.999973
hinT	2916.09	0.189916	0.732678	0.999973
hipA	291.166	-0.0379618	0.947098	0.999973
hipB	570.888	0.506858	0.226012	0.999973
hisA	2523.01	-0.457779	0.423663	0.999973
hisB	5738.33	0.0192303	0.957846	0.999973
hisC	6455.56	0.0860967	0.840987	0.999973
hisD	11059.8	0.0970799	0.834041	0.999973
hisF	2549.98	0.122029	0.787458	0.999973
hisG	8292.97	0.703212	0.125988	0.999973
hisH	3168.52	-0.0734898	0.857816	0.999973
hisJ	11001.3	0.199331	0.738616	0.999973
hisL	212.497	-0.137454	0.841755	0.999973
hisM	280.757	0.242256	0.576889	0.999973
hisP	682.065	0.49215	0.160367	0.999973
hisQ	289.308	0.000887411	0.998236	0.999973
hisR	93726.8	-0.831787	0.536554	0.999973
hisS	7735.32	-0.179412	0.651553	0.999973
hiuH	534.678	0.966427	0.290409	0.999973
hldD	25527.8	0.368962	0.209605	0.999973
hldE	4830.52	0.0964732	0.692848	0.999973
hlyE	51.8965	0.475469	0.490036	0.999973
hmp	2076.87	-0.0176142	0.97384	0.999973
hns	88246.5	0.584944	0.189008	0.999973
hofB	168.793	-0.734604	0.563584	0.999973
hofM	312.073	0.37657	0.37305	0.999973
hofN	40.876	-1.50187	0.322886	0.999973
hofQ	55.3071	-0.543229	0.571032	0.999973
hokB	153.652	0.102506	0.933023	0.999973
hokD	996.676	-0.822943	0.228204	0.999973
hokE	149.284	-1.30701	0.40961	0.999973
holA	460.423	-0.96011	0.270198	0.999973
holB	345.525	-0.325583	0.474574	0.999973
holC	1069.72	0.334885	0.345999	0.999973
holD	1359.59	0.00315149	0.994022	0.999973
holE	1276.09	0.223504	0.63604	0.999973
hpf	8840.74	0.569352	0.226134	0.999973
hpt	8841.21	0.0638497	0.927154	0.999973
hrpA	2560.92	0.20202	0.685551	0.999973
hscA	3964.82	-0.0102538	0.973889	0.999973
hscB	1727.54	0.234941	0.427838	0.999973
hscC	1634.02	-0.530937	0.326245	0.999973
hsdM	2799.68	0.219193	0.524555	0.999973
hsdR	2385.27	0.383723	0.33265	0.999973
hsdS	307.453	0.177495	0.753517	0.999973
hslJ	1638.21	0.417673	0.418454	0.999973
hslO	4556.8	0.0937667	0.867892	0.999973
hslR	600.971	-0.241904	0.683486	0.999973
hslU	9146.36	0.269629	0.611299	0.999973
hslV	5013.52	-0.23576	0.717303	0.999973
hspQ	3081.43	0.183548	0.672591	0.999973
hsrA	91.9431	-0.97274	0.327235	0.999973
htpG	18306.7	0.0671953	0.916519	0.999973
htpX	18050.7	0.333847	0.727637	0.999973
htrE	93.9111	-1.12188	0.250502	0.999973
hupA	48586.2	0.483134	0.303766	0.999973
hupB	102027	0.569734	0.483248	0.999973
hyaA	56.4167	-1.19629	0.38701	0.999973
hyaB	46.93	-0.197167	0.823817	0.999973
hyaC	25.299	-0.436543	0.64491	0.999973
hyaE	28.6459	-1.03687	0.269211	0.999973
hyaF	35.0416	-1.30764	0.230031	0.999973
hybA	148.427	0.0218195	0.968888	0.999973
hybB	104.012	-0.95673	0.124703	0.999973
hybC	1142.72	-1.53881	0.0726696	0.999973
hybD	443.237	-0.605984	0.251153	0.999973
hybE	312.617	-0.6351	0.345829	0.999973
hybF	78.4838	-1.20301	0.129774	0.999973
hybG	127.369	0.630429	0.394811	0.999973
hycA	12.3137	1.3283	0.272063	0.999973
hycB	12.2938	0.392298	0.742627	0.999973
hycC	48.8507	-2.07094	0.156875	0.999973
hycD	22.5679	-0.260025	0.79346	0.999973
hycE	59.3355	-0.408872	0.564511	0.999973
hycF	33.3899	0.491062	0.497848	0.999973
hycG	135.339	-1.05809	0.27552	0.999973
hycH	149.796	-0.262228	0.620257	0.999973
hycI	485.874	-0.448843	0.467989	0.999973
hydN	33.1135	-0.0841352	0.925695	0.999973
hyfB	146.263	-3.07363	0.0813999	0.999973
hyfC	9.11153	0.128605	0.937168	0.999973
hyfF	62.23	-0.19985	0.868245	0.999973
hyfG	59.2409	-0.50896	0.522967	0.999973
hyfH	41.9348	-0.658362	0.399936	0.999973
hyfI	24.703	-0.514001	0.584601	0.999973
hyfJ	10.6677	-0.849674	0.528832	0.999973
hyfR	43.9786	-0.759977	0.540257	0.999973
hyi	86.0978	-0.373815	0.521351	0.999973
hypA	46.9171	-0.704214	0.356624	0.999973
hypB	273.015	-0.0456805	0.905612	0.999973
hypC	32.5343	-0.612765	0.407846	0.999973
hypD	373.081	-1.6218	0.166076	0.999973
hypE	266.654	-0.131396	0.754327	0.999973
hypF	157.984	-0.625792	0.269199	0.999973
hyuA	32.8092	-0.66141	0.420869	0.999973
iaaA	945.332	-0.345562	0.331109	0.999973
iadA	1611.43	0.196588	0.639472	0.999973
iap	666.358	-0.111368	0.866345	0.999973
ibaG	7015.21	-0.0285965	0.926553	0.999973
ibpA	3120.32	-0.242001	0.742735	0.999973
ibpB	2743.55	0.143658	0.875589	0.999973
ibsC	15.0438	0.313777	0.894669	0.999973
ibsD	8.94454	0.814824	0.620826	0.999973
ibsE	12.2502	0.987717	0.490513	0.999973
icd	164957	0.195946	0.616406	0.999973
icdC	11480.2	0.0398184	0.896466	0.999973
iclR	1824.8	-0.927892	0.319457	0.999973
idi	160.14	0.669728	0.152648	0.999973
idnD	252.57	-0.0831741	0.871977	0.999973
idnK	136.516	-0.118797	0.868556	0.999973
idnO	554.426	0.595209	0.495704	0.999973
idnR	130.904	-0.154134	0.754087	0.999973
idnT	107.974	-0.178205	0.777893	0.999973
ihfA	16569	0.400682	0.630213	0.999973
ihfB	29538	0.339862	0.643998	0.999973
ileS	26362.8	0.0330214	0.920017	0.999973
ileX	1420.59	1.16288	0.262064	0.999973
ileY	12.4877	2.53952	0.106301	0.999973
ilvA	1583.18	0.0182668	0.969805	0.999973
ilvB	7970.26	0.0294141	0.959937	0.999973
ilvC	94658.2	0.167278	0.696203	0.999973
ilvD	3534.76	-0.182285	0.73002	0.999973
ilvE	5085.07	-0.167164	0.711572	0.999973
ilvG	8107.14	-0.183425	0.713275	0.999973
ilvH	1276.56	-0.030768	0.942093	0.999973
ilvI	5943.59	0.202917	0.658585	0.999973
ilvL	1273.53	0.356459	0.727115	0.999973
ilvM	1200.94	0.43181	0.503802	0.999973
ilvN	403.838	0.163014	0.806852	0.999973
ilvX	908.523	0.546409	0.45303	0.999973
ilvY	543.103	-0.406723	0.259799	0.999973
inaA	333.752	0.0329235	0.926359	0.999973
infA	13453.1	0.234101	0.667307	0.999973
infB	38835.5	0.0927835	0.800274	0.999973
infC	54901	-0.832339	0.159626	0.999973
insA	136.521	-0.448519	0.592973	0.999973
insG	623.999	0.122106	0.751677	0.999973
insH1	307.766	-0.214731	0.719341	0.999973
insI1	44.4132	0.221848	0.761281	0.999973
insJ	136.089	-0.612194	0.446841	0.999973
insK	172.335	-0.00464079	0.995503	0.999973
insM	60.5936	-0.0769505	0.91005	0.999973
insN	166.245	0.0593521	0.906251	0.999973
insO	236.827	-0.151592	0.837293	0.999973
insQ	873.422	-0.444698	0.365893	0.999973
insX	610.549	-0.266799	0.399508	0.999973
insZ	90.866	0.407368	0.656281	0.999973
intA	1003.49	0.468943	0.394439	0.999973
intB	1629.97	0.162511	0.665843	0.999973
intD	585.409	-0.445142	0.448421	0.999973
intF	3091.83	0.277816	0.430526	0.999973
intK	16.2525	-0.0388552	0.974714	0.999973
intQ	73.9119	0.0566516	0.947956	0.999973
intR	285.101	-0.342958	0.600678	0.999973
intS	541.582	0.308817	0.546845	0.999973
iraD	218.68	-0.169134	0.714467	0.999973
iraM	45.3998	0.235484	0.814846	0.999973
iraP	2011.2	0.13571	0.884165	0.999973
iscA	4447.19	-0.0215092	0.973471	0.999973
iscR	6999.01	0.148962	0.635434	0.999973
iscS	35902.3	0.186531	0.592191	0.999973
iscU	5126.06	0.0399082	0.955631	0.999973
iscX	729.375	-0.151476	0.801578	0.999973
ispA	1127.84	-0.499282	0.345138	0.999973
ispB	6342.43	0.380308	0.376347	0.999973
ispD	788.437	-0.0399852	0.92225	0.999973
ispE	1990.66	-0.672903	0.214617	0.999973
ispF	1004.83	0.23011	0.633682	0.999973
ispG	4571.92	0.307538	0.316869	0.999973
ispH	2052.9	0.165717	0.673034	0.999973
ispU	4222.54	-0.259033	0.64402	0.999973
istR	44.0845	0.717005	0.523006	0.999973
ivbL	6257.83	-0.654466	0.228454	0.999973
ivy	8371.28	0.161929	0.60039	0.999973
katE	390.374	0.0910162	0.89158	0.999973
katG	11448.6	0.045377	0.886548	0.999973
kbaY	25.8867	-1.51376	0.116737	0.999973
kbaZ	124.914	-0.349726	0.688448	0.999973
kbl	4699	0.136993	0.810079	0.999973
kch	206.787	0.158037	0.7923	0.999973
kdgK	1737.5	-0.0454725	0.92951	0.999973
kdgR	2773.6	0.167009	0.677259	0.999973
kdgT	78.8409	-0.322428	0.706838	0.999973
kdpA	48.5179	-0.984016	0.292139	0.999973
kdpB	109.026	-0.43981	0.509079	0.999973
kdpC	132.219	-0.946587	0.0765337	0.999973
kdpD	938.467	-0.736039	0.154283	0.999973
kdpE	125.532	-0.290439	0.603685	0.999973
kdsA	10852.4	0.0682661	0.886428	0.999973
kdsB	3322.81	0.15434	0.696201	0.999973
kdsC	1910.39	0.301479	0.500715	0.999973
kdsD	2725.88	-0.36591	0.246689	0.999973
kduD	338.692	0.147274	0.841517	0.999973
kduI	254.95	-0.222704	0.776171	0.999973
kefB	492.478	-0.602013	0.449639	0.999973
kefF	167.263	0.451833	0.451608	0.999973
kefG	658.18	-0.344275	0.584679	0.999973
kgtP	19272.7	0.0546534	0.873903	0.999973
kilR	253.188	0.405142	0.747715	0.999973
kptA	382.837	0.516654	0.633065	0.999973
lacA	936.347	0.148014	0.768409	0.999973
lacI	400904	0.140163	0.733466	0.999973
lacY	590.928	-0.241443	0.604058	0.999973
lacZ	1.16468e+06	1.3202	0.125089	0.999973
lafU	103.58	-0.00942546	0.986951	0.999973
lamB	2284.16	-0.151927	0.917171	0.999973
ldcA	1472.71	0.106218	0.692914	0.999973
ldcC	446.946	-0.314922	0.330771	0.999973
ldhA	4717.36	-0.284901	0.74611	0.999973
ldrD	168.212	-1.33681	0.121544	0.999973
lepA	14459.1	0.0232471	0.950619	0.999973
lepB	2230.53	0.129886	0.721837	0.999973
leuA	17917.2	0.408449	0.355218	0.999973
leuC	23646.8	0.0634644	0.879792	0.999973
leuD	8241.09	0.116121	0.860873	0.999973
leuE	380.833	0.355625	0.501083	0.999973
leuL	676.935	0.168736	0.799553	0.999973
leuO	135.618	0.347272	0.476132	0.999973
leuP	4322.16	-1.08265	0.279954	0.999973
leuQ	446.212	-0.416256	0.55491	0.999973
leuS	164780	0.177028	0.751481	0.999973
leuT	795.344	-1.35045	0.00783757	0.999973
leuU	54322.3	-0.319021	0.770971	0.999973
leuV	163.191	-0.405757	0.631909	0.999973
leuW	14347.6	-0.457583	0.716552	0.999973
leuX	26787.4	0.203865	0.846054	0.999973
leuZ	92694.8	1.41275	0.288977	0.999973
lexA	6250.65	-0.0725273	0.842919	0.999973
lfhA	106.455	-0.930955	0.37746	0.999973
lgt	743.513	-0.15918	0.712344	0.999973
lhgO	133.384	-0.485744	0.458002	0.999973
lhr	212.86	-0.832777	0.358689	0.999973
ligA	1768.73	0.0539587	0.88466	0.999973
ligB	134.261	-0.529864	0.401796	0.999973
ligT	83.2188	-0.0566942	0.916425	0.999973
lipA	11337.7	0.0138378	0.977678	0.999973
lipB	1054.14	-0.420661	0.165099	0.999973
livF	2614.72	0.0166094	0.970987	0.999973
livG	2202.23	-0.0757663	0.872309	0.999973
livH	3010.41	-0.331376	0.599646	0.999973
livJ	27760.7	0.0295043	0.947623	0.999973
livK	16226.1	0.107427	0.847912	0.999973
livM	2895.12	-0.185042	0.790458	0.999973
lldD	1316.85	-0.0994288	0.912407	0.999973
lldP	1394.51	-0.176183	0.870633	0.999973
lldR	305.803	-0.44112	0.588279	0.999973
lnt	1009.97	-0.284376	0.715777	0.999973
loiP	2055.32	0.0679125	0.878312	0.999973
lolA	2830.12	0.237889	0.597394	0.999973
lolB	694.421	0.107045	0.73806	0.999973
lolC	640.369	-0.114861	0.845421	0.999973
lolD	499.548	0.19585	0.676448	0.999973
lolE	688.721	-0.376827	0.62655	0.999973
lon	13567.7	0.0044464	0.993193	0.999973
lpd	86655.5	0.255587	0.468063	0.999973
lplA	1680.77	0.0623079	0.890623	0.999973
lplT	237.108	-0.632802	0.414998	0.999973
lpoA	4218.84	0.249675	0.699017	0.999973
lpoB	1257.06	-0.134115	0.777014	0.999973
lpp	473293	0.155919	0.811227	0.999973
lptA	4313.08	0.23555	0.479645	0.999973
lptB	2449.59	-0.0431071	0.935706	0.999973
lptC	1580.94	0.230454	0.699749	0.999973
lptD	10907.6	0.119899	0.770454	0.999973
lptE	3316.58	0.123755	0.800864	0.999973
lptF	5856.74	0.111595	0.719861	0.999973
lptG	2416.12	-0.559989	0.407444	0.999973
lpxA	12464.3	-0.0380082	0.916224	0.999973
lpxB	1495.45	-0.159527	0.719696	0.999973
lpxC	127709	-0.0412895	0.911911	0.999973
lpxD	6075.88	-0.4318	0.13905	0.999973
lpxH	606.515	0.124874	0.762831	0.999973
lpxK	380.368	0.110615	0.831985	0.999973
lpxP	955.361	-0.588528	0.702504	0.999973
lpxT	175.036	0.886318	0.0482812	0.999973
lrhA	2834.11	0.0234267	0.966911	0.999973
lrp	12142.5	0.0495241	0.883308	0.999973
lspA	2327.67	-0.929396	0.0440331	0.999973
lsrA	38.1954	-1.00365	0.178065	0.999973
lsrB	88.9428	-0.422142	0.418757	0.999973
lsrC	24.2387	-0.499304	0.697042	0.999973
lsrD	25.8192	-1.07622	0.286633	0.999973
lsrF	214.178	0.158262	0.829832	0.999973
lsrG	116.423	0.896627	0.335714	0.999973
lsrK	165.687	-0.336389	0.443819	0.999973
lsrR	234.422	-0.162742	0.691592	0.999973
ltaE	4130.91	0.160012	0.769374	0.999973
luxS	10042.9	0.613827	0.203276	0.999973
lysA	1549.67	0.0749759	0.887006	0.999973
lysC	6713.8	0.17768	0.677068	0.999973
lysP	2502.15	-0.108846	0.813514	0.999973
lysQ	298.95	-0.948371	0.742476	0.999973
lysR	127.962	-0.250763	0.629019	0.999973
lysS	15811.8	0.103842	0.84344	0.999973
lysT	985.81	-0.982278	0.061552	0.999973
lysU	1009.41	-0.0261963	0.953189	0.999973
lysV	219.04	-0.910373	0.599877	0.999973
lysW	1210.68	-0.446567	0.793792	0.999973
lysY	218.635	-0.637056	0.587385	0.999973
lysZ	277.288	-1.37738	0.0300015	0.999973
lyxK	36.1288	0.488655	0.659471	0.999973
maa	571.727	0.0580125	0.946017	0.999973
macA	1021.38	0.255124	0.592334	0.999973
macB	8707.94	-2.08873	0.480862	0.999973
maeA	4868.49	0.163577	0.71228	0.999973
maeB	16587.8	0.102632	0.90894	0.999973
mak	1141.43	-0.15913	0.759116	0.999973
malE	3572.82	0.26593	0.839972	0.999973
malF	341.743	-1.49816	0.205918	0.999973
malG	151.794	0.322255	0.770656	0.999973
malI	254.251	-0.135642	0.82039	0.999973
malK	290.778	-0.465366	0.752609	0.999973
malM	772.845	-0.035079	0.977544	0.999973
malP	1234.95	-0.0261113	0.980623	0.999973
malQ	800.872	-0.346821	0.532557	0.999973
malS	118.905	-0.360626	0.427258	0.999973
malT	3026.06	0.252309	0.625861	0.999973
malX	354.578	-0.469025	0.341157	0.999973
malY	1875.04	0.4227	0.256193	0.999973
malZ	1476.62	0.278757	0.347556	0.999973
manA	5403.6	0.279498	0.587217	0.999973
manX	10624.7	0.0784684	0.918267	0.999973
manY	5410.98	-0.301274	0.680474	0.999973
manZ	6938.13	-0.18829	0.809138	0.999973
map	8269.31	0.0358765	0.930123	0.999973
marA	2050.03	0.576305	0.2948	0.999973
marB	90.4478	-0.832003	0.232047	0.999973
marC	974.981	-0.12016	0.710126	0.999973
marR	394.051	-0.137256	0.780788	0.999973
matP	1966.06	0.461735	0.35745	0.999973
mazE	3586.15	0.716054	0.234562	0.999973
mazF	444.551	-0.377939	0.414072	0.999973
mazG	489.899	-0.225821	0.576852	0.999973
mcaS	6779.69	-0.842384	0.364896	0.999973
mcbA	124.356	0.770443	0.300944	0.999973
mcbR	212.546	-0.0170058	0.977472	0.999973
mcrB	721.02	0.407227	0.400066	0.999973
mcrC	52.2632	0.846266	0.313629	0.999973
mdaB	10316	0.569418	0.115918	0.999973
mdfA	609.608	-0.0272137	0.934309	0.999973
mdh	52583.7	0.17275	0.779048	0.999973
mdlA	303.416	0.213449	0.694424	0.999973
mdlB	202.449	-0.240969	0.685008	0.999973
mdtA	232.799	-0.227848	0.551347	0.999973
mdtB	209.859	-0.256945	0.781023	0.999973
mdtC	158.429	-0.104705	0.868399	0.999973
mdtD	58.5934	-1.06445	0.413896	0.999973
mdtE	55.6367	0.458085	0.680512	0.999973
mdtF	175.422	-1.18871	0.246243	0.999973
mdtG	60.0694	-0.319876	0.747391	0.999973
mdtH	119.795	-0.732096	0.247062	0.999973
mdtI	45.4139	-0.460013	0.515644	0.999973
mdtJ	164.314	-0.901799	0.437845	0.999973
mdtK	10396.2	0.241839	0.620433	0.999973
mdtL	84.3752	-0.892118	0.0983635	0.999973
mdtM	202.645	-0.0639082	0.908871	0.999973
mdtO	25.9093	-1.06539	0.44087	0.999973
mdtP	35.5156	-0.542191	0.498386	0.999973
melA	403.863	0.377703	0.620785	0.999973
melB	81.6277	0.144067	0.831982	0.999973
melR	89.9909	-0.00424589	0.994723	0.999973
menA	1589.5	-0.198689	0.612436	0.999973
menB	2460.53	-0.158837	0.622928	0.999973
menC	620.695	-0.778874	0.311407	0.999973
menD	211.96	-0.525359	0.470402	0.999973
menE	200.568	-0.852972	0.0613673	0.999973
menF	406.678	-0.0858634	0.87191	0.999973
menH	165.023	-0.44299	0.441683	0.999973
menI	2299.6	0.225988	0.526117	0.999973
mepA	307.009	0.119504	0.80676	0.999973
mepH	942.643	0.362334	0.413382	0.999973
mepM	5692.89	-0.226006	0.872632	0.999973
mepS	18640.5	0.433352	0.531092	0.999973
metA	3633.4	-0.132175	0.728945	0.999973
metB	2551.04	-0.188368	0.708562	0.999973
metC	3816.31	0.236386	0.540368	0.999973
metE	373976	-0.0903778	0.836677	0.999973
metF	10490.2	0.101464	0.880785	0.999973
metG	14671	0.150493	0.74973	0.999973
metH	6450.18	0.0707552	0.836386	0.999973
metI	1174.83	-0.0345149	0.956341	0.999973
metJ	2020	0.500055	0.352698	0.999973
metK	21445.8	0.124182	0.815117	0.999973
metL	4778.42	-0.22547	0.565383	0.999973
metN	4179.16	0.701328	0.276093	0.999973
metQ	39784.3	0.418477	0.556629	0.999973
metR	1154.8	-0.0194571	0.964459	0.999973
metT	625.349	-1.47728	0.00493409	0.999973
metU	684.345	-1.624	0.00492799	0.999973
metV	109.494	-2.24549	0.0539761	0.999973
metW	277.367	-2.2326	0.00123931	0.999973
metY	17103.8	-0.81425	0.242945	0.999973
metZ	764.522	-0.642993	0.319934	0.999973
mfd	2255.88	0.157964	0.603725	0.999973
mglA	1459.6	0.325569	0.77553	0.999973
mglB	12630.6	0.0637623	0.952771	0.999973
mglC	952.467	-0.206655	0.840443	0.999973
mgrB	220.455	-0.176504	0.856847	0.999973
mgrR	4057.19	-0.925338	0.256505	0.999973
mgsA	5383.38	0.307888	0.587896	0.999973
mgtA	45971.2	-0.0155393	0.965531	0.999973
mgtL	2440.83	-0.509871	0.185241	0.999973
mhpA	413.335	-0.183553	0.782044	0.999973
mhpB	167.091	-0.362944	0.514344	0.999973
mhpC	16530.6	0.0660457	0.864877	0.999973
mhpD	9399.35	-0.0269091	0.929004	0.999973
mhpE	10326	-0.0908615	0.712618	0.999973
mhpF	12299.6	-0.0144495	0.979121	0.999973
mhpR	2541.81	0.25291	0.502094	0.999973
mhpT	1347.04	-0.174858	0.799875	0.999973
miaA	7969.65	-0.62756	0.344293	0.999973
miaB	9312.74	0.0436982	0.893552	0.999973
micA	1745.49	-1.85273	0.0422474	0.999973
micF	588.177	-0.892088	0.536751	0.999973
minC	1849.15	-0.128278	0.815604	0.999973
minD	11426.9	-0.0760078	0.917259	0.999973
minE	2645.95	0.045087	0.952594	0.999973
mioC	4723.99	0.154228	0.686605	0.999973
mipA	19718.3	0.220025	0.473514	0.999973
mlaA	6412.75	-0.0876349	0.782811	0.999973
mlaB	2098.21	-1.10775	0.245101	0.999973
mlaC	11939.2	0.269722	0.561345	0.999973
mlaD	3560.88	-0.0668714	0.853339	0.999973
mlaE	3138.36	-0.374056	0.426063	0.999973
mlaF	4071.22	0.530952	0.332375	0.999973
mlc	317.823	0.258881	0.646162	0.999973
mliC	1395.46	0.438788	0.342837	0.999973
mltA	1508.24	-0.122324	0.816857	0.999973
mltB	955.92	0.150054	0.705217	0.999973
mltC	608.141	-0.295002	0.505739	0.999973
mltD	18768.6	0.0196633	0.958796	0.999973
mltF	326.911	0.231553	0.717705	0.999973
mmuM	1329.2	-0.3642	0.395781	0.999973
mmuP	676.976	-0.142909	0.84027	0.999973
mnaT	690.1	0.290966	0.529774	0.999973
mngA	51.0874	-0.426085	0.601405	0.999973
mngB	396.257	0.113023	0.757371	0.999973
mngR	452.962	0.123322	0.82055	0.999973
mnmA	3020.14	-0.0360366	0.935139	0.999973
mnmC	472.643	0.31283	0.569793	0.999973
mnmE	1647	-0.110776	0.714436	0.999973
mnmG	10465.8	0.0787093	0.847576	0.999973
mnmH	435.851	-0.058915	0.895247	0.999973
mntH	322.145	0.2665	0.684532	0.999973
mntP	889.664	0.00854213	0.990047	0.999973
mntR	1544.65	-0.174298	0.561843	0.999973
mntS	1999.63	0.408056	0.655092	0.999973
moaA	813.258	-0.399917	0.544283	0.999973
moaB	2218.14	-0.104775	0.814157	0.999973
moaC	1227.94	0.000174336	0.999763	0.999973
moaD	576.461	-0.00918962	0.982599	0.999973
moaE	707.914	0.0556251	0.91735	0.999973
mobA	259.736	-0.111927	0.74745	0.999973
mobB	365.685	0.523856	0.13317	0.999973
mocA	261.432	0.46554	0.633292	0.999973
modA	1972.57	0.0366219	0.916649	0.999973
modB	215.092	0.0756854	0.873886	0.999973
modC	203.156	-0.184418	0.671109	0.999973
modE	889.615	0.452508	0.316313	0.999973
modF	774.908	0.0800698	0.869373	0.999973
moeA	5342.3	0.0502963	0.872777	0.999973
moeB	484.244	-0.537133	0.172514	0.999973
mog	3222.53	0.296932	0.505843	0.999973
mokB	522.399	1.10617	0.318401	0.999973
motA	269.447	-0.447743	0.769302	0.999973
motB	97.3117	-0.624317	0.654649	0.999973
mpaA	363.157	0.0972908	0.801675	0.999973
mppA	1433.27	0.0567379	0.868142	0.999973
mprA	2018.63	0.100575	0.819576	0.999973
mqo	292.162	-0.0812207	0.863951	0.999973
mqsA	8913.57	0.532598	0.436873	0.999973
mqsR	5240.3	0.308541	0.600099	0.999973
mraY	715.105	0.0717292	0.882463	0.999973
mraZ	2186.81	-0.749776	0.0816532	0.999973
mrcA	3667.31	0.00137511	0.998481	0.999973
mrcB	3686.81	-0.337116	0.582092	0.999973
mrdA	434.741	0.0654322	0.922054	0.999973
mrdB	519.475	-0.247602	0.567144	0.999973
mreB	18869.6	-0.166178	0.593465	0.999973
mreC	689.638	-0.615325	0.387484	0.999973
mreD	132.788	-0.545589	0.450382	0.999973
mrp	7512.36	-0.17772	0.630451	0.999973
msbA	2881.98	-0.00297097	0.993443	0.999973
mscK	2664.86	0.216873	0.644636	0.999973
mscL	4168.64	0.396011	0.316947	0.999973
mscM	647.754	-0.181084	0.786445	0.999973
mscS	4813.8	0.0557189	0.944101	0.999973
msrA	2927.19	0.252772	0.568436	0.999973
msrB	17687.5	-0.0347107	0.95749	0.999973
msrC	2149.98	0.337794	0.404587	0.999973
msyB	1563.36	-0.220174	0.717312	0.999973
mtfA	2314.11	0.171973	0.856241	0.999973
mtgA	58.5045	-0.823948	0.486982	0.999973
mtlA	4409.04	0.0509954	0.931901	0.999973
mtlD	2870.8	0.123331	0.801619	0.999973
mtlR	985.02	0.077793	0.874903	0.999973
mtn	12574.1	0.220147	0.61788	0.999973
mtr	172.468	-0.160819	0.779212	0.999973
mug	1466.81	-0.0850827	0.849826	0.999973
mukB	5547.8	-0.0170431	0.964294	0.999973
mukE	1030.72	0.349069	0.433835	0.999973
mukF	1655.71	-0.276818	0.374875	0.999973
murA	10917.3	0.142629	0.797104	0.999973
murB	3296.04	0.30766	0.564605	0.999973
murC	2363.37	0.110166	0.782061	0.999973
murE	1110.68	-0.000778241	0.998368	0.999973
murF	881.815	0.417197	0.362214	0.999973
murG	1058.63	-0.0259452	0.939721	0.999973
murI	784.946	-0.527754	0.329909	0.999973
murJ	791.31	0.0477165	0.900516	0.999973
murP	123.978	-0.605743	0.460563	0.999973
murQ	611.084	-0.252491	0.804918	0.999973
murR	251.759	0.330945	0.504694	0.999973
mutH	450.23	-0.212781	0.627829	0.999973
mutL	1455.57	-0.366824	0.616023	0.999973
mutM	282.322	0.207136	0.713309	0.999973
mutS	2872.91	0.0351641	0.935126	0.999973
mutT	112.438	0.29731	0.618839	0.999973
mutY	569.484	-0.583359	0.0824514	0.999973
mzrA	401.836	-0.000897831	0.999099	0.999973
nac	116.257	0.233144	0.653658	0.999973
nadA	7883.94	0.201389	0.702393	0.999973
nadB	1884.83	-0.0732831	0.896094	0.999973
nadC	1127.17	-0.0166799	0.978097	0.999973
nadD	158.028	0.2468	0.694755	0.999973
nadE	4745.53	0.279531	0.489666	0.999973
nadK	970.892	0.210439	0.549976	0.999973
nadR	905.066	-0.0736969	0.82648	0.999973
nagA	1959.09	0.0710575	0.800699	0.999973
nagB	2159.29	0.0874894	0.885424	0.999973
nagC	725.444	-0.115514	0.820322	0.999973
nagD	2231.79	0.0326623	0.944513	0.999973
nagE	9585.64	-0.666368	0.525068	0.999973
nagK	1170.71	-0.107764	0.762551	0.999973
nagZ	1761.45	-0.23572	0.479013	0.999973
nanA	411.401	0.125084	0.896071	0.999973
nanC	72.3129	-0.263831	0.672659	0.999973
nanE	183.008	-0.332626	0.611463	0.999973
nanK	111.457	-0.697103	0.340075	0.999973
nanM	554.955	0.545389	0.139829	0.999973
nanR	726.607	0.11607	0.820939	0.999973
nanS	101.104	-0.252752	0.664382	0.999973
nanT	159.706	-0.100263	0.917475	0.999973
napA	1019.67	0.372083	0.594768	0.999973
napB	199.244	-0.0789517	0.894136	0.999973
napC	353.277	-0.545613	0.369673	0.999973
napD	111.578	-0.183495	0.76989	0.999973
napF	56.6792	-0.138579	0.871037	0.999973
napG	71.1528	-0.613925	0.585394	0.999973
napH	122.834	-0.746614	0.554718	0.999973
narG	352.31	-0.53179	0.251609	0.999973
narH	339.311	0.112192	0.760611	0.999973
narI	183.41	0.00517585	0.991798	0.999973
narJ	165.639	-0.547924	0.411493	0.999973
narK	59.0279	-1.02679	0.269956	0.999973
narL	1385.11	0.221918	0.614036	0.999973
narP	2423.56	0.0932268	0.823283	0.999973
narQ	443.412	0.0817475	0.904505	0.999973
narU	37.4852	-1.06883	0.485663	0.999973
narV	56.1533	-0.435813	0.527473	0.999973
narW	82.853	-2.14285	0.217498	0.999973
narX	1047.51	-0.357772	0.394047	0.999973
narY	75.2015	-0.225122	0.705377	0.999973
narZ	213.763	0.0255789	0.970041	0.999973
ndh	3581.83	-0.10189	0.850878	0.999973
ndk	17110.3	0.254033	0.713655	0.999973
nei	129.847	-0.287004	0.775803	0.999973
nemA	609.289	-0.22321	0.662308	0.999973
nemR	503.112	0.147228	0.782088	0.999973
nepI	275.468	-0.360887	0.685804	0.999973
nfi	301.491	-0.338723	0.490905	0.999973
nfo	1779.41	0.370213	0.447559	0.999973
nfrA	1387.65	0.03056	0.924593	0.999973
nfrB	307.861	-0.718012	0.178567	0.999973
nfsA	1267.82	-0.275259	0.555146	0.999973
nfsB	8421.31	0.199822	0.609415	0.999973
nfuA	12653.3	0.346097	0.462535	0.999973
nhaA	2569.61	-0.157237	0.659433	0.999973
nhaB	1621	0.20182	0.565026	0.999973
nhaR	491.274	-0.130948	0.786978	0.999973
nhoA	81.4414	-0.434626	0.555477	0.999973
nikA	72.7961	0.513315	0.69575	0.999973
nikB	21.5072	-1.24305	0.227291	0.999973
nikD	27.6203	-0.867857	0.319058	0.999973
nikE	70.4798	-0.413573	0.625894	0.999973
nikR	1122.67	-0.0807266	0.8429	0.999973
ninE	14.1299	-0.527002	0.699576	0.999973
nirB	392.13	-0.0253196	0.980237	0.999973
nirC	292.657	-0.566433	0.406347	0.999973
nirD	59.9965	0.163939	0.873202	0.999973
nlpA	6405.11	0.599271	0.18755	0.999973
nlpC	3047.18	0.15769	0.74631	0.999973
nlpD	20229.8	-0.684456	0.523769	0.999973
nlpE	1747.95	-0.00844051	0.978246	0.999973
nlpI	18635.1	-1.00618	0.356867	0.999973
nmpC	103709	0.283533	0.763858	0.999973
nnr	1391.45	-0.421765	0.286634	0.999973
norR	628.731	-0.245837	0.593507	0.999973
norV	155.728	-0.312878	0.690322	0.999973
norW	80.4331	0.154144	0.878538	0.999973
npr	122.721	-0.00137471	0.997627	0.999973
nrdA	18980.2	0.288329	0.525223	0.999973
nrdB	5963.86	0.299849	0.554914	0.999973
nrdD	2238.58	0.241918	0.57511	0.999973
nrdE	111.125	-0.0430611	0.958439	0.999973
nrdF	58.6957	0.525284	0.560975	0.999973
nrdG	45.7047	-0.164202	0.799607	0.999973
nrdH	456.972	0.225534	0.864817	0.999973
nrdI	75.3519	-0.960282	0.436519	0.999973
nrdR	3342.31	-0.234481	0.663013	0.999973
nrfA	139.391	-0.808017	0.446223	0.999973
nrfE	42.6537	-0.428429	0.737212	0.999973
nrfG	28.3149	0.347824	0.702244	0.999973
nsrR	2662.2	-0.015325	0.986115	0.999973
nth	174.139	-0.00229823	0.996936	0.999973
nudB	931.89	-0.770936	0.176805	0.999973
nudC	1212.51	0.575632	0.180496	0.999973
nudE	2201.6	0.159751	0.645456	0.999973
nudF	1107.76	0.178117	0.729528	0.999973
nudG	482.823	0.200896	0.631894	0.999973
nudI	230.323	-0.0080782	0.986478	0.999973
nudJ	203.373	0.296537	0.584698	0.999973
nudK	381.687	-0.165592	0.773304	0.999973
nudL	199.96	-0.0241394	0.956547	0.999973
nuoA	4898.03	0.179956	0.837708	0.999973
nuoB	4760.84	-0.0209123	0.983507	0.999973
nuoC	10307.4	0.123864	0.900716	0.999973
nuoE	3432.61	-0.0321846	0.964735	0.999973
nuoF	7309.91	0.234342	0.789133	0.999973
nuoG	13468.1	-0.0969594	0.90905	0.999973
nuoH	3328.56	-0.23809	0.770339	0.999973
nuoI	3429.57	-0.124962	0.861531	0.999973
nuoJ	2070.84	-0.386659	0.584573	0.999973
nuoK	1095.85	-0.701365	0.304424	0.999973
nuoL	7052.34	-0.365493	0.639418	0.999973
nuoM	4691.18	-0.424971	0.588786	0.999973
nuoN	4497.61	-0.494757	0.531393	0.999973
nupC	2420.79	0.267982	0.521141	0.999973
nupG	930.587	-0.0838228	0.915538	0.999973
nusA	36508	0.340418	0.416819	0.999973
nusB	5745.41	0.113523	0.813821	0.999973
nusG	5883.88	-0.118007	0.744038	0.999973
obgE	18116.6	-0.128146	0.69361	0.999973
ogrK	1278.06	0.43335	0.389407	0.999973
ogt	415.189	0.0294828	0.953288	0.999973
ohsC	91.4313	0.721714	0.649389	0.999973
ompA	357307	0.136398	0.685719	0.999973
ompC	217116	0.282557	0.615595	0.999973
ompF	409889	0.280323	0.743533	0.999973
ompG	54.1698	-1.02309	0.269748	0.999973
ompL	45.8403	0.763391	0.37662	0.999973
ompN	73.7458	-0.905581	0.274306	0.999973
ompR	8767.11	0.117945	0.788106	0.999973
ompT	90429.8	0.235784	0.454568	0.999973
ompW	6818.04	0.292692	0.436898	0.999973
ompX	158655	0.405286	0.419218	0.999973
omrA	134.015	-1.30113	0.226212	0.999973
omrB	87.4591	1.0424	0.372918	0.999973
opgB	1174.45	0.154263	0.681338	0.999973
opgC	185.508	-0.0053914	0.9949	0.999973
opgD	1593.65	0.0693128	0.897873	0.999973
opgG	12799.3	0.231725	0.479035	0.999973
opgH	3682.04	0.0600531	0.909553	0.999973
oppA	4153.63	-0.0475416	0.929573	0.999973
oppB	33.8105	-0.508503	0.532961	0.999973
oppC	74.9307	-0.708143	0.203133	0.999973
oppD	158.828	-1.20027	0.275789	0.999973
oppF	232.492	-0.310418	0.487634	0.999973
orn	4674.08	0.0102314	0.969183	0.999973
osmB	7599.91	0.315897	0.7856	0.999973
osmC	5053.82	0.466951	0.439928	0.999973
osmE	3548.49	0.541626	0.303984	0.999973
osmF	172.756	0.0278524	0.965631	0.999973
osmY	1163.24	0.410845	0.437389	0.999973
otsA	908.4	0.160531	0.691965	0.999973
otsB	127.699	0.223436	0.806458	0.999973
oxyR	5458.02	0.106017	0.765932	0.999973
oxyS	166.966	-1.12843	0.278154	0.999973
paaA	42.9821	0.238444	0.767549	0.999973
paaB	23.5146	-0.737692	0.45944	0.999973
paaC	31.4391	-1.25647	0.112767	0.999973
paaD	13.1393	-0.048695	0.971579	0.999973
paaE	84.0031	-1.48752	0.25565	0.999973
paaF	34.0073	-0.040161	0.981464	0.999973
paaG	31.6101	-0.83564	0.31604	0.999973
paaH	46.5992	-1.00269	0.194658	0.999973
paaI	49.3714	0.198846	0.770488	0.999973
paaJ	355.464	-1.00318	0.165229	0.999973
paaK	802.86	-0.02731	0.977946	0.999973
paaX	514.031	0.131119	0.798083	0.999973
paaY	330.825	0.0627388	0.932364	0.999973
paaZ	88.0007	-0.232954	0.734033	0.999973
pabA	609.413	-0.301155	0.673081	0.999973
pabB	363.798	0.43369	0.357524	0.999973
pabC	1026.98	0.00498925	0.992952	0.999973
pagP	74.2745	0.124371	0.858637	0.999973
pal	51223.4	0.326815	0.35694	0.999973
panB	27896.2	0.334825	0.572096	0.999973
panC	12448.6	0.126284	0.7455	0.999973
panD	32172.9	0.410187	0.41103	0.999973
panE	4007.45	-0.11576	0.817361	0.999973
panM	1085.83	0.260803	0.521219	0.999973
paoA	66.4522	-0.373119	0.669366	0.999973
paoB	77.0898	-0.848543	0.100255	0.999973
paoC	144.324	-0.394828	0.495965	0.999973
paoD	76.6095	-0.222097	0.706087	0.999973
parC	3798.78	-0.0688666	0.792464	0.999973
parE	2493.51	-0.0626343	0.85861	0.999973
patA	239.767	-0.563629	0.416444	0.999973
patD	260.132	-0.165701	0.669033	0.999973
pbpC	376.096	-0.691204	0.299287	0.999973
pbpG	530.397	0.309697	0.531574	0.999973
pck	39987.3	0.0772321	0.939924	0.999973
pcm	419.669	-0.281408	0.498805	0.999973
pcnB	2623.77	-0.067883	0.867796	0.999973
pdhR	3039.49	-0.688217	0.0603531	0.999973
pdxA	675.069	-0.762807	0.408605	0.999973
pdxB	5662.74	-0.0936304	0.841413	0.999973
pdxH	1667.4	0.440252	0.355538	0.999973
pdxJ	4157.66	-0.0156326	0.956918	0.999973
pdxK	2035.41	-0.135338	0.614203	0.999973
pdxY	691.371	0.05681	0.905284	0.999973
peaD	25.1991	0.206662	0.846198	0.999973
pepA	12827.5	-0.205077	0.398439	0.999973
pepB	7049.39	-0.183536	0.717221	0.999973
pepD	21669.6	0.182812	0.711751	0.999973
pepE	491.758	0.189011	0.816758	0.999973
pepN	10108.7	0.156241	0.613	0.999973
pepP	5904.63	-0.042874	0.885379	0.999973
pepQ	7132.54	-0.0554039	0.925999	0.999973
pepT	1698.92	0.152726	0.723901	0.999973
perR	126.341	-0.242415	0.697432	0.999973
pfkA	35403.3	0.467391	0.315863	0.999973
pfkB	3294.15	0.250315	0.455235	0.999973
pflA	3566.47	0.249565	0.442993	0.999973
pflB	45588.3	0.0384925	0.922208	0.999973
pflC	69.5912	-1.22307	0.171433	0.999973
pflD	140.489	-0.118796	0.788038	0.999973
pgaA	157.744	0.258034	0.646289	0.999973
pgaB	104.114	-0.076925	0.873976	0.999973
pgaC	90.2506	-0.293383	0.602434	0.999973
pgaD	331.287	0.404513	0.447779	0.999973
pgi	17591	0.192224	0.678592	0.999973
pgk	46549.4	0.233655	0.723481	0.999973
pgl	2598.13	0.0946648	0.739179	0.999973
pgm	6844.75	0.0601898	0.871326	0.999973
pgpA	445.74	-0.32245	0.592868	0.999973
pgpB	605.996	-0.125509	0.866361	0.999973
pgpC	230.532	0.14137	0.782648	0.999973
pgrR	331.782	0.069183	0.868073	0.999973
pgsA	860.569	0.139779	0.771165	0.999973
pheA	1388.21	0.183865	0.643947	0.999973
pheL	153.852	1.2782	0.218433	0.999973
pheM	2701.49	0.0404124	0.965014	0.999973
pheP	1262.06	0.0641438	0.866558	0.999973
pheS	3653.95	0.104027	0.81713	0.999973
pheT	20439.3	-0.0659227	0.910099	0.999973
pheV	140.592	-0.515782	0.593243	0.999973
phnC	35.8975	-0.0841775	0.905205	0.999973
phnD	65.1875	0.399069	0.744626	0.999973
phnJ	11.511	0.481147	0.732378	0.999973
phnK	9.6464	-1.24578	0.29897	0.999973
phnL	10.8375	0.0122356	0.991876	0.999973
phnN	53.7237	-0.580806	0.478029	0.999973
phnO	67.3513	-1.36627	0.160859	0.999973
phnP	95.8755	-1.22494	0.237997	0.999973
phoA	2859.69	0.569886	0.143061	0.999973
phoB	1106.05	-0.433548	0.191477	0.999973
phoE	620.664	0.154381	0.705731	0.999973
phoH	768.338	-0.261855	0.796446	0.999973
phoP	5016.1	0.266411	0.686529	0.999973
phoQ	701.998	-0.0320374	0.955746	0.999973
phoR	537.027	-0.428093	0.505113	0.999973
phoU	3504.19	0.13575	0.862943	0.999973
php	27.3692	1.06029	0.206695	0.999973
phr	175.252	-0.430686	0.598135	0.999973
pinH	15.684	0.280371	0.830844	0.999973
pinQ	17.5574	-1.21725	0.498476	0.999973
pinR	18.5737	1.15796	0.534787	0.999973
pitA	7753.41	0.124121	0.855244	0.999973
pitB	102.162	0.199438	0.836949	0.999973
pka	719.116	0.0649479	0.883835	0.999973
plaP	3143.93	-0.0458141	0.929043	0.999973
pldA	3389.86	-0.0297877	0.951997	0.999973
pldB	1979.02	0.138479	0.712989	0.999973
pliG	15351.9	0.288645	0.855733	0.999973
plsB	2901.31	0.117309	0.697676	0.999973
plsC	1940.14	0.0839978	0.805629	0.999973
plsX	12698.3	-1.1388	0.216845	0.999973
plsY	970.572	-0.383874	0.44627	0.999973
pmbA	3426.69	-0.0321277	0.925556	0.999973
pmrD	1196.09	0.480791	0.457356	0.999973
pmrR	7632.05	0.25765	0.466722	0.999973
pncA	513.803	-0.00635676	0.988731	0.999973
pncB	9492.52	0.231813	0.712742	0.999973
pncC	1105.86	-0.307682	0.551287	0.999973
pnp	32519.8	0.0978982	0.678817	0.999973
pntA	32710.4	0.196572	0.67432	0.999973
pntB	18341.6	-0.223216	0.708439	0.999973
pnuC	2210.59	0.249077	0.692581	0.999973
polA	5126.92	0.0956443	0.766025	0.999973
potA	1573.51	0.0871698	0.792427	0.999973
potB	225.825	-0.149103	0.735623	0.999973
potC	605.785	0.167557	0.629162	0.999973
potD	8614.46	0.44344	0.46232	0.999973
potE	236.396	-1.07821	0.201799	0.999973
potF	3739.39	0.0989641	0.796636	0.999973
potG	554.675	0.085518	0.83615	0.999973
potH	185.714	0.00875363	0.989688	0.999973
potI	236.834	-0.0686232	0.900315	0.999973
poxB	226.613	0.205163	0.680388	0.999973
ppa	52240.4	0.285407	0.561977	0.999973
ppc	14214.8	0.142714	0.760188	0.999973
ppdA	42.8618	-0.47582	0.576219	0.999973
ppdB	57.5636	0.084258	0.910995	0.999973
ppdC	129.769	0.0623801	0.900232	0.999973
ppdD	14.6159	-0.0445242	0.968517	0.999973
pphA	48.5853	0.300942	0.652005	0.999973
pphB	30.8531	0.294675	0.689363	0.999973
ppiA	3691.53	0.20249	0.513169	0.999973
ppiB	45489.4	0.416636	0.279987	0.999973
ppiC	4682.95	0.914798	0.0323703	0.999973
ppiD	19336.9	0.41245	0.13146	0.999973
ppk	1529.89	0.309175	0.525069	0.999973
pppA	391.342	-1.02955	0.139482	0.999973
ppsA	13216.4	-2.2712e-05	0.999973	0.999973
ppsR	546.309	0.0446868	0.881392	0.999973
pptA	683.401	0.802811	0.132741	0.999973
ppx	893.304	0.317791	0.428928	0.999973
pqiA	488.187	-0.311792	0.398446	0.999973
pqiB	932.271	0.014412	0.968758	0.999973
prc	4887.78	0.134485	0.711799	0.999973
preA	359.737	-0.319459	0.635962	0.999973
preT	458.771	-0.21694	0.781247	0.999973
prfA	1121.08	-0.0139141	0.983177	0.999973
prfB	1178.64	0.502851	0.552281	0.999973
prfC	9268.24	0.0530198	0.833602	0.999973
prfH	31.458	-1.10049	0.212334	0.999973
priA	446.396	-0.523639	0.198784	0.999973
priB	32556.8	-0.110913	0.826176	0.999973
priC	1518.03	0.398499	0.227583	0.999973
prkB	491.679	0.0281853	0.937741	0.999973
prlC	4333.64	0.265907	0.528717	0.999973
prlF	2621.21	0.299305	0.639464	0.999973
prmA	711.713	-0.08978	0.821355	0.999973
prmB	12021.6	0.0861715	0.733696	0.999973
prmC	158.402	-0.207081	0.65295	0.999973
proB	7965.19	-0.0757463	0.848577	0.999973
proC	3670.85	0.236343	0.349235	0.999973
proK	20436.7	-0.142282	0.92971	0.999973
proL	29975.5	0.900467	0.430836	0.999973
proM	21986.6	0.318926	0.819995	0.999973
proP	4039.19	-0.499881	0.516845	0.999973
proQ	8363.55	-0.174208	0.705269	0.999973
proS	28152.3	-0.0395292	0.931267	0.999973
proV	227.857	0.467004	0.278258	0.999973
proW	111.164	-0.499173	0.410436	0.999973
proX	355.568	0.457162	0.435825	0.999973
proY	836.669	-0.595908	0.194083	0.999973
prpB	35.3304	-0.107063	0.90434	0.999973
prpC	97.6207	0.0974374	0.86224	0.999973
prpD	152.784	-0.475277	0.346434	0.999973
prpE	175.011	-0.184033	0.764611	0.999973
prpR	48.0441	-0.216071	0.846967	0.999973
prs	12324.8	-0.17251	0.784984	0.999973
psd	2307.16	0.232376	0.629192	0.999973
psiE	145.295	0.137941	0.840948	0.999973
psiF	195.2	0.356433	0.365076	0.999973
pspA	5384.81	0.294553	0.433928	0.999973
pspB	952.017	0.415889	0.191779	0.999973
pspC	841.953	0.0297278	0.937296	0.999973
pspD	324.354	-0.0690179	0.86485	0.999973
pspE	12031	0.5604	0.628594	0.999973
pspF	380.899	0.298335	0.428548	0.999973
pspG	321.163	0.394983	0.511797	0.999973
psrD	3824.79	-0.767321	0.182808	0.999973
pssA	3206.05	-0.0774272	0.806418	0.999973
pstA	749.312	-0.0820309	0.904104	0.999973
pstB	2377.83	0.0425527	0.950354	0.999973
pstC	1254.64	0.136829	0.72283	0.999973
pstS	20102.7	0.412251	0.406139	0.999973
psuG	847.956	-0.202526	0.885947	0.999973
psuK	267.193	0.11518	0.929444	0.999973
psuT	219.401	-0.327954	0.678654	0.999973
pta	9099.31	0.0317583	0.911935	0.999973
pth	2943.65	-0.146214	0.629917	0.999973
ptrA	1497.44	-0.0190709	0.976353	0.999973
ptrB	303.522	0.106532	0.824601	0.999973
ptsA	62.6698	0.0756578	0.905123	0.999973
ptsG	4960.44	-0.0869711	0.907157	0.999973
ptsH	45897.8	0.709766	0.495187	0.999973
ptsI	24742.9	0.220374	0.572362	0.999973
ptsN	1872.69	-0.314505	0.670489	0.999973
ptsP	2019.96	0.252262	0.584134	0.999973
purA	23043.7	0.0920905	0.828241	0.999973
purB	6663.37	0.0152433	0.966851	0.999973
[truncated: 2,126 more rows]

## Sheet: mRNA_PK-LacZ
gene	baseMean	log2FoldChange	pvalue	padj
dnaJ	27634.4	-3.78688	0	0
gene10	1.15576e+07	-7.12257	0	0
ibpA	19947.2	-6.42068	0	0
ibpB	16086.9	-6.6378	0	0
hslR	4827.21	-4.32978	2.57052e-273	2.21064e-270
hslO	10262.6	-3.44453	3.40684e-272	2.44157e-269
hslV	7462.46	-3.61826	1.56956e-264	9.6416e-262
lamB	2661.94	4.99061	2.3698e-264	1.27377e-261
ycjX	3845.67	-4.03438	3.92918e-261	1.87727e-258
malE	2449.03	5.21663	9.93248e-240	4.27096e-237
dnaK	246801	-3.72914	3.12596e-236	1.22196e-233
fxsA	1445.86	-4.59552	2.15274e-212	7.71399e-210
mglB	16766.7	3.44412	5.52271e-209	1.82674e-206
groS	27292	-3.122	1.69139e-204	5.195e-202
grpE	19745.1	-2.887	3.13291e-199	8.981e-197
ebgA	1401.18	-4.23755	1.09343e-193	2.93859e-191
clpB	33616.6	-2.73878	1.33935e-182	3.38777e-180
macB	3649.14	-3.16337	1.84859e-181	4.41607e-179
ykgM	12370.5	2.92525	9.39007e-177	2.12512e-174
atpG	17681.4	2.75443	7.81427e-174	1.68007e-171
yrfG	4613.84	-3.08438	4.45551e-173	9.12318e-171
htpG	39136.4	-2.66938	1.21331e-166	2.37147e-164
tusB	918.684	-4.69362	4.75777e-166	8.89497e-164
deoA	5419.87	2.80238	5.5061e-162	9.86509e-160
udp	25656.9	2.73528	1.38922e-160	2.38946e-158
metE	82812.8	2.50625	2.08121e-157	3.44201e-155
ybeZ	3749.09	-2.82576	5.13989e-155	8.18574e-153
mgtA	7538.79	2.81058	1.46178e-154	2.24487e-152
atpA	43179.9	2.51741	3.25559e-154	4.82725e-152
lon	50018.1	-2.80566	3.43622e-147	4.92524e-145
atpD	36735.6	2.4144	1.01093e-145	1.40226e-143
corA	10346.1	2.45751	1.40506e-139	1.88805e-137
manX	20011	2.40248	9.78597e-138	1.27514e-135
glpT	20547	2.39838	3.04299e-134	3.84849e-132
dctA	4438.49	2.69495	1.17877e-133	1.4482e-131
rlmE	10884.4	-2.58677	1.77102e-124	2.11538e-122
miaA	35889.4	-2.67409	2.6672e-122	3.09972e-120
manY	13286.7	2.42377	1.55735e-120	1.76227e-118
hslU	11872.8	-2.45401	8.32807e-119	9.18223e-117
degP	7533.95	2.28202	7.10799e-116	7.64109e-114
cysJ	2744.34	2.56349	1.29474e-115	1.3579e-113
ybbN	7545.29	-2.57776	2.93733e-114	3.00727e-112
manZ	14986.6	2.30061	1.83018e-113	1.83018e-111
glpF	5561.51	2.80028	4.60202e-113	4.49742e-111
hspQ	9797.14	-2.29558	1.88598e-112	1.80216e-110
ompC	40322.1	2.11064	2.24994e-111	2.10321e-109
atpH	12832.6	2.52664	6.47126e-111	5.92052e-109
deoD	4314.45	2.32049	2.24359e-110	2.00988e-108
malK	658.78	5.26032	2.79971e-109	2.45689e-107
fbaA	8501.15	2.48553	8.77316e-108	7.54492e-106
actP	3064.9	2.60153	1.89187e-104	1.59511e-102
ycjF	2476.14	-2.94633	3.35531e-104	2.77458e-102
potD	5350.28	2.17939	5.20919e-103	4.22632e-101
ryfD	8003.84	-2.81889	8.80475e-102	7.01119e-100
atpF	20029.8	2.04638	9.26264e-101	7.2417e-99
cysN	2788.2	2.34134	1.18737e-99	9.11728e-98
ldhA	5620.18	-2.25633	9.50092e-95	7.16736e-93
cysK	16710	1.95369	2.09e-94	1.54948e-92
groL	186435	-2.3043	8.74898e-94	6.37637e-92
rmf	8181.91	2.16157	2.14013e-92	1.53376e-90
cysI	4840.55	2.12104	1.82224e-91	1.28453e-89
aceB	3589.84	2.14287	3.68714e-91	2.55721e-89
rbsB	5679.23	2.03335	2.60359e-90	1.77705e-88
malP	1122.73	2.80329	2.71997e-90	1.82748e-88
atpC	13308.7	2.07624	1.26918e-89	8.39614e-88
mfd	4387.77	-2.1256	3.99045e-87	2.59984e-85
cysA	2373.04	2.31643	1.35178e-85	8.6756e-84
atpE	8704.45	1.96666	3.13096e-85	1.97987e-83
cyoB	13036.6	2.00477	7.15604e-85	4.45956e-83
glpK	29245.6	1.85792	1.11522e-83	6.85067e-82
bssS	3332.03	-2.97447	3.42412e-83	2.07376e-81
rprA	1661.5	-2.38443	1.12913e-82	6.74343e-81
yedE	2608.86	2.42035	1.2523e-82	7.37658e-81
glcB	9953.55	1.87196	2.8492e-82	1.65562e-80
yafD	1352.95	-2.48553	3.16954e-82	1.8172e-80
ribB	6617.25	2.03117	7.62171e-82	4.31228e-80
aceA	5719.37	1.97243	3.04695e-81	1.70154e-79
prlC	5947.51	-1.96845	7.71874e-81	4.2552e-79
topA	13096.1	-2.0425	6.62391e-80	3.60542e-78
yciM	3048.44	-1.99599	2.25312e-78	1.21105e-76
ptsH	6660.44	1.84206	1.53457e-77	8.14651e-76
nuoM	3476.65	2.17474	2.84185e-76	1.49024e-74
cysP	1206.37	2.54012	3.89181e-76	2.01624e-74
pgk	10252	1.81863	5.45879e-76	2.79438e-74
csrB	74380.7	1.73883	5.412e-75	2.73783e-73
sodA	3552.56	1.9534	1.43829e-74	7.19146e-73
pflB	21292.6	1.84128	1.24597e-73	6.15822e-72
aspC	9332.66	1.99352	2.7222e-73	1.33016e-71
tnaA	1743.93	2.41089	5.01563e-73	2.42328e-71
cysD	1334.68	2.37037	7.27367e-73	3.4752e-71
htpX	24905.3	-1.72331	4.55487e-72	2.1523e-70
mlc	1370.02	-2.19228	6.52506e-72	3.04976e-70
sdaA	4690.39	1.82878	1.12144e-71	5.18514e-70
cyoC	4786.01	1.9288	2.55445e-71	1.16852e-69
hdeA	617.189	2.99202	1.80579e-70	8.17356e-69
ykgO	4594.55	2.80557	2.1539e-70	9.64768e-69
nuoN	3630.99	1.92074	2.86567e-68	1.27035e-66
nuoC	4079.66	1.92418	3.17606e-67	1.39358e-65
nuoL	5450.26	1.84873	3.77028e-67	1.6376e-65
nuoG	8442.22	1.71235	2.44118e-66	1.04971e-64
deoC	4369.58	2.05325	7.58345e-66	3.2286e-64
glcG	1490.4	2.40796	1.83792e-65	7.74811e-64
rseA	12142.7	1.6597	4.05987e-65	1.6949e-63
glpQ	14478.9	1.99999	1.12035e-64	4.6322e-63
eno	25683.6	1.65486	1.26985e-64	5.20033e-63
alaC	1756.91	-1.94695	4.53112e-62	1.8381e-60
glnH	6283	1.63298	2.41693e-61	9.71289e-60
ybeD	7469.42	-1.90768	3.03735e-61	1.20932e-59
pykA	3532.19	1.80068	4.01581e-61	1.58422e-59
ptsG	50786.6	1.79318	2.17757e-60	8.51231e-59
malM	1241.36	2.31127	2.45738e-60	9.51959e-59
hflX	4965.89	-1.81364	1.82693e-59	7.01413e-58
cyoA	13452.1	1.56846	4.20143e-59	1.59878e-57
fumA	8226.17	1.70786	6.89071e-59	2.59913e-57
mhpD	5457.55	1.66385	2.08411e-58	7.79278e-57
mhpC	10053.2	1.56249	4.7835e-58	1.77319e-56
pyrH	1728.47	1.88821	5.50174e-58	2.02201e-56
agp	981.017	2.2051	6.49141e-58	2.34564e-56
caiT	279.625	-3.8431	6.48297e-58	2.34564e-56
nuoH	2537.17	1.79882	2.28104e-57	8.17374e-56
nuoF	3647.22	1.74786	2.94421e-57	1.04629e-55
priB	34418.1	1.51096	3.87779e-57	1.36676e-55
galT	922.764	2.19469	1.77275e-55	6.1974e-54
nuoE	1710.93	1.90968	2.11778e-55	7.34392e-54
grxC	1443.25	1.98354	3.86396e-55	1.3292e-53
cyoE	6292.88	1.57949	1.50939e-54	5.1511e-53
yeaY	1754.75	1.91225	1.7904e-54	6.06199e-53
ychH	2234.39	1.90295	2.08432e-54	7.00202e-53
deoB	11111.8	1.59791	6.78745e-54	2.26248e-52
pyrB	750.45	2.29918	3.45985e-53	1.14441e-51
sibA	4148.85	-1.70796	3.85941e-53	1.26683e-51
upp	16731.2	1.55629	5.71486e-53	1.86166e-51
artI	1257.13	2.03841	1.37697e-52	4.45187e-51
yfcV	249.561	-3.68247	3.56673e-52	1.14455e-50
glnQ	2181.05	1.70078	1.94687e-51	6.15553e-50
katG	9136.12	1.60916	1.9368e-51	6.15553e-50
yccA	3316.76	1.7532	2.82765e-51	8.87509e-50
yafE	442.325	-2.5728	6.12162e-51	1.90746e-49
ftsH	50082.8	-1.4949	6.65143e-51	2.05093e-49
secB	3680.18	1.55945	6.67743e-51	2.05093e-49
sroH	10755.4	-1.5798	7.3785e-51	2.25018e-49
aceE	15816	1.51356	1.0391e-50	3.14656e-49
cyoD	2766.48	1.8408	4.82656e-50	1.44127e-48
yjcH	530.651	2.6036	4.79315e-50	1.44127e-48
galE	1244.96	1.96891	6.00712e-50	1.78142e-48
fruK	2270.57	1.70688	2.0808e-49	6.12839e-48
nuoJ	1632.98	1.8332	2.63197e-49	7.69896e-48
yqjD	891.869	2.06654	5.12902e-49	1.49019e-47
hisJ	3744.46	1.54966	7.37367e-49	2.12797e-47
gcvP	3931.68	1.54388	2.45133e-48	7.02716e-47
ydeP	670.348	-2.21332	3.26424e-48	9.2955e-47
cysH	1918.87	1.70797	5.92539e-48	1.67626e-46
fbaB	907.219	2.14556	1.35212e-47	3.80008e-46
pykF	3798.55	1.54622	1.93965e-47	5.4159e-46
nupG	1061.03	2.1337	3.675e-47	1.01952e-45
ybeY	864.884	-2.03364	4.20961e-47	1.16034e-45
ilvL	3543.77	-1.91133	3.23313e-46	8.85507e-45
gpt	10190.5	1.42502	3.86888e-46	1.0463e-44
hofP	212.202	-4.27257	3.85353e-46	1.0463e-44
mhpF	5174.42	1.49736	4.27434e-46	1.14873e-44
galK	1701.63	1.74511	8.79449e-46	2.34884e-44
cysW	830.709	2.2087	1.25179e-45	3.32265e-44
elaB	640.454	2.16036	1.06758e-44	2.81632e-43
nuoI	2278.99	1.82978	1.49618e-44	3.92292e-43
metQ	8619.07	1.53941	2.51675e-44	6.55881e-43
fliY	4060.52	1.43751	3.8724e-44	1.00309e-42
cydA	5272.17	1.47744	4.07402e-44	1.049e-42
pepB	2350.79	1.60133	5.67907e-44	1.45357e-42
yrbL	650.194	-2.0528	9.8943e-44	2.51749e-42
ompR	3469.91	1.44661	3.14048e-43	7.94357e-42
cydB	4050.82	1.44459	3.37158e-43	8.47824e-42
rpe	1072.26	2.00506	5.96753e-43	1.49188e-41
rsmJ	996.441	-1.84725	8.03592e-43	1.99737e-41
fldA	3804.35	1.45655	1.34575e-42	3.32571e-41
ygaU	577.672	2.1753	1.85493e-42	4.55784e-41
rplD	125161	1.26767	3.04584e-42	7.44155e-41
pgaC	294.244	-2.74083	4.2154e-42	1.02408e-40
purC	8688.12	1.39202	5.681e-42	1.37238e-40
tsf	41348.4	1.60473	9.77417e-42	2.34799e-40
dhaK	3991.59	1.42768	1.15349e-41	2.75556e-40
sibC	31086.2	-1.4964	1.94133e-41	4.61199e-40
glpA	5018.27	1.39712	2.30049e-41	5.43523e-40
nuoB	1648.27	1.59425	3.88234e-41	9.12243e-40
trmD	131645	1.24882	5.34088e-41	1.24814e-39
yhdN	1550.19	-1.87471	5.93437e-41	1.37934e-39
gabT	531.165	2.35189	6.57829e-41	1.52079e-39
ycgM	3524.73	1.39917	1.28006e-40	2.94345e-39
asd	9705.96	1.32025	4.74614e-40	1.08555e-38
pliG	1716.19	1.60864	4.90579e-40	1.11613e-38
rplC	132796	1.22355	5.87431e-40	1.32945e-38
yqjE	827.661	1.89185	1.03176e-39	2.32282e-38
ilvC	37215	1.26022	1.54114e-39	3.45151e-38
ykgE	1231.85	1.73658	2.41346e-39	5.37715e-38
yciO	1334.19	1.6565	2.87041e-39	6.36226e-38
yciS	1445.32	-1.6481	5.16025e-39	1.1379e-37
pfkA	12866.5	1.28025	5.25178e-39	1.15218e-37
tktB	994.412	1.82542	7.89664e-39	1.72363e-37
rplJ	176832	1.23901	1.33661e-38	2.90273e-37
acs	8603.65	1.32727	2.00373e-38	4.32968e-37
wrbA	586.733	2.14237	2.23694e-38	4.80941e-37
fabD	10098	1.32138	2.27476e-38	4.86639e-37
rpsR	21682.1	1.57674	2.49777e-38	5.31704e-37
recF	526.614	-2.09732	3.26208e-38	6.90983e-37
zntR	2341.74	-1.6472	3.45948e-38	7.29205e-37
gpr	1304.07	1.66044	3.64714e-38	7.65009e-37
ryeA	8357.83	-1.44594	3.87216e-38	8.08265e-37
rpsF	57060.1	1.31265	4.25166e-38	8.83195e-37
accC	7371.86	1.30226	4.66864e-38	9.65151e-37
speB	2550.97	1.51424	6.04658e-38	1.24403e-36
pmrR	942.699	1.87732	1.50742e-37	3.08663e-36
gabD	604.757	2.19192	1.93584e-37	3.94507e-36
atpB	10338.7	1.22655	2.19331e-37	4.44869e-36
zinT	24230.3	1.21814	2.25775e-37	4.5579e-36
trpB	3076.54	1.36994	6.42804e-37	1.29162e-35
gatY	13488.4	1.37606	6.5978e-37	1.31956e-35
ybeX	2291	-1.4143	1.97765e-36	3.937e-35
ahpC	20345.9	1.23983	2.06734e-36	4.09657e-35
gstB	3042.97	1.35769	2.80693e-36	5.5366e-35
rpsJ	90193.5	1.15668	3.34877e-36	6.57521e-35
pta	5524.71	1.29111	5.89629e-36	1.15246e-34
rdgC	4093.66	1.50069	6.66166e-36	1.29616e-34
rpoE	4907.02	1.29044	9.67806e-36	1.87458e-34
dcyD	1364.02	1.60639	1.95353e-35	3.7669e-34
nuoK	945.34	1.78116	2.61866e-35	5.02689e-34
proK	22770.2	-1.20258	2.92775e-35	5.59525e-34
mhpE	5987.78	1.22011	3.47448e-35	6.61073e-34
rplV	50683.8	1.34043	3.69176e-35	6.99321e-34
hupA	11552.5	1.22605	3.76015e-35	7.0915e-34
nfuA	4842.96	-1.36087	5.32299e-35	9.99513e-34
ydjN	3299.95	1.28869	6.71607e-35	1.25561e-33
rplP	68663.2	1.17919	8.12226e-35	1.51194e-33
glyA	30443	1.32778	1.12252e-34	2.08054e-33
icd	38631.2	1.15425	1.15919e-34	2.13928e-33
fabG	10463.4	1.22658	1.52044e-34	2.79397e-33
katE	637.867	1.89622	2.18791e-34	4.00341e-33
mutM	1150.89	-1.81781	2.39895e-34	4.37096e-33
pck	7436.47	1.25588	2.73734e-34	4.96648e-33
accB	4568.96	1.26457	5.50554e-34	9.94698e-33
tdh	1343.67	1.53059	5.6825e-34	1.02237e-32
hfq	20367.9	-1.18107	3.0404e-33	5.44739e-32
uspG	2025.1	1.3476	3.36746e-33	6.00833e-32
yibN	2282.73	1.32017	4.73074e-33	8.40586e-32
lhgO	310.718	2.43825	5.44813e-33	9.64072e-32
moaB	703.395	1.74617	7.80744e-33	1.3759e-31
erpA	5727.56	-1.1717	1.20323e-32	2.11179e-31
fruB	4310.95	1.43084	1.44221e-32	2.52093e-31
acnA	3438.47	1.23341	3.27598e-32	5.70312e-31
iscS	9552.64	1.1326	3.97449e-32	6.89126e-31
cpdB	1043.99	1.58798	7.90494e-32	1.36511e-30
gnd	13951.2	1.22547	8.81635e-32	1.51641e-30
rplI	52593.8	1.40275	1.67204e-31	2.86445e-30
ydhQ	2485.65	-1.32788	1.92122e-31	3.27827e-30
yfcE	2483.21	1.26765	2.3723e-31	4.03197e-30
rplB	125124	1.24955	2.65378e-31	4.49262e-30
hdeB	265.089	2.53995	3.8753e-31	6.53483e-30
mipA	6239.33	1.23802	4.02869e-31	6.76695e-30
yijD	1653.28	1.38313	4.24615e-31	7.10445e-30
speA	9941.1	1.17873	4.73266e-31	7.88777e-30
talB	10301.3	1.10819	4.99239e-31	8.28853e-30
pflA	862.22	1.59038	6.29572e-31	1.04122e-29
argT	3031.65	1.27668	6.55719e-31	1.0803e-29
gph	810.804	1.69104	8.38005e-31	1.37535e-29
nrdB	1222.94	1.44166	9.75353e-31	1.59468e-29
csiD	315.747	2.34821	1.6413e-30	2.67334e-29
eda	4020.65	1.24441	3.60765e-30	5.85392e-29
codA	2907.42	1.20764	4.98545e-30	8.05918e-29
yqjC	631.992	1.88716	6.00756e-30	9.6751e-29
phoR	1025.73	-1.47881	6.3372e-30	1.01679e-28
yjjK	7957.02	1.18596	1.22687e-29	1.96118e-28
acuI	1042.55	1.52261	1.24603e-29	1.98442e-28
pepD	7715.44	1.19691	1.53405e-29	2.4341e-28
sucD	11556	1.08953	1.92888e-29	3.04933e-28
yfgM	4151.3	1.16454	2.23756e-29	3.52436e-28
glnP	1130.34	1.66938	2.39499e-29	3.75856e-28
serU	31893	-1.17212	3.36823e-29	5.26669e-28
rbsC	554.556	1.78344	3.7268e-29	5.80625e-28
usg	3147.6	1.19314	6.88784e-29	1.06923e-27
tyrU	65877.9	-1.31422	7.10819e-29	1.09947e-27
rpmC	35529.6	1.10804	8.84018e-29	1.36247e-27
yjfN	327.615	2.19476	9.03905e-29	1.38814e-27
sucC	15039.2	1.25562	1.09444e-28	1.67477e-27
patD	509.633	1.90927	1.39187e-28	2.12235e-27
dacA	2055.49	1.28281	1.61786e-28	2.45823e-27
ppiB	4421.81	1.1301	1.78911e-28	2.70886e-27
fadL	2972.13	1.36199	2.87874e-28	4.34337e-27
kbl	2430.16	1.37478	2.97678e-28	4.47558e-27
oppC	571.078	1.71469	3.65521e-28	5.47645e-27
pyrI	416.713	1.91881	3.90202e-28	5.82593e-27
guaA	3816.09	1.26963	4.14654e-28	6.1696e-27
proS	15020.9	1.10405	5.74931e-28	8.52484e-27
rpoB	38522	1.06256	8.43926e-28	1.24704e-26
pspE	1969.09	1.23679	1.03184e-27	1.51949e-26
pepP	1918.09	1.25537	1.14794e-27	1.68469e-26
hrpA	2652.64	-1.19688	1.21936e-27	1.78342e-26
rpsO	57069.4	1.33351	1.48457e-27	2.16395e-26
purH	2975.84	1.196	1.90948e-27	2.77391e-26
entF	532.435	-1.67408	2.35094e-27	3.40372e-26
tpiA	6016.58	1.33225	2.50669e-27	3.61704e-26
trpD	1393.72	1.36057	2.61345e-27	3.75847e-26
bamA	14770.8	1.07868	2.68847e-27	3.85348e-26
aceF	11141	1.23831	3.18059e-27	4.5437e-26
pgl	992.101	1.42254	4.78088e-27	6.80722e-26
nagE	3977.85	1.15818	5.66965e-27	8.04604e-26
phoB	1946.69	-1.25057	6.13452e-27	8.67711e-26
mlaD	2388.44	1.30182	6.67221e-27	9.40673e-26
rpsS	41089.6	1.23971	9.48909e-27	1.33343e-25
glgC	2653.86	1.14818	9.58177e-27	1.34207e-25
talA	364.284	1.9745	1.43772e-26	2.00721e-25
gcvH	2589.68	1.41025	1.57327e-26	2.18935e-25
rpsC	119092	1.18437	1.91262e-26	2.65298e-25
ffs	70227.8	-1.13493	2.42005e-26	3.34605e-25
mdaB	1264.95	1.29881	4.24412e-26	5.84927e-25
rpmB	35945.7	1.26039	4.26684e-26	5.8618e-25
pspA	5611.85	-1.18449	5.13936e-26	7.03798e-25
gmhA	5841.15	1.21836	6.53906e-26	8.92634e-25
thiI	2014.17	1.2255	6.64043e-26	9.03603e-25
nrdA	3392.19	1.12448	6.72184e-26	9.11796e-25
pitA	5720.18	1.16368	6.86606e-26	9.2843e-25
fimA	9559.9	1.08239	7.68068e-26	1.03533e-24
acnB	79638.6	0.980214	1.48154e-25	1.99082e-24
yaaW	185.294	-2.72031	1.76235e-25	2.36078e-24
yajQ	5873.59	1.17628	2.04324e-25	2.72855e-24
yggX	1020.32	1.47836	2.05669e-25	2.73801e-24
ygiB	2340.73	1.14857	2.22022e-25	2.94659e-24
lipA	3228.29	1.10495	2.31472e-25	3.06256e-24
cueO	5202	1.05319	2.32309e-25	3.0642e-24
grxD	9645.32	1.02654	2.4815e-25	3.26313e-24
yeeT	74.728	-5.08295	2.71585e-25	3.56041e-24
uraA	737.587	1.57368	3.3085e-25	4.32418e-24
bamB	8950.28	1.07083	3.62001e-25	4.71699e-24
yicC	3640.04	1.09795	4.5088e-25	5.85736e-24
hemL	3283.21	1.1366	4.62435e-25	5.98937e-24
tolC	5563.74	1.04144	5.12737e-25	6.62093e-24
frdA	1080.65	1.35017	5.36805e-25	6.90004e-24
lptA	1605.95	1.28559	5.37561e-25	6.90004e-24
rpoZ	8265.37	1.02804	6.29797e-25	8.05991e-24
rpiA	3870.99	1.17614	6.48787e-25	8.27829e-24
rplW	52640.9	1.21465	8.22668e-25	1.04659e-23
yobF	3402.44	1.19906	8.55938e-25	1.0857e-23
fumC	1306.01	1.25312	8.59248e-25	1.0867e-23
yecC	617.44	1.64419	8.81203e-25	1.11119e-23
yhbS	2777.39	1.11577	1.3174e-24	1.65638e-23
rpsB	99082	0.941244	1.48812e-24	1.86558e-23
yejK	3103.57	1.09059	1.89644e-24	2.37056e-23
mlaC	4357.04	1.05648	3.94857e-24	4.92141e-23
leuL	885.647	-1.59294	4.30524e-24	5.35044e-23
tktA	12957.3	1.00005	4.61672e-24	5.72101e-23
borD	5112.77	1.19328	4.77872e-24	5.90475e-23
glyQ	3743.3	1.14805	4.9048e-24	6.04317e-23
bioB	2434.92	1.19191	6.59381e-24	8.10096e-23
potC	553.62	1.57457	8.04838e-24	9.85984e-23
dusA	1940.84	1.1488	9.12276e-24	1.11443e-22
uspA	4669.16	1.05671	1.27295e-23	1.55062e-22
rplL	122377	1.27931	1.3124e-23	1.59416e-22
yajC	5621.44	0.994298	1.95955e-23	2.37354e-22
tpx	11772.3	1.13976	2.05218e-23	2.47876e-22
proP	743.193	-1.37866	2.37478e-23	2.86037e-22
metH	7617.75	-1.06182	2.56489e-23	3.08074e-22
osmC	879.05	1.37277	3.19704e-23	3.82933e-22
ompW	680.095	1.43751	3.97817e-23	4.75171e-22
trpC	1827.37	1.20441	6.74117e-23	8.02965e-22
fklB	1798.35	1.15098	7.13088e-23	8.47039e-22
osmY	443.768	1.78533	9.21553e-23	1.09165e-21
cysM	1694.87	1.12836	1.12959e-22	1.33441e-21
mglA	598.76	1.53427	1.45851e-22	1.71825e-21
sucA	14439.6	0.940096	1.49988e-22	1.76215e-21
gshB	2503.99	1.05717	2.09733e-22	2.45736e-21
sibD	12812.5	-1.28403	2.51366e-22	2.93716e-21
ecnB	387.764	1.7778	3.28591e-22	3.82911e-21
yegP	206.055	2.29012	3.57972e-22	4.16022e-21
fabI	7840.23	0.936565	4.12071e-22	4.77603e-21
rpsG	41472.5	0.964844	4.58672e-22	5.30186e-21
prs	5410.53	0.99819	5.05415e-22	5.8265e-21
hisC	1376.32	1.23783	5.30733e-22	6.10201e-21
dhaL	1973.24	1.12302	5.35588e-22	6.1414e-21
yghU	802.331	1.34636	5.38634e-22	6.15991e-21
cysU	430.71	1.86086	5.7289e-22	6.53428e-21
yagK	503.944	-1.51504	5.93828e-22	6.75518e-21
ykgF	1286.48	1.19217	6.20189e-22	7.03645e-21
accA	7956.33	0.942017	8.10225e-22	9.16834e-21
hisB	1628.21	1.11543	8.56425e-22	9.66569e-21
argB	1702.49	1.13377	8.76084e-22	9.86168e-21
oppA	16572.8	0.908006	1.09229e-21	1.22633e-20
yqjK	581.596	1.53339	1.17616e-21	1.31706e-20
pyrF	2771.48	1.03862	1.23668e-21	1.38123e-20
yciI	940.333	1.34891	1.29102e-21	1.43818e-20
trpA	1572.24	1.1451	1.42511e-21	1.58346e-20
ydgH	4999.64	0.971545	1.71341e-21	1.89888e-20
dut	2592.73	1.44324	1.76202e-21	1.94773e-20
znuA	31500	0.995596	1.86717e-21	2.05867e-20
mdtK	4005.42	1.16261	2.2228e-21	2.44451e-20
gor	2350.95	1.05858	2.33548e-21	2.56188e-20
sstT	3928.43	1.02435	2.58235e-21	2.82547e-20
argF	2585.37	1.04981	2.63885e-21	2.87996e-20
yegX	156.381	-2.44333	2.6612e-21	2.897e-20
ycgL	1309.14	1.23044	2.92801e-21	3.17941e-20
ghrB	1290.52	1.167	3.27515e-21	3.54739e-20
tolB	20146.8	0.905157	4.15997e-21	4.49444e-20
sibE	20558.5	-1.11797	5.17868e-21	5.58103e-20
slyD	24590	1.04533	5.38426e-21	5.78808e-20
fabH	7090.64	0.974393	6.70331e-21	7.18809e-20
opgG	2160.29	1.03757	7.16414e-21	7.66313e-20
malQ	1222.91	1.20584	8.08059e-21	8.62197e-20
edd	1714.22	1.11381	9.50294e-21	1.01145e-19
bsmA	365.725	1.81603	1.19642e-20	1.27028e-19
rimM	89960.1	1.08235	1.20051e-20	1.27147e-19
malG	212.996	2.16905	1.32367e-20	1.39847e-19
sdiA	404.64	-1.64375	1.54204e-20	1.62519e-19
tgt	3463.26	1.00482	1.58829e-20	1.66984e-19
mhpT	1018.36	1.41774	1.66658e-20	1.74787e-19
ais	1504.4	1.24403	2.15904e-20	2.25885e-19
rplS	51764.7	1.0853	2.63301e-20	2.74804e-19
yjeI	3560.51	0.99082	3.28858e-20	3.42395e-19
eptC	2133.44	1.07503	3.38464e-20	3.51545e-19
cdd	3742.13	1.01125	3.94929e-20	4.09203e-19
purD	2429.32	1.05639	3.96851e-20	4.10207e-19
btuB	1687.56	1.06448	4.44771e-20	4.58637e-19
oppB	464.19	1.59461	5.24896e-20	5.39965e-19
rpsP	33643.4	1.08962	7.05916e-20	7.24448e-19
yedF	360.533	1.76907	7.11432e-20	7.28371e-19
lpoB	1027.32	1.17045	7.25434e-20	7.40942e-19
mlaE	2529.9	1.0474	8.20376e-20	8.35928e-19
gcvT	3503.32	0.976865	8.43572e-20	8.57532e-19
glcF	1369.73	1.18854	8.71118e-20	8.83445e-19
dps	2018.38	1.0635	1.18448e-19	1.19842e-18
ydcP	2401.14	-1.01988	1.42035e-19	1.43369e-18
trpT	17225.9	-1.02917	1.70347e-19	1.71143e-18
yoeH	892.604	-1.33677	1.70019e-19	1.71143e-18
mcaS	23166.8	-0.973418	1.77483e-19	1.77897e-18
cspC	6023.79	1.20357	2.10693e-19	2.10693e-18
ftnA	7476.56	0.927895	2.43394e-19	2.42829e-18
prmB	2982.62	0.949427	2.77715e-19	2.76429e-18
yihI	2245.84	1.16463	2.79502e-19	2.77565e-18
rydB	620.395	-1.32942	2.99571e-19	2.9681e-18
rpsQ	57771.7	0.846789	3.06988e-19	3.03459e-18
grcA	1411.9	1.23901	3.68322e-19	3.63254e-18
trpS	3806.24	0.967666	3.70003e-19	3.64076e-18
guaB	9801.58	0.890015	4.19874e-19	4.12205e-18
panC	3700.36	1.00349	4.40382e-19	4.31354e-18
fusA	151247	0.889559	4.82222e-19	4.71262e-18
trxA	6112.92	0.874657	6.29989e-19	6.14275e-18
hldD	3781.27	1.01866	6.33363e-19	6.16168e-18
yaiA	331.775	-1.64858	6.47059e-19	6.28071e-18
ssrS	131695	-1.1753	6.53619e-19	6.3301e-18
gpmA	8614.16	0.942711	9.28704e-19	8.974e-18
yeeE	678.582	1.38116	9.40597e-19	9.06854e-18
ompT	24805.9	0.870097	9.66945e-19	9.30171e-18
frdB	423.954	1.51871	1.04522e-18	1.00322e-17
yjcB	785.036	-1.24072	1.13129e-18	1.08342e-17
ftsZ	23136.6	0.945862	1.35762e-18	1.29728e-17
panD	4854.38	1.11875	1.3798e-18	1.31555e-17
ftnB	573.978	-1.30734	1.44346e-18	1.37321e-17
slmA	1175.39	1.22126	1.52344e-18	1.44609e-17
rsmE	720.119	1.25222	1.67706e-18	1.58841e-17
crr	16285.1	0.97539	1.76567e-18	1.66865e-17
ghrA	1463.32	1.07584	1.77107e-18	1.67009e-17
yjbF	75.3437	-3.27235	1.81905e-18	1.71158e-17
yhbT	2321.1	0.994463	1.82944e-18	1.7176e-17
yecS	414.006	1.59165	2.95488e-18	2.76818e-17
ilvE	1883.92	1.0967	3.11611e-18	2.91288e-17
rpoH	15079.1	0.836191	3.1888e-18	2.97437e-17
fadE	3054.28	0.970219	3.25029e-18	3.02516e-17
ydhK	147.234	-2.27584	3.28814e-18	3.05378e-17
metC	1084.16	1.15668	3.34809e-18	3.10275e-17
proL	18856.9	-0.971151	3.57704e-18	3.3078e-17
dacC	1532.28	1.05178	3.87544e-18	3.57605e-17
yggL	4153.65	0.88129	3.91764e-18	3.60725e-17
garR	437.162	1.45211	4.51893e-18	4.15201e-17
hemB	2299.17	0.962361	4.88313e-18	4.47707e-17
potF	2496.17	1.10059	5.28367e-18	4.834e-17
ybiB	1154.63	1.08134	5.35184e-18	4.88596e-17
aldB	282.065	1.72403	5.43943e-18	4.95541e-17
trpE	737.678	1.30525	5.53939e-18	5.03581e-17
moeA	1682.1	1.01907	5.81808e-18	5.27801e-17
yahO	288.664	2.06719	6.12076e-18	5.5409e-17
greA	7551.54	0.894926	6.26567e-18	5.66016e-17
pfkB	808.233	1.21073	6.61779e-18	5.96572e-17
tff	14393.2	0.850954	6.95348e-18	6.25522e-17
betT	1056.75	-1.11234	7.017e-18	6.29919e-17
mgrR	12916.6	-1.32588	7.47639e-18	6.6976e-17
cspD	7694.72	1.07946	7.83801e-18	7.00696e-17
rpmA	75263.5	0.941877	7.88769e-18	7.03673e-17
codB	2345.33	1.08983	7.946e-18	7.07408e-17
yfaZ	1047.49	1.14532	8.36846e-18	7.43479e-17
dsbA	4349.04	1.09534	8.76479e-18	7.77084e-17
aspS	8536.44	0.829152	9.64708e-18	8.53549e-17
glgA	2405.41	1.03096	1.07191e-17	9.46452e-17
uidR	350.125	-1.58699	1.238e-17	1.09086e-16
luxS	2947.07	0.933111	1.40282e-17	1.23356e-16
fabR	2323.52	0.950927	1.45666e-17	1.2783e-16
sspA	6715.29	0.832005	1.59667e-17	1.39831e-16
yqhD	1141.48	1.22904	1.75576e-17	1.53451e-16
glpB	3337.2	0.907645	2.23221e-17	1.94696e-16
yeaG	653.225	1.23652	2.29679e-17	1.99923e-16
ppa	12085	0.809903	2.39206e-17	2.07796e-16
pepQ	2286.01	0.957925	2.40156e-17	2.082e-16
malF	318.849	1.6351	2.51176e-17	2.17315e-16
ydcS	239.362	1.84038	2.76111e-17	2.38409e-16
ptsI	20452	1.06041	2.86624e-17	2.46991e-16
yacL	1910.02	0.953158	2.99019e-17	2.57156e-16
yajG	1659.91	0.973277	4.08285e-17	3.50424e-16
purF	6947.87	0.849615	4.26503e-17	3.65331e-16
hisA	973.87	1.16354	4.53117e-17	3.87357e-16
rhsA	141.98	-2.28763	6.67088e-17	5.69143e-16
rplK	108173	0.845802	8.05716e-17	6.86055e-16
yafJ	1188.97	1.06883	9.06734e-17	7.70545e-16
gpsA	1647.33	1.03488	9.21684e-17	7.81705e-16
proM	22401.4	-0.976016	9.56775e-17	8.09868e-16
ybiC	3197.62	0.903947	9.75311e-17	8.23937e-16
rplR	62176.6	0.797801	1.01735e-16	8.57766e-16
moaC	587.984	1.3145	1.05044e-16	8.83936e-16
rpmH	29048.4	0.816883	1.12774e-16	9.47125e-16
mreB	8675.89	0.818076	1.34052e-16	1.12364e-15
gpmM	11224.7	0.879017	1.49109e-16	1.24741e-15
gntX	1237.25	-1.2082	1.51421e-16	1.26429e-15
hcaR	3307	0.904641	1.59469e-16	1.32891e-15
ybaB	3063.1	0.983566	1.63177e-16	1.35717e-15
rluB	3255.16	0.868767	1.69413e-16	1.40633e-15
cpxR	1559.45	1.02395	1.7584e-16	1.45686e-15
alaE	5175.03	0.960087	1.94426e-16	1.60776e-15
csrA	5012.84	0.880535	1.98391e-16	1.63739e-15
yeaM	290.901	-1.58651	1.99228e-16	1.64115e-15
hflK	6756.39	-0.967466	2.03078e-16	1.66967e-15
yqcA	585.98	1.30686	2.07828e-16	1.70546e-15
torI	232.787	-1.78192	2.11646e-16	1.73348e-15
arnT	274.272	-1.59168	2.16678e-16	1.77133e-15
sucB	11985.2	0.833596	2.21025e-16	1.80343e-15
mlaB	1547.07	0.97698	2.32898e-16	1.8967e-15
oppD	785.523	1.22714	2.72288e-16	2.2133e-15
chrR	510.713	1.33896	2.99294e-16	2.42824e-15
phoQ	791.559	-1.12021	3.18784e-16	2.58149e-15
thrW	569.297	-1.25907	3.2777e-16	2.64927e-15
yihA	4020.79	0.839392	3.50621e-16	2.82865e-15
nuoA	888.995	1.16146	3.85518e-16	3.10436e-15
cvpA	9152.71	0.861885	3.87307e-16	3.11293e-15
yjdM	312.72	1.54781	3.89319e-16	3.12327e-15
slyX	2267.22	0.903689	4.66715e-16	3.7372e-15
ryjA	1553.94	-1.06697	5.94594e-16	4.75233e-15
ppk	932.917	-1.12112	6.01092e-16	4.79535e-15
yfeX	4301.61	0.834699	6.4875e-16	5.16597e-15
fucO	876.001	1.11376	7.8522e-16	6.24112e-15
ndk	10787.2	0.767577	8.28139e-16	6.57011e-15
fruA	4553.96	0.84268	8.42721e-16	6.67348e-15
rpsL	29862.3	0.889217	9.04218e-16	7.14731e-15
osmE	1061.5	1.09161	9.07128e-16	7.15715e-15
wbbI	2082.75	1.07569	9.50932e-16	7.48903e-15
yifN	81.7693	-2.77547	1.07047e-15	8.41502e-15
flgN	120.296	-2.27583	1.07759e-15	8.45558e-15
ydfG	2881.63	0.911573	1.11712e-15	8.74973e-15
hslJ	320.614	-1.53148	1.29417e-15	1.01181e-14
dfp	2296.57	1.02594	1.46054e-15	1.1398e-14
rpmG	23564.7	1.20986	1.4774e-15	1.15087e-14
lldP	976.305	1.14354	1.56954e-15	1.22044e-14
yhdP	687.75	-1.25701	1.58959e-15	1.2338e-14
nupC	761.314	1.13328	1.64491e-15	1.27443e-14
gstA	2167.23	0.885321	1.66668e-15	1.28898e-14
panE	1163.75	1.0151	1.74974e-15	1.35078e-14
pntA	17908.4	0.758974	1.93502e-15	1.49115e-14
hisD	2081.2	1.05074	1.98422e-15	1.52632e-14
kdsA	4179.87	0.812711	2.03275e-15	1.56086e-14
elbB	1358.3	0.952816	2.04568e-15	1.56799e-14
yoaB	1665.97	0.934421	2.19997e-15	1.68325e-14
metI	875.837	1.07393	2.37913e-15	1.81709e-14
qmcA	1141.61	1.06319	2.50718e-15	1.9115e-14
mscL	1339.67	1.06925	2.62079e-15	1.99459e-14
hdhA	779.366	1.09713	2.83414e-15	2.15315e-14
yahK	487.31	1.36109	2.9242e-15	2.21765e-14
ssrA	1.05697e+06	-0.767339	2.99384e-15	2.26646e-14
ygfB	1551.26	0.946261	3.2375e-15	2.44662e-14
dld	2551.89	0.885823	3.30473e-15	2.49304e-14
yhcM	910.707	-1.13035	3.94162e-15	2.96829e-14
dcd	2877.68	0.932302	4.30448e-15	3.23589e-14
dnaG	12618	-0.767463	4.39879e-15	3.30101e-14
oxyR	2584.73	0.856816	4.45307e-15	3.33592e-14
psd	679.485	1.12319	4.69127e-15	3.50825e-14
nudB	1192.36	1.06378	4.83811e-15	3.61178e-14
yjiR	774.049	-1.06924	4.9451e-15	3.68525e-14
ftsI	1229.41	-1.10122	5.12087e-15	3.80965e-14
uspF	1629.27	0.904414	5.61708e-15	4.17158e-14
rplX	83215.7	0.78134	5.72523e-15	4.24457e-14
ggt	245.602	1.63521	5.73706e-15	4.24602e-14
skp	12152.5	0.982461	6.02915e-15	4.45452e-14
yodB	252.113	1.70417	7.24447e-15	5.34327e-14
panB	4084.52	0.811762	7.36687e-15	5.42423e-14
csgA	367.983	1.5127	7.66023e-15	5.6306e-14
ydcF	811.234	1.05693	7.85087e-15	5.76088e-14
wcaB	50.6106	-3.48526	8.62272e-15	6.31647e-14
rpoC	60678	0.781946	1.11923e-14	8.18481e-14
yhgN	768.187	1.13991	1.2867e-14	9.39354e-14
yraP	1004.44	1.09406	1.35544e-14	9.8786e-14
kdsB	1406.28	0.929339	1.47353e-14	1.07211e-13
glyS	8542.43	0.766635	1.52617e-14	1.10854e-13
yeaC	2173.76	0.876127	1.58998e-14	1.15294e-13
yccU	852.647	1.09835	1.72511e-14	1.24881e-13
hpf	906.518	1.0263	1.73512e-14	1.25395e-13
dppA	9793.09	0.76351	1.75432e-14	1.26358e-13
pheS	2155.77	0.842833	1.75322e-14	1.26358e-13
yggT	804.109	1.04793	1.88962e-14	1.35876e-13
hisH	970.472	1.19389	1.96919e-14	1.41361e-13
lpd	28382.2	0.736511	2.00003e-14	1.43336e-13
yeeJ	930.716	-1.00483	2.4683e-14	1.76601e-13
ynjI	160.641	-1.85735	2.5329e-14	1.80921e-13
ytjC	2125.49	0.855801	2.54237e-14	1.81297e-13
ygiM	488.673	1.21519	2.73442e-14	1.94669e-13
cysS	3302.65	0.833441	2.95669e-14	2.10145e-13
ycdZ	9400.82	0.873707	2.96725e-14	2.10547e-13
ypfG	227.555	-1.57654	2.97434e-14	2.10703e-13
betI	835.399	-1.09215	2.97931e-14	2.10708e-13
shoB	697.537	-1.16297	3.05576e-14	2.1576e-13
yciV	1122.75	0.98178	3.24232e-14	2.28557e-13
gloA	1255.42	1.11204	3.36713e-14	2.36967e-13
ytfQ	389.667	1.38143	3.38642e-14	2.37935e-13
hisG	1275.74	0.928319	3.62265e-14	2.54117e-13
yiiS	353.555	1.38767	3.86318e-14	2.70548e-13
hpt	2856.1	0.816082	4.86133e-14	3.39898e-13
yfeY	2433.5	0.928989	5.96101e-14	4.1611e-13
xthA	2313.99	0.92689	6.20944e-14	4.32748e-13
gsiB	924.812	1.0686	6.52687e-14	4.54135e-13
bolA	1616.01	0.994528	6.55751e-14	4.5553e-13
cyaR	8261.54	-0.785097	7.05373e-14	4.8921e-13
patA	445.549	1.24828	7.73408e-14	5.35532e-13
tyrB	1796.81	0.916344	8.13904e-14	5.62667e-13
rplN	142156	0.819071	9.76771e-14	6.74176e-13
ftsA	6039.75	0.802552	1.08396e-13	7.45999e-13
rpoD	16758	-0.735636	1.0843e-13	7.45999e-13
rseB	1748.38	1.0326	1.16781e-13	8.02173e-13
ackA	2620.27	0.810285	1.36828e-13	9.38375e-13
rcnR	689.91	-1.11063	1.57972e-13	1.08166e-12
minD	4201.68	0.769092	1.8406e-13	1.25828e-12
dadA	4956.61	0.765529	1.84596e-13	1.25994e-12
pspG	534.662	-1.13758	1.8983e-13	1.29361e-12
yceH	1114.78	0.961405	1.9248e-13	1.30959e-12
pncB	4651.74	-0.870118	1.93415e-13	1.31388e-12
ydcV	90.6018	2.47863	2.01156e-13	1.36431e-12
maeB	14751.4	0.702952	2.12126e-13	1.43644e-12
rpoA	165250	0.699606	2.80687e-13	1.89773e-12
yfjK	346.365	-1.35241	2.84655e-13	1.92154e-12
fliC	1163.11	-0.904851	3.06284e-13	2.06429e-12
sbcB	367.711	-1.26491	3.12527e-13	2.10308e-12
xseB	758.938	-1.03355	3.15362e-13	2.11884e-12
ybgT	485.103	1.19283	3.34745e-13	2.24556e-12
ytfK	530.019	1.13708	3.48938e-13	2.33712e-12
rpmE	30686.3	0.807707	3.87498e-13	2.59136e-12
srkA	1014.15	0.964771	4.09809e-13	2.7363e-12
yajO	442.54	1.19524	4.30181e-13	2.86787e-12
fdoG	5444.9	0.915644	4.61356e-13	3.07094e-12
yjdC	443.739	1.26656	4.77498e-13	3.17348e-12
yfiF	4870.44	0.73676	5.00279e-13	3.31975e-12
yjiE	281.484	-1.42502	5.03481e-13	3.33585e-12
metK	4792.44	0.724104	5.0852e-13	3.36406e-12
rhtB	505.323	1.13929	5.23371e-13	3.45698e-12
chbC	292.584	-1.36686	5.30319e-13	3.4975e-12
ygiN	1906.68	0.808811	5.69326e-13	3.749e-12
secY	164294	0.673637	5.99281e-13	3.94023e-12
yfeK	406.465	1.25978	6.21467e-13	4.07986e-12
ispF	310.274	1.4104	6.71434e-13	4.39447e-12
rplQ	45821.2	0.708654	6.70765e-13	4.39447e-12
miaB	7406.36	0.745024	7.40332e-13	4.83804e-12
aroH	977.389	-0.978741	7.75446e-13	5.05456e-12
dksA	22463.9	0.696947	7.75816e-13	5.05456e-12
murA	5311.29	0.722335	7.81711e-13	5.08526e-12
intA	587.204	-1.09819	8.58062e-13	5.57352e-12
purB	2197.78	0.783778	8.67019e-13	5.6232e-12
rlmN	2918.58	0.876099	8.75272e-13	5.66818e-12
yniA	434.25	1.18161	9.61666e-13	6.21829e-12
recR	2704.03	0.923685	9.74218e-13	6.29e-12
ykgQ	147.053	1.87991	9.79506e-13	6.31466e-12
hscA	2342.36	0.820024	9.91805e-13	6.38438e-12
rpmD	29921.5	0.685721	1.02608e-12	6.59514e-12
dinJ	2470.02	0.788384	1.03968e-12	6.67257e-12
acrA	6805.09	0.84814	1.06674e-12	6.83605e-12
dsbD	387.273	1.22746	1.20304e-12	7.69805e-12
yggN	2575.32	0.946434	1.31583e-12	8.40724e-12
ilvM	251.384	1.46313	1.48961e-12	9.50344e-12
rpsE	69454.2	0.725194	1.51063e-12	9.62327e-12
ssb	9355.32	0.679051	1.53377e-12	9.75621e-12
yeeD	567.857	1.16025	1.65665e-12	1.05223e-11
metF	1500.41	0.924963	2.0111e-12	1.27548e-11
glcA	609.441	1.08321	2.14646e-12	1.35932e-11
uspD	696.192	1.01593	2.50832e-12	1.58614e-11
rplO	66152.5	0.680153	2.5917e-12	1.63646e-11
yecA	2643.34	0.840889	2.6365e-12	1.66231e-11
yfcO	861.877	-0.955922	2.64255e-12	1.66368e-11
yegD	1550.49	0.836141	3.36422e-12	2.11493e-11
ybhB	501.425	1.18409	3.5019e-12	2.19827e-11
rplU	98412.9	0.826275	3.51949e-12	2.2061e-11
ushA	1973.47	0.786766	3.53063e-12	2.20986e-11
lsrD	114.743	-1.98207	3.73988e-12	2.33743e-11
yfjL	550.294	-1.04965	3.75594e-12	2.34405e-11
ppx	885.468	-0.949438	3.78156e-12	2.35662e-11
copA	19706.7	0.688372	3.95169e-12	2.45909e-11
bglA	1691.46	0.894217	4.08231e-12	2.5367e-11
gmk	3077.5	0.743709	4.24941e-12	2.63672e-11
arnD	561.104	-1.05733	4.49812e-12	2.78702e-11
rsd	2349.94	0.748623	5.50929e-12	3.40863e-11
nagB	491.815	1.1163	5.54576e-12	3.42626e-11
argS	9531.91	0.663746	5.6862e-12	3.50799e-11
gadE	96.7381	2.32204	5.7129e-12	3.51941e-11
ilvB	2026.29	0.818421	5.93027e-12	3.64809e-11
ibaG	675.545	1.09138	6.08806e-12	3.73981e-11
atpI	5630.54	0.901108	6.23676e-12	3.82569e-11
yehH	236.476	-1.44956	6.48209e-12	3.97051e-11
gtrB	1036.28	0.871649	6.84167e-12	4.18481e-11
rfbA	2936.81	0.732454	8.08481e-12	4.93816e-11
nlpA	1132.54	0.85628	8.7141e-12	5.31498e-11
ybaK	404.35	1.1843	8.85046e-12	5.3905e-11
aroL	550.364	-1.07313	9.0578e-12	5.50168e-11
yghO	115.664	-1.89237	9.05858e-12	5.50168e-11
ygbI	658.762	-0.990845	9.27037e-12	5.62237e-11
yebO	1541.01	-0.969181	9.29288e-12	5.62809e-11
ybgE	464.809	1.17876	9.33449e-12	5.63935e-11
yihX	830.308	0.983567	9.33772e-12	5.63935e-11
proQ	11644.3	-0.814361	9.65354e-12	5.82191e-11
yggE	1344.8	0.883802	9.77446e-12	5.88658e-11
rrfA	177957	-1.02716	1.05583e-11	6.34974e-11
yccF	916.75	0.942881	1.15165e-11	6.91635e-11
yidC	8083.48	0.666752	1.16097e-11	6.96261e-11
gtrS	391.848	1.55574	1.183e-11	7.08481e-11
rpoS	41268.7	0.639701	1.20811e-11	7.22511e-11
aroP	3156.16	0.782637	1.21165e-11	7.23624e-11
recG	411.366	-1.11741	1.21801e-11	7.26412e-11
pheT	12639.5	0.64498	1.24317e-11	7.40392e-11
fliK	71.4477	-2.36728	1.39058e-11	8.27042e-11
dcp	1961.49	0.7697	1.43506e-11	8.52317e-11
ynfB	1345.99	0.825842	1.4651e-11	8.68958e-11
potG	572.163	1.06003	1.50601e-11	8.91988e-11
cyaA	1716.67	-0.77793	1.54935e-11	9.16398e-11
iscR	1989.4	0.837549	1.60425e-11	9.47568e-11
ydbJ	966.753	0.936367	1.71939e-11	1.01418e-10
yehS	719.552	-0.964689	1.82532e-11	1.07519e-10
basR	931.806	0.911759	1.90248e-11	1.1191e-10
ycaC	108.11	2.04876	1.92435e-11	1.13042e-10
yciH	755.383	0.929464	1.9291e-11	1.13167e-10
yhbY	4231.69	0.881195	1.96401e-11	1.15058e-10
rplF	85797.8	0.817016	2.06294e-11	1.20689e-10
dcrB	4213.04	0.967052	2.13529e-11	1.24752e-10
yhiM	107.484	-1.92676	2.1786e-11	1.2711e-10
hscB	624.905	0.980188	2.28967e-11	1.33409e-10
mqo	325.578	-1.19723	2.59178e-11	1.50807e-10
putA	2804.24	0.776015	2.65246e-11	1.54129e-10
hflC	6212.49	-0.891344	2.65668e-11	1.54167e-10
zapC	2064.57	-0.882843	2.93856e-11	1.70294e-10
hmp	530.833	1.04446	3.07809e-11	1.7814e-10
ubiA	3026.86	0.734467	3.26098e-11	1.88333e-10
yeiG	893.36	0.96486	3.26297e-11	1.88333e-10
gcd	749.544	-0.959657	3.34669e-11	1.92906e-10
tatA	3378.8	0.768666	3.44194e-11	1.9813e-10
msyB	513.59	1.03801	3.70383e-11	2.12921e-10
hisL	356.483	-1.28792	3.89237e-11	2.23461e-10
pyrE	509.643	1.14364	3.90039e-11	2.23623e-10
smrA	1337.56	0.902005	3.91628e-11	2.23936e-10
ychN	1091.81	0.847235	3.91509e-11	2.23936e-10
yciW	356.081	1.36897	3.96825e-11	2.26607e-10
ybfF	639.205	0.965274	4.05046e-11	2.30994e-10
bamC	15783.9	0.64869	4.1181e-11	2.34541e-10
deaD	14935.1	-0.62752	4.13291e-11	2.35073e-10
atoB	218.394	-1.38032	5.06563e-11	2.87431e-10
mcbR	248.079	-1.3236	5.0668e-11	2.87431e-10
rpsN	53657	0.79606	5.18114e-11	2.9353e-10
yjiV	520.989	-1.00803	5.35157e-11	3.02786e-10
carA	2799.34	0.70528	5.38568e-11	3.04316e-10
rcsC	805.17	-0.91426	5.58669e-11	3.1526e-10
iscU	2840.04	0.820055	5.68974e-11	3.20654e-10
rplM	68024.9	0.663517	5.73645e-11	3.22863e-10
yjcO	1263.58	0.85209	5.74671e-11	3.23018e-10
ymbA	531.4	1.06429	5.81971e-11	3.26694e-10
fucU	512.338	1.03617	5.85965e-11	3.28507e-10
ynjE	324.17	1.20454	5.87315e-11	3.28835e-10
cysC	385.849	1.1781	5.94652e-11	3.3251e-10
serV	48340.7	-0.827258	5.98789e-11	3.34389e-10
adk	5585.42	0.652127	6.41728e-11	3.57903e-10
alaA	895.066	-0.916762	6.53025e-11	3.63732e-10
uhpC	202.123	-1.48579	6.82673e-11	3.79314e-10
ycfP	1191.45	0.87774	6.82765e-11	3.79314e-10
bioC	724.916	0.984367	6.86816e-11	3.81072e-10
yccJ	224.857	1.5074	6.92771e-11	3.83881e-10
glyT	88901.8	-0.677393	7.68543e-11	4.2532e-10
nfsA	417.171	1.09665	7.84048e-11	4.33343e-10
azoR	641.017	1.00133	8.14703e-11	4.49708e-10
oppF	1094.91	0.814712	8.69261e-11	4.79208e-10
pnuC	935.446	0.902451	8.71802e-11	4.79993e-10
carB	7460.16	0.670096	9.58285e-11	5.26311e-10
dsrA	454.632	-1.44935	9.58375e-11	5.26311e-10
zwf	4054.68	0.66431	9.80102e-11	5.37556e-10
pgm	4841.03	0.666855	9.95958e-11	5.45556e-10
lpxC	80889.5	0.613109	1.04905e-10	5.73909e-10
priC	906.387	0.885831	1.05155e-10	5.74544e-10
ygdD	636.103	1.01099	1.12861e-10	6.15867e-10
yedD	2170.94	0.800898	1.1664e-10	6.35679e-10
leuU	9361.2	-0.810917	1.27222e-10	6.92475e-10
ybjQ	744.135	0.93416	1.27404e-10	6.92588e-10
crp	4919.71	0.651366	1.34678e-10	7.31208e-10
argU	668.07	-0.929382	1.38493e-10	7.50973e-10
tufA	18864.4	0.742251	1.40721e-10	7.62093e-10
der	4498.08	0.678115	1.42965e-10	7.73269e-10
mak	792.989	0.907291	1.48352e-10	8.00391e-10
sspB	3699.32	0.814743	1.48303e-10	8.00391e-10
cysT	21970.2	-0.862555	1.58379e-10	8.53423e-10
rplE	156569	0.733621	1.69267e-10	9.10948e-10
tsx	3404.38	0.665849	1.8887e-10	1.01518e-09
msrA	565.069	1.05215	1.92885e-10	1.03546e-09
pgi	5379.15	0.671647	2.01412e-10	1.07989e-09
hupB	26229.3	0.687892	2.1102e-10	1.13e-09
syd	394.177	-1.07385	2.14184e-10	1.14551e-09
ihfB	6799.57	0.665574	2.37894e-10	1.27074e-09
pmbA	1300.29	0.7752	2.48609e-10	1.32633e-09
yhaL	612.319	1.06911	2.48942e-10	1.32646e-09
ybiO	213.571	-1.38324	2.60874e-10	1.38832e-09
glpD	46410.7	0.594103	2.64574e-10	1.40626e-09
yidB	873.706	0.849071	2.83486e-10	1.50493e-09
yjaZ	107.843	-1.85151	2.8917e-10	1.53321e-09
ycfJ	500.586	-0.975805	3.16449e-10	1.67578e-09
glnB	1464.63	0.767109	3.19815e-10	1.69152e-09
yagU	1289.16	-0.95143	3.55466e-10	1.87777e-09
artJ	1387.63	0.764188	3.57745e-10	1.88749e-09
garL	130.601	1.79059	3.83166e-10	2.01913e-09
glyU	2065.26	-0.960151	3.86017e-10	2.03167e-09
rrlH	57729.9	-0.690134	4.04167e-10	2.1246e-09
preT	447.264	1.10942	4.05008e-10	2.12641e-09
yebK	557.315	0.947535	4.2852e-10	2.24712e-09
rpmF	42843.5	0.675625	4.42192e-10	2.31599e-09
ycaR	437.801	1.02193	4.432e-10	2.31844e-09
yneO	1293.63	-0.767601	4.56869e-10	2.38704e-09
degQ	806.146	0.853022	4.8513e-10	2.53162e-09
pntB	15451.3	0.585507	5.86859e-10	3.05878e-09
dicF	272.889	-1.19463	5.96639e-10	3.10599e-09
ybhC	2302.13	0.781853	6.5853e-10	3.42404e-09
hisS	5766.06	0.61848	6.62526e-10	3.43933e-09
yfcH	2229.79	0.70206	6.63071e-10	3.43933e-09
rplA	169407	0.808552	6.72615e-10	3.48463e-09
fabZ	3919.16	0.735256	6.76227e-10	3.49913e-09
oxc	166.957	-1.47796	6.90862e-10	3.57056e-09
lipB	679.267	-0.940661	6.92887e-10	3.57673e-09
yfgC	1282.3	0.773662	7.00162e-10	3.60995e-09
fucR	524.055	-1.00006	7.33147e-10	3.77549e-09
yfcD	3468.17	0.731791	7.44507e-10	3.8294e-09
yidQ	1323.98	0.798921	7.66062e-10	3.93556e-09
fieF	1979.1	0.755686	7.97328e-10	4.0913e-09
rimJ	708.083	0.908917	8.09666e-10	4.14966e-09
bioD	728.75	0.871675	8.30034e-10	4.24899e-09
rimK	847.638	0.882397	8.88579e-10	4.54327e-09
plaP	3821.5	0.642163	9.02072e-10	4.60678e-09
hisF	806.144	0.856658	9.18033e-10	4.68273e-09
rpsH	54785.5	0.830625	9.23191e-10	4.70346e-09
chaC	378.47	-1.09592	1.07313e-09	5.46091e-09
yrdA	653.185	-0.894233	1.10038e-09	5.59295e-09
ybgI	2232.33	0.741797	1.11606e-09	5.66596e-09
icdC	4158.01	0.974169	1.22177e-09	6.19532e-09
dapD	6918.38	0.649476	1.28338e-09	6.50002e-09
yiaR	93.3936	1.93837	1.30245e-09	6.58887e-09
frsA	1352.82	0.748462	1.31484e-09	6.64375e-09
nrdD	537.595	0.93233	1.3377e-09	6.75131e-09
proC	1196.66	0.801129	1.53569e-09	7.74007e-09
yjaG	759.113	0.963005	1.53721e-09	7.74007e-09
sbp	374.594	1.05617	1.59403e-09	8.01674e-09
malT	4890.05	-0.619325	1.6455e-09	8.26596e-09
flhA	213.8	-1.39724	1.65694e-09	8.3137e-09
bioF	1243.04	0.771979	1.6717e-09	8.37798e-09
ybgJ	1396.43	0.825587	1.70613e-09	8.54059e-09
ydbD	286.459	-1.13056	1.88678e-09	9.4339e-09
tsaB	1219.51	0.86009	2.04484e-09	1.02123e-08
ycaD	1193.98	-0.746832	2.20912e-09	1.102e-08
speC	1000.03	0.766235	2.35293e-09	1.17238e-08
cysQ	1452.96	0.727912	2.37543e-09	1.18222e-08
yjjJ	252.648	-1.2287	2.51535e-09	1.2504e-08
gadC	208.218	1.40858	2.68312e-09	1.33227e-08
lhr	449.892	-0.949559	2.85045e-09	1.41372e-08
hemE	1495.47	0.737642	2.87871e-09	1.42609e-08
yibA	196.771	-1.44437	2.89374e-09	1.43188e-08
lnt	1567.37	-0.796845	2.92103e-09	1.44373e-08
folD	1911.56	0.695009	2.95474e-09	1.45871e-08
selD	2097.66	0.677186	2.97767e-09	1.46835e-08
polB	309.254	-1.14582	3.48833e-09	1.71819e-08
mntP	516.91	1.02218	3.57904e-09	1.76086e-08
ryjB	1258.18	-0.832292	3.60265e-09	1.77045e-08
lldD	660.508	0.86072	3.63187e-09	1.78277e-08
frr	10226.3	0.887221	3.69499e-09	1.81042e-08
rrsG	20056.9	-0.690252	3.69662e-09	1.81042e-08
rplY	44228.3	0.882852	3.75326e-09	1.83606e-08
yfbT	1272.11	0.744812	4.13165e-09	2.01887e-08
dtd	863.346	0.842294	4.23468e-09	2.06687e-08
dhaR	269.756	-1.13141	4.34071e-09	2.11622e-08
fdx	424.495	1.01575	4.38642e-09	2.13608e-08
tolQ	1066.82	0.787582	4.43786e-09	2.15869e-08
ycfL	389.14	1.00138	4.47543e-09	2.1745e-08
yfcC	193.612	-1.3275	4.71035e-09	2.28606e-08
yoeG	435.425	-0.986138	4.76242e-09	2.30873e-08
yiaD	942.791	0.853512	4.8876e-09	2.36675e-08
pstB	1238.93	0.788828	4.90489e-09	2.37244e-08
ftsE	3004.93	0.622787	4.91749e-09	2.37453e-08
yegQ	2501.74	0.630958	4.92024e-09	2.37453e-08
pepA	8294.39	0.615123	5.06229e-09	2.44034e-08
pgaD	338.764	-1.11115	5.16495e-09	2.48704e-08
glgX	2031.61	0.666611	5.22031e-09	2.51089e-08
ygaM	292.336	1.19764	5.30447e-09	2.54851e-08
yecD	954.54	0.778932	5.415e-09	2.59872e-08
pdxB	2491.82	0.642813	5.65511e-09	2.71092e-08
wbbJ	765.077	0.862202	5.88816e-09	2.8195e-08
typA	32689.3	-0.555388	5.93019e-09	2.83646e-08
hldE	4274.55	0.617972	6.31875e-09	3.01896e-08
ydgK	854.365	-0.765616	6.42806e-09	3.06777e-08
aphA	324.245	1.06699	6.90529e-09	3.29188e-08
tamB	2136.12	-0.65262	6.9469e-09	3.30805e-08
fdhF	1701	-0.665728	7.49378e-09	3.56452e-08
holC	850.727	-0.783713	7.54961e-09	3.58711e-08
lpxA	6690.26	0.569767	7.8486e-09	3.72505e-08
ridA	2343.54	0.755664	7.9822e-09	3.78428e-08
yegW	259.779	-1.13625	8.48378e-09	4.01765e-08
yhhS	396.461	-0.98196	8.53618e-09	4.03802e-08
cusA	355.849	-0.993782	9.34444e-09	4.4155e-08
rpmJ	15177.1	0.648665	9.64217e-09	4.55119e-08
fis	6953.79	0.587802	9.6722e-09	4.56036e-08
speE	3877.61	0.588152	9.72806e-09	4.58167e-08
cpxP	1451.84	0.71802	9.75231e-09	4.58807e-08
glcE	757.494	0.823745	9.82417e-09	4.61682e-08
hinT	724.655	0.814623	1.02303e-08	4.80242e-08
ytfJ	376.747	1.03142	1.03277e-08	4.84289e-08
waaN	966.123	-0.735767	1.07733e-08	5.04632e-08
wzzE	690.294	-0.814694	1.09621e-08	5.12917e-08
infA	6641.39	-0.592402	1.12732e-08	5.269e-08
ugpB	415.856	0.99361	1.17441e-08	5.48315e-08
yhjJ	922.923	0.754912	1.20863e-08	5.63679e-08
yfaS	265.809	-1.17641	1.27634e-08	5.94613e-08
glmS	5433.83	0.574665	1.33197e-08	6.19858e-08
higB	365.237	-1.04737	1.34132e-08	6.23532e-08
rspR	458.834	-0.918965	1.35564e-08	6.2951e-08
mcrC	59.8445	-2.11885	1.36824e-08	6.34676e-08
yiaQ	79.699	1.96303	1.3805e-08	6.39671e-08
osmF	207.15	1.26237	1.39756e-08	6.46879e-08
hchA	370.141	1.00186	1.41011e-08	6.51985e-08
truA	1897.65	0.637264	1.46744e-08	6.77765e-08
yceI	198.317	1.28341	1.50225e-08	6.931e-08
clpP	8828.63	-0.608672	1.57109e-08	7.24083e-08
yjdP	228.743	-1.27425	1.6731e-08	7.7027e-08
surA	5495.43	0.648578	1.69729e-08	7.8057e-08
rdlA	291.809	-1.3025	1.70373e-08	7.82695e-08
fucA	199.922	1.32577	1.73881e-08	7.97962e-08
yajD	535.952	0.871143	1.74572e-08	8.00274e-08
frdC	232.602	1.29925	1.80527e-08	8.26695e-08
yciA	894.562	-0.821482	1.95927e-08	8.96263e-08
rpsD	83745.5	0.616566	2.02569e-08	9.25659e-08
metY	22502.7	-0.714445	2.04394e-08	9.33007e-08
rlmJ	414.661	0.937237	2.06334e-08	9.40867e-08
rihC	285.858	1.1966	2.08255e-08	9.48619e-08
ydcY	2756.13	0.704927	2.10502e-08	9.57839e-08
acrB	8422.79	0.611727	2.24289e-08	1.0195e-07
flk	588.825	-0.881306	2.31287e-08	1.05019e-07
ychF	5759.55	0.582712	2.33928e-08	1.06107e-07
glf	2900.97	0.607611	2.4145e-08	1.09403e-07
galM	2384.38	0.608343	2.48394e-08	1.12431e-07
proV	209.65	-1.25536	2.69819e-08	1.22e-07
ydhF	525.29	0.870124	2.75453e-08	1.24417e-07
csgB	101.02	1.73009	2.82065e-08	1.27269e-07
yobA	488.665	-0.866803	2.86642e-08	1.29199e-07
rpsA	108526	0.566106	3.06525e-08	1.38017e-07
rseP	7137.04	0.553899	3.0732e-08	1.3823e-07
pth	1173.49	0.727264	3.08616e-08	1.38667e-07
appC	224.179	1.17783	3.15182e-08	1.4147e-07
lptB	1179.33	0.76451	3.19349e-08	1.43079e-07
ydgA	1841.77	0.651076	3.19432e-08	1.43079e-07
ygfZ	2977.59	0.657944	3.38597e-08	1.51505e-07
yfeW	189.314	-1.21885	3.45171e-08	1.54287e-07
dedA	559.618	0.842699	3.80363e-08	1.6984e-07
pspD	439.956	-0.926056	4.03006e-08	1.79764e-07
rnk	996.508	0.733303	4.0507e-08	1.80497e-07
ybfA	1882.28	0.654129	4.27313e-08	1.90212e-07
dinQ	2269.67	-0.912474	4.30863e-08	1.91594e-07
opgH	2066.3	0.653572	4.38599e-08	1.94832e-07
sbmC	248.818	1.21977	4.41184e-08	1.95778e-07
nadA	1725.74	0.642346	4.42364e-08	1.96099e-07
ptsN	788.89	0.758517	4.45867e-08	1.97449e-07
rluF	790.037	-0.815884	4.52989e-08	2.00396e-07
yoaA	754.153	-0.784266	4.65933e-08	2.05911e-07
yfaQ	161.463	-1.36507	4.92577e-08	2.17462e-07
yhhJ	436.935	-0.88978	4.98693e-08	2.19936e-07
hdeD	93.0939	1.75384	5.01506e-08	2.2095e-07
feoB	734.51	0.765171	5.3044e-08	2.33459e-07
trg	327.326	-0.978375	5.54196e-08	2.43665e-07
dnaN	1707.57	0.627636	5.551e-08	2.43813e-07
yehI	198.55	-1.18709	5.71768e-08	2.50878e-07
trxB	5298.36	0.54425	5.73644e-08	2.51444e-07
ppsA	88.1063	-2.00035	6.04412e-08	2.64661e-07
hemX	1575.65	0.679998	6.06802e-08	2.65437e-07
yciB	563.033	0.81473	6.55532e-08	2.86462e-07
waaH	450.585	0.901252	6.56911e-08	2.86773e-07
yfgF	193.783	-1.21814	6.61058e-08	2.88291e-07
msrB	3303.99	0.569413	6.76806e-08	2.9486e-07
lptF	4544.75	0.569155	6.85801e-08	2.98476e-07
aldA	8760.74	0.557344	6.88442e-08	2.99323e-07
glmY	50417.3	-0.594114	7.76784e-08	3.37391e-07
qorA	772.967	0.892588	7.95882e-08	3.45337e-07
glmZ	13156.4	-0.733448	8.25473e-08	3.57816e-07
poxB	229.856	1.19447	8.48896e-08	3.67598e-07
fucK	315.383	1.11127	8.53305e-08	3.69136e-07
feaB	647.785	-0.776672	8.7432e-08	3.77693e-07
rnd	831.824	-0.734902	8.74841e-08	3.77693e-07
moaD	259.778	1.0874	8.84029e-08	3.81276e-07
iscX	317.582	1.00845	9.59357e-08	4.1335e-07
evgS	239.829	-1.1756	1.00952e-07	4.34094e-07
yebC	2522.71	0.700451	1.00858e-07	4.34094e-07
mgsA	1868.76	0.598411	1.02817e-07	4.41671e-07
ryfA	743.262	-0.758571	1.03029e-07	4.42139e-07
barA	592.493	-0.778304	1.03431e-07	4.43423e-07
recB	813.882	-0.822728	1.04128e-07	4.45969e-07
orn	1247.58	0.720392	1.04655e-07	4.47777e-07
sdhD	1018.9	0.75558	1.12858e-07	4.82397e-07
cstA	10978.9	0.549832	1.13202e-07	4.83386e-07
frmA	1365.59	0.646239	1.15677e-07	4.93462e-07
torR	329.282	-0.968358	1.20627e-07	5.14069e-07
htrE	152.15	-1.29061	1.21158e-07	5.1582e-07
yebF	404.12	0.935469	1.25788e-07	5.35002e-07
slyB	14344.7	0.573313	1.26609e-07	5.37961e-07
eco	462.955	0.861429	1.28466e-07	5.45313e-07
acpP	31366.4	0.543648	1.29997e-07	5.51271e-07
yibT	341.453	1.012	1.3374e-07	5.66585e-07
acrF	350.766	-0.920539	1.38551e-07	5.86388e-07
fbp	2179.91	0.620855	1.40474e-07	5.93941e-07
lacY	325.296	0.990208	1.40831e-07	5.94864e-07
cueR	1352.45	0.697771	1.41088e-07	5.95367e-07
yihD	365.856	0.925525	1.48461e-07	6.25867e-07
glgB	2595.75	0.587645	1.49056e-07	6.2776e-07
tauD	131.72	-1.41375	1.49407e-07	6.28619e-07
ydjA	1907.18	0.586969	1.52566e-07	6.41285e-07
mlaA	4618.11	0.538222	1.55759e-07	6.54068e-07
phoP	1472.44	-0.633899	1.5648e-07	6.56455e-07
asnU	231.272	-1.26481	1.57716e-07	6.60991e-07
fkpA	5498.9	0.597387	1.59659e-07	6.68485e-07
oxyS	237.657	-1.24921	1.6198e-07	6.77542e-07
ysgA	265.291	1.02828	1.67408e-07	6.99565e-07
yciC	780.305	0.825835	1.70954e-07	7.13691e-07
rpsK	55021.7	0.553063	1.71314e-07	7.14502e-07
coaD	271.601	1.01758	1.71598e-07	7.1499e-07
yadG	482.526	0.858987	1.76327e-07	7.33986e-07
purT	3674.38	0.542131	1.79979e-07	7.48463e-07
zur	689.797	0.76133	1.87024e-07	7.7701e-07
yagJ	496.866	-0.831107	1.90407e-07	7.903e-07
ycgV	450.281	-0.839577	1.93893e-07	8.03993e-07
paaK	608.635	0.762557	2.0273e-07	8.39827e-07
aer	581.388	-0.764683	2.04344e-07	8.45698e-07
xylE	287.331	-1.01922	2.0581e-07	8.50947e-07
putP	2586.55	0.671094	2.0934e-07	8.64708e-07
arfB	507.273	0.833409	2.10386e-07	8.68195e-07
zapB	6112.06	0.647041	2.18236e-07	8.99728e-07
insQ	1054.29	-0.65281	2.24823e-07	9.25993e-07
agaR	1322.87	-0.737232	2.30675e-07	9.49188e-07
lptC	1139.78	0.753503	2.43564e-07	1.00127e-06
ygdQ	1387.36	0.70071	2.47452e-07	1.01628e-06
tsaD	4185.92	0.56461	2.49058e-07	1.0219e-06
rnpA	8673.43	0.552366	2.51147e-07	1.02949e-06
fldB	3068.67	0.547874	2.52492e-07	1.03375e-06
yceM	794.17	0.725072	2.52667e-07	1.03375e-06
ribA	1376.99	0.651066	2.59201e-07	1.05947e-06
bluF	183.586	-1.14754	2.6043e-07	1.06349e-06
aroB	2541.17	0.568933	2.74136e-07	1.11839e-06
ubiB	967.442	0.664768	2.7639e-07	1.12652e-06
rlmI	2830.38	0.561396	2.82242e-07	1.14928e-06
yhgF	2368.53	0.577866	2.88568e-07	1.17393e-06
ycaQ	264.713	-0.993458	2.90612e-07	1.18113e-06
yqjI	377.124	0.888049	2.94546e-07	1.19598e-06
lolD	337.019	0.960182	3.00013e-07	1.21703e-06
lplT	450.14	-0.833044	3.17527e-07	1.28687e-06
folX	912.694	0.745301	3.20353e-07	1.2971e-06
tig	76657.8	0.546079	3.21647e-07	1.29989e-06
xylF	183.95	1.19252	3.21441e-07	1.29989e-06
lysP	2144.45	0.630986	3.23212e-07	1.30433e-06
metB	1204.74	0.646929	3.23352e-07	1.30433e-06
pal	18961.5	0.626401	3.2475e-07	1.30874e-06
yedV	232.563	-1.06841	3.28041e-07	1.32076e-06
yhjE	3754.38	0.540096	3.3363e-07	1.34201e-06
ydiH	114.823	-1.48204	3.42006e-07	1.37441e-06
sfsA	808.319	0.699503	3.43092e-07	1.37749e-06
yjaH	989.857	0.754376	3.43776e-07	1.37895e-06
norR	860.808	-0.676003	3.49635e-07	1.40115e-06
gltA	24363.5	0.496165	3.58376e-07	1.43484e-06
dam	544.278	0.796818	3.61074e-07	1.4443e-06
hisP	434.411	0.862426	3.69376e-07	1.47613e-06
flu	556.857	0.766852	3.74328e-07	1.49453e-06
narP	1726.29	-0.585155	3.76102e-07	1.50022e-06
arcA	6790.56	0.602734	3.84029e-07	1.52986e-06
thrS	23665.4	0.482956	3.84243e-07	1.52986e-06
yeiW	195.87	-1.12135	3.86709e-07	1.53825e-06
yahJ	717.115	0.747547	3.89766e-07	1.54898e-06
selB	1284.84	0.622315	4.07227e-07	1.61688e-06
clpS	1512.02	-0.649089	4.14909e-07	1.64586e-06
ycdT	211.031	-1.07965	4.26497e-07	1.69026e-06
eptA	814.026	0.679632	4.31166e-07	1.7072e-06
yciK	637.201	0.737938	4.31961e-07	1.70877e-06
srlD	112.122	1.43828	4.33105e-07	1.71172e-06
rhtC	355.288	0.957779	4.34368e-07	1.71513e-06
focA	405.635	0.924013	4.37403e-07	1.72465e-06
thrU	15958.1	-0.660061	4.37579e-07	1.72465e-06
tdcG	433.938	-0.886115	4.49032e-07	1.76816e-06
thrV	31145.3	-0.594574	4.53471e-07	1.78401e-06
glnE	1669.48	-0.596432	4.59007e-07	1.80414e-06
ybhK	426.953	-0.816481	4.61881e-07	1.81378e-06
yaeP	953.052	0.734394	4.6447e-07	1.82228e-06
yjjG	330.063	0.932327	4.67882e-07	1.834e-06
iscA	2526.99	0.61129	4.89919e-07	1.91863e-06
gnsA	191.19	-1.31703	5.06622e-07	1.98223e-06
gpp	615.059	-0.733655	5.07236e-07	1.98283e-06
ampE	307.372	0.929236	5.09606e-07	1.99029e-06
ptrA	2807.35	-0.531937	5.11935e-07	1.99757e-06
pstS	11575.6	0.491824	5.75604e-07	2.24397e-06
rnpB	410788	-0.572329	5.79021e-07	2.25524e-06
hokB	541.039	-0.789149	5.84997e-07	2.27646e-06
recC	1092.14	-0.637277	6.0472e-07	2.35108e-06
arnB	6060.13	0.4929	6.08786e-07	2.36475e-06
pepE	185.28	1.14566	6.22671e-07	2.4165e-06
yjeJ	207.996	-1.07465	6.50452e-07	2.52204e-06
plsC	528.143	0.787034	6.72536e-07	2.60532e-06
ygeV	316.434	-0.906461	6.75194e-07	2.61326e-06
iap	419.792	-0.835219	6.97309e-07	2.69643e-06
yeiQ	144.307	-1.23711	7.04865e-07	2.7232e-06
hdfR	257.679	-1.00157	7.07678e-07	2.72916e-06
mokB	982.452	-0.731692	7.07143e-07	2.72916e-06
yhaC	52.831	-1.90115	7.29429e-07	2.81052e-06
galU	3175.07	0.526002	7.41488e-07	2.85443e-06
frdD	201.034	1.1392	7.42571e-07	2.85604e-06
yphG	219.656	-1.02497	7.70339e-07	2.96019e-06
srlE	70.9787	1.7925	7.74704e-07	2.97431e-06
yohO	449.504	0.836567	7.92136e-07	3.03852e-06
yejM	590.176	-0.769972	7.97377e-07	3.0559e-06
yfcZ	2837.67	0.525218	8.16465e-07	3.12627e-06
envZ	925.084	0.642322	8.18835e-07	3.13256e-06
exuR	1647.94	-0.619178	8.20508e-07	3.13616e-06
ybiV	454.857	-0.797827	8.4286e-07	3.21874e-06
glk	1149.89	0.618376	8.53969e-07	3.25827e-06
adhE	5361.4	0.48682	8.55189e-07	3.26003e-06
rnlA	2950.18	-0.517295	8.80812e-07	3.35473e-06
yhdV	210.469	1.06815	8.96604e-07	3.41185e-06
gadB	59.3823	1.88172	9.01263e-07	3.42655e-06
yeaO	444.143	0.822672	9.18447e-07	3.4888e-06
can	3978.99	-0.521971	9.20751e-07	3.49446e-06
tolA	1801.01	0.692798	9.27186e-07	3.51578e-06
ycaN	156.524	-1.17155	9.39542e-07	3.5595e-06
glgS	239.656	1.0512	9.55003e-07	3.61489e-06
nadB	798.033	-0.713489	9.64317e-07	3.64693e-06
racR	814.354	-0.661177	9.69724e-07	3.66416e-06
norV	215.666	-1.0288	9.84009e-07	3.71487e-06
ccmC	301.799	0.921503	1.01527e-06	3.82954e-06
clcA	684.853	-0.73298	1.02068e-06	3.84654e-06
efp	9813.69	0.491655	1.02532e-06	3.86066e-06
lysA	759.267	0.715326	1.04683e-06	3.9382e-06
yagG	174.892	1.17558	1.07382e-06	4.03621e-06
ydiZ	116.296	1.35323	1.09845e-06	4.12519e-06
rrsH	1169.74	-0.676455	1.10489e-06	4.14576e-06
nfsB	1377.57	0.616137	1.10684e-06	4.14944e-06
ygcB	187.637	-1.12439	1.11852e-06	4.18958e-06
nusA	31619.1	0.496257	1.12898e-06	4.22509e-06
pldA	1400.17	0.600977	1.15962e-06	4.33597e-06
roxA	4226.33	0.496415	1.16927e-06	4.36825e-06
aroG	4029.79	-0.561839	1.20979e-06	4.51571e-06
dapA	9861.66	0.470952	1.26861e-06	4.73117e-06
ubiH	787.828	0.670896	1.29783e-06	4.83593e-06
gss	824.487	-0.668775	1.33971e-06	4.98768e-06
yidX	380.267	-0.820853	1.37903e-06	5.12963e-06
lplA	691.898	0.718911	1.39917e-06	5.20004e-06
lspA	2871.35	-0.527822	1.40348e-06	5.21154e-06
pbpG	377.028	-0.829897	1.41117e-06	5.23557e-06
hsdS	259.687	-0.984985	1.44944e-06	5.37292e-06
nagZ	1293.95	0.581542	1.48401e-06	5.49632e-06
yegE	349.651	-0.865026	1.52081e-06	5.62777e-06
sseB	279.262	0.930048	1.53057e-06	5.65842e-06
yjeH	510.121	-0.753805	1.53172e-06	5.65842e-06
ymcE	205.334	-1.05725	1.60344e-06	5.91829e-06
pspB	666.36	-0.786979	1.65192e-06	6.092e-06
sdaC	1938.17	-0.554075	1.68364e-06	6.201e-06
ybhD	100.573	-1.41153	1.68436e-06	6.201e-06
ynbC	139.364	-1.22202	1.69572e-06	6.23746e-06
yebE	393.47	0.824885	1.70066e-06	6.2503e-06
yqiK	100.475	-1.39885	1.72316e-06	6.32756e-06
yfdC	179.3	-1.08529	1.7757e-06	6.51494e-06
sbcD	344.261	0.860688	1.79981e-06	6.59777e-06
sdhA	13395.7	0.460819	1.81494e-06	6.64755e-06
lrp	3355.93	0.546297	1.85077e-06	6.77304e-06
rlmG	1333.39	0.576539	2.03528e-06	7.44194e-06
prfC	5853.41	0.539658	2.05372e-06	7.50299e-06
ribC	2592.22	0.534947	2.18614e-06	7.97997e-06
yobH	232.879	-0.975104	2.2014e-06	8.02886e-06
dppF	563.932	0.717822	2.21991e-06	8.08949e-06
hemG	513.528	0.800432	2.25357e-06	8.20522e-06
yncD	235.439	-0.965796	2.2712e-06	8.2624e-06
pqiB	777.389	0.662266	2.41409e-06	8.77478e-06
spoT	4201.06	0.498473	2.44476e-06	8.87876e-06
sdhE	975.162	0.656974	2.47393e-06	8.97714e-06
trxC	2378.61	0.527175	2.5167e-06	9.12464e-06
yifE	24431	0.458768	2.69522e-06	9.76365e-06
ivy	1152.43	0.583582	2.74837e-06	9.93943e-06
rbbA	932.813	-0.654168	2.74829e-06	9.93943e-06
ybiR	873.636	-0.707252	2.77422e-06	1.00245e-05
folB	1167.77	0.703049	2.80044e-06	1.01108e-05
waaP	897.164	-0.71838	2.83863e-06	1.024e-05
rtn	251.825	-0.928101	2.91252e-06	1.04978e-05
yjcD	4293.46	0.502841	2.93633e-06	1.05747e-05
kdgK	920.452	0.613668	3.02422e-06	1.08821e-05
astB	413.739	-0.996212	3.02759e-06	1.08852e-05
glcD	1373.17	0.6086	3.04637e-06	1.09435e-05
rcsB	3697.81	0.490919	3.09878e-06	1.11225e-05
argH	3295.32	0.495878	3.12101e-06	1.11929e-05
fhuE	139.629	-1.2196	3.23808e-06	1.16031e-05
yagH	275.275	0.9201	3.29238e-06	1.17879e-05
tesA	300.12	0.893446	3.32482e-06	1.18941e-05
dppC	577.951	0.794569	3.35034e-06	1.19754e-05
pcnB	2851.99	-0.513588	3.46166e-06	1.23631e-05
tusA	446.212	-0.775363	3.49033e-06	1.24551e-05
ynhG	445.824	0.772064	3.53371e-06	1.25995e-05
nikD	75.8267	-1.51545	3.65153e-06	1.30088e-05
dppD	666.775	0.672902	3.81518e-06	1.35805e-05
cobB	725.049	0.661954	3.94859e-06	1.40438e-05
zapA	4148.44	-0.6733	4.0434e-06	1.43691e-05
yddW	713.805	-0.689805	4.11109e-06	1.45976e-05
hokD	1561.39	-0.584685	4.13941e-06	1.4686e-05
yfeZ	573.149	0.745075	4.16732e-06	1.47729e-05
proW	188.327	-1.09612	4.20329e-06	1.48881e-05
yigE	142.017	-1.14412	4.24589e-06	1.50266e-05
yfaP	122.993	-1.37226	4.38141e-06	1.54935e-05
yigM	298.966	0.896672	4.4041e-06	1.55609e-05
cpsG	102.604	-1.38324	4.40893e-06	1.55652e-05
yaeH	1333.2	0.611701	4.59884e-06	1.62223e-05
hisQ	323.071	0.831609	4.67517e-06	1.64646e-05
yfbP	99.0655	-1.34353	4.67238e-06	1.64646e-05
nagK	1028.77	0.582978	4.79628e-06	1.68773e-05
coaA	394.457	-0.830343	4.89103e-06	1.71966e-05
sodB	9894.06	0.451616	4.9179e-06	1.72769e-05
guaC	2225.78	0.518313	4.97222e-06	1.74535e-05
lysU	480.212	0.729159	5.22493e-06	1.83256e-05
uhpA	2537.98	0.574778	5.28709e-06	1.85285e-05
nfo	456.43	0.734223	5.34376e-06	1.87119e-05
yffR	22.4237	-2.99636	5.36152e-06	1.87588e-05
mdh	25912	0.462548	5.46785e-06	1.91153e-05
trkG	285.144	-0.851403	5.6736e-06	1.98023e-05
ydhR	1799.1	0.543726	5.67338e-06	1.98023e-05
symR	449.251	-0.770049	5.71284e-06	1.99231e-05
yfbU	1056.13	0.667693	5.7692e-06	2.01034e-05
valT	1228.12	-0.605608	5.84734e-06	2.03591e-05
ileS	20322.4	-0.432285	5.93271e-06	2.06397e-05
ybjN	429.837	0.745719	6.00717e-06	2.08818e-05
ypeA	1420.43	0.628649	6.05543e-06	2.10326e-05
yraJ	201.736	-0.97003	6.08088e-06	2.11039e-05
yjbD	204.457	-1.00454	6.09219e-06	2.11261e-05
cydC	414.795	0.749162	6.49966e-06	2.2521e-05
paoD	128.038	-1.16985	6.58191e-06	2.27876e-05
exbD	265.562	-0.995388	6.65058e-06	2.30068e-05
ydgD	547.318	-0.683112	6.66301e-06	2.30313e-05
argD	2267.02	0.49869	6.75063e-06	2.33154e-05
map	3416.05	0.481633	6.79473e-06	2.34489e-05
yhhA	186.391	1.03759	6.8052e-06	2.34662e-05
moaE	334.876	0.864154	6.88097e-06	2.37085e-05
uvrC	505.563	-0.738962	6.95664e-06	2.395e-05
yejA	264.627	-0.906415	7.23649e-06	2.48935e-05
ecpA	157.161	1.08967	7.2838e-06	2.50363e-05
rsmD	405.452	0.804135	7.40986e-06	2.54492e-05
ltaE	1541.4	0.545552	7.46806e-06	2.56286e-05
ugd	590.886	0.67608	7.50924e-06	2.57494e-05
yefM	2173.06	-0.513216	7.52971e-06	2.5799e-05
ytfP	2492.17	-0.5006	7.78913e-06	2.66666e-05
mtn	4315.03	0.457369	7.87202e-06	2.69289e-05
dcuA	3210.77	0.499003	8.14796e-06	2.78507e-05
yddM	558.172	-0.667948	8.16065e-06	2.7872e-05
pawZ	43.4733	-1.89546	8.25288e-06	2.81422e-05
ybjP	157.748	1.13884	8.25232e-06	2.81422e-05
ptsP	1629.75	-0.536205	8.33177e-06	2.83888e-05
pspC	850.992	-0.705245	8.39214e-06	2.85718e-05
rlmL	5026.88	0.474082	8.4287e-06	2.86736e-05
ylcH	106.778	-1.24176	8.4722e-06	2.87988e-05
flhE	165.092	-2.90533	8.49997e-06	2.88696e-05
valS	11150.5	-0.427484	8.50645e-06	2.88696e-05
rof	954.859	0.632825	8.9063e-06	3.02028e-05
cutC	2666.07	0.508526	8.92022e-06	3.02261e-05
yidR	661.601	0.67663	9.07744e-06	3.07346e-05
phnC	47.1125	-1.76735	9.56957e-06	3.23754e-05
ycdX	1038.11	0.582457	9.67328e-06	3.27006e-05
holA	571.357	-0.663723	9.71198e-06	3.27946e-05
ygiV	812.323	-0.633536	9.71637e-06	3.27946e-05
xseA	646.542	-0.641406	9.84865e-06	3.32151e-05
yggU	185.235	1.01164	9.87607e-06	3.32814e-05
yeaJ	869.936	0.587324	1.01955e-05	3.43309e-05
yjhQ	81.5739	1.50659	1.02043e-05	3.43337e-05
ygbA	106.654	-1.31302	1.02583e-05	3.44885e-05
ybaQ	418.331	-0.757233	1.06905e-05	3.59134e-05
yaiL	2944.58	0.561778	1.13293e-05	3.80297e-05
yhhW	385.729	0.775965	1.13921e-05	3.82105e-05
yfgD	454.202	0.729275	1.14554e-05	3.8393e-05
dadX	1059.03	0.56552	1.16801e-05	3.91157e-05
zapD	604.578	0.670792	1.16983e-05	3.9146e-05
insJ	206.493	-0.952668	1.20485e-05	4.02866e-05
ebgR	202.232	-1.00602	1.20901e-05	4.03941e-05
dgkA	760.432	0.598815	1.22333e-05	4.08411e-05
yhhX	545.809	0.666826	1.23099e-05	4.10648e-05
leuW	12471.9	-0.647977	1.23407e-05	4.11039e-05
yeeY	323.977	-0.802363	1.23364e-05	4.11039e-05
rraA	6657.64	0.451201	1.25541e-05	4.17822e-05
creC	179.427	-0.982875	1.26937e-05	4.22141e-05
amiC	1753.79	-0.522574	1.27967e-05	4.25237e-05
pyrL	5298.42	-1.42474	1.29975e-05	4.31576e-05
gabP	161.407	1.09629	1.30668e-05	4.33542e-05
yeaD	409.678	0.72783	1.35834e-05	4.50337e-05
selA	523.034	0.671827	1.3885e-05	4.5998e-05
metZ	1005	-0.668401	1.39583e-05	4.62054e-05
hisR	6496.81	-0.560692	1.40407e-05	4.64423e-05
mntR	1537.11	-0.586403	1.44627e-05	4.78013e-05
ahpF	6175.58	0.487448	1.46261e-05	4.83043e-05
ansA	722.195	0.609074	1.47581e-05	4.87028e-05
rpsI	59711.8	0.482791	1.48088e-05	4.88084e-05
ybgF	4127.6	0.459783	1.48128e-05	4.88084e-05
dgoR	228.522	0.896085	1.49058e-05	4.90772e-05
dosP	160.676	-1.11137	1.51117e-05	4.97172e-05
rluA	308.605	-0.790327	1.52388e-05	5.0097e-05
opgB	1022.64	-0.576543	1.54251e-05	5.06708e-05
nadD	132.295	-1.09917	1.60856e-05	5.27999e-05
citG	62.1858	-2.98775	1.61951e-05	5.31191e-05
lysR	106.291	-1.24392	1.63962e-05	5.37376e-05
essD	85.1746	-1.33457	1.67647e-05	5.48199e-05
higA	521.124	-0.685842	1.67445e-05	5.48199e-05
rpsM	53287.8	0.543116	1.67587e-05	5.48199e-05
yraQ	837.859	0.641547	1.69486e-05	5.53792e-05
fliZ	38.4983	-1.91426	1.70594e-05	5.56988e-05
allR	2174.28	-0.482019	1.72678e-05	5.62939e-05
sdhC	1008.47	0.5973	1.72608e-05	5.62939e-05
gltJ	57.2371	1.67475	1.73961e-05	5.66262e-05
yhcD	146.781	-1.11727	1.73835e-05	5.66262e-05
yniB	443.006	-0.748421	1.76085e-05	5.72743e-05
recN	410.487	-0.703672	1.82793e-05	5.94113e-05
nlpE	869.21	0.608265	1.86467e-05	6.05594e-05
ruvB	896.942	-0.563634	1.92138e-05	6.23543e-05
lsrB	113.966	1.19734	1.95909e-05	6.35301e-05
mlaF	2809.87	0.518631	1.97476e-05	6.399e-05
wecE	463.366	0.680364	1.99575e-05	6.46215e-05
mqsR	1921.14	0.475138	2.03511e-05	6.58462e-05
uvrY	1752.11	-0.54675	2.04578e-05	6.61418e-05
spf	12299.4	-1.57623	2.04987e-05	6.62243e-05
yaiO	155.13	-1.06568	2.05516e-05	6.63452e-05
araF	151.13	1.11589	2.06866e-05	6.67309e-05
lexA	3753.22	0.44884	2.11196e-05	6.80768e-05
ybiS	4230.34	0.4443	2.15696e-05	6.94751e-05
envC	1560.82	-0.548976	2.19146e-05	7.05335e-05
ryhB	233.668	-0.960478	2.37512e-05	7.63875e-05
accD	17404.8	0.408202	2.39127e-05	7.68376e-05
yhcG	224.108	-0.878593	2.39269e-05	7.68376e-05
yceD	83301	0.461773	2.441e-05	7.83305e-05
era	2117.09	0.502996	2.4644e-05	7.90225e-05
manA	1608.83	0.511666	2.49661e-05	7.99362e-05
wcaL	101.279	-1.21364	2.49518e-05	7.99362e-05
grxB	441.861	0.711223	2.53914e-05	8.11769e-05
puuA	1484.82	-0.512038	2.53752e-05	8.11769e-05
yeeW	95.3061	-1.22978	2.55946e-05	8.17659e-05
mutY	505.765	0.76632	2.64198e-05	8.43393e-05
mocA	115.994	-1.13495	2.65881e-05	8.48137e-05
yihO	122.338	-1.12283	2.74856e-05	8.76118e-05
folP	6118.8	-0.418876	2.81808e-05	8.97612e-05
modA	779.183	0.626958	2.85102e-05	9.0743e-05
ybhA	604.034	0.623695	2.85593e-05	9.0832e-05
ftsN	2300.24	-0.466576	2.93241e-05	9.31955e-05
ftsQ	2719.74	0.443275	2.99925e-05	9.51793e-05
ycgG	76.986	-1.35078	2.99814e-05	9.51793e-05
php	57.7015	-1.581	3.04054e-05	9.63957e-05
thiM	528.937	-0.641604	3.04207e-05	9.63957e-05
trmH	286.908	-0.800287	3.05016e-05	9.6581e-05
tolR	453.233	0.760462	3.08848e-05	9.77223e-05
thrA	14688.8	0.408516	3.10359e-05	9.81195e-05
trmI	4703.54	0.449639	3.1056e-05	9.81195e-05
bcr	239.556	-0.879042	3.24702e-05	0.000102513
yebS	426.925	-0.674977	3.3349e-05	0.00010521
ppiA	1002.46	0.539306	3.34285e-05	0.000105383
yhaH	490.341	0.709875	3.39322e-05	0.000106893
ydhZ	247.95	-0.907902	3.55935e-05	0.000112044
fkpB	642.498	0.624934	3.57527e-05	0.000112463
xdhD	352.129	-0.739702	3.60101e-05	0.00011319
rimO	1500.28	0.576644	3.60381e-05	0.000113195
adhP	160.961	1.03628	3.69339e-05	0.000115924
araC	2076.05	0.532966	3.69695e-05	0.000115951
yiaF	2984.34	0.452416	3.73037e-05	0.000116914
artP	700.332	0.59301	3.73407e-05	0.000116945
ygjR	437.38	0.721827	3.74027e-05	0.000117053
ygfK	114.284	-1.23402	3.79866e-05	0.000118795
ynaJ	4665.15	0.467101	3.83024e-05	0.000119695
fdhE	1371.8	0.493298	3.86669e-05	0.000120746
rfbD	2483.57	0.490732	3.93557e-05	0.000122808
ascF	361.706	-0.717414	3.99708e-05	0.000124637
lysS	6370.09	0.42362	4.10421e-05	0.000127885
mngB	456.511	-0.694219	4.17927e-05	0.000130129
chiX	6722.25	-1.30124	4.19011e-05	0.000130372
cptA	615.499	0.631101	4.25654e-05	0.000132344
treB	266.338	0.872271	4.31711e-05	0.00013413
uspB	268.235	0.8542	4.33284e-05	0.000134521
ykiA	205.147	-0.871801	4.42342e-05	0.000137234
yodD	115.878	1.21345	4.51741e-05	0.00014005
hofB	255.989	-0.804223	4.71157e-05	0.000145964
yadC	69.7936	-1.36689	4.85394e-05	0.000150266
yhjA	290.298	-0.764041	4.89154e-05	0.000151321
hyfF	115.469	-1.08945	4.96528e-05	0.000153492
glnU	2567.12	-0.5516	5.21504e-05	0.000161097
rsxA	1961.66	-0.529573	5.22744e-05	0.000161364
lacI	13984	-0.394774	5.24554e-05	0.000161806
ybiT	2770.41	-0.42704	5.37099e-05	0.000165557
ydcL	618.634	0.624477	5.43025e-05	0.000167264
dpiB	600.589	-0.673573	5.4349e-05	0.000167288
gntR	634.88	-0.581021	5.47098e-05	0.000168157
ycdY	885.751	0.568466	5.46834e-05	0.000168157
yiaG	133.928	1.14584	5.6513e-05	0.000173576
nrdI	52.1869	1.60196	5.78349e-05	0.000177509
ycbZ	919.57	-0.530079	5.80974e-05	0.000178187
chiQ	127.172	-1.21441	5.85662e-05	0.000179497
ampD	245.595	0.878264	5.89662e-05	0.000180595
tatE	1314.31	0.527464	5.93777e-05	0.000181725
sfmD	223.488	-0.827015	6.05987e-05	0.000185201
yjfZ	79.4452	-1.2851	6.05994e-05	0.000185201
ydaM	185.868	-0.944042	6.22171e-05	0.00019001
menH	159.512	0.985587	6.6177e-05	0.00020196
folC	1630.2	0.494691	6.70636e-05	0.00020452
glnV	467.41	-0.659971	6.72837e-05	0.000205046
yheV	171.2	0.964856	6.74662e-05	0.000205457
iraP	875.636	0.680814	6.80575e-05	0.000207111
ygeR	835.55	-0.562609	6.82434e-05	0.000207529
mutH	537.263	-0.597686	6.91619e-05	0.000210174
yceB	613.41	-0.582627	6.92138e-05	0.000210183
apt	1651	0.534127	6.92976e-05	0.000210289
insK	214.074	-0.834881	7.15495e-05	0.00021697
eutL	164.433	0.966559	7.19994e-05	0.00021818
rhaM	17.4072	-2.4255	7.27207e-05	0.000220211
yhhN	202.38	0.873972	7.40121e-05	0.000223963
tar	97.3092	-1.18098	7.52223e-05	0.000227465
nrdH	61.7787	1.56766	7.54135e-05	0.000227883
asnS	10514.4	-0.401295	7.57772e-05	0.000228822
mscS	1275.56	-0.483901	7.66369e-05	0.000231255
pgaA	163.695	-0.937274	7.69642e-05	0.00023208
metU	1746.63	-0.569948	7.72986e-05	0.000232797
thrL	2358.43	-0.601863	7.73101e-05	0.000232797
artQ	229.377	0.870561	7.75174e-05	0.000233257
yhhQ	383.899	0.685505	7.79277e-05	0.000234328
mrdA	501.895	-0.610062	7.83421e-05	0.00023541
yqfB	612.937	0.649309	7.85131e-05	0.000235759
ybaZ	203.035	-0.84796	7.95354e-05	0.000238662
amiD	919.094	0.544873	8.05499e-05	0.000241537
pdxH	363.965	0.69023	8.16542e-05	0.000244678
yigP	671.789	0.570426	8.2523e-05	0.000247109
yafY	142.451	1.00157	8.285e-05	0.000247862
ydiU	1277.33	-0.537882	8.28898e-05	0.000247862
cspB	1001.54	-0.655128	8.2958e-05	0.000247894
rarD	586.086	-0.610994	8.31994e-05	0.000248443
aroK	4943.32	0.402147	8.35845e-05	0.000249419
yaeF	123.92	-1.07902	8.4159e-05	0.00025096
rbsK	626.772	0.586152	8.53183e-05	0.00025424
yfgJ	332.347	0.734236	8.53973e-05	0.000254299
dapE	1194.87	0.480906	8.62082e-05	0.000256536
rnr	3022.42	0.440767	8.69204e-05	0.000258375
ygeW	42.8943	-1.6445	8.69462e-05	0.000258375
leuZ	11330.6	-0.465952	8.73413e-05	0.00025937
bcsE	653.701	-0.556537	8.75201e-05	0.000259721
lldR	277.161	0.758683	8.90335e-05	0.00026403
ldrD	346.657	-0.687348	9.19671e-05	0.000272542
yiaA	76.4731	-1.25361	9.54899e-05	0.000282787
mtfA	741.639	0.543254	9.60088e-05	0.000284128
yphH	339.182	-0.683035	9.71841e-05	0.000287408
lolE	817.173	0.526666	9.96105e-05	0.000294285
recA	12784.9	0.374814	9.96461e-05	0.000294285
uof	979.5	-0.520085	0.000101913	0.000300774
ycfS	154.02	1.0245	0.000102066	0.000301018
folA	1480.18	0.473336	0.000102361	0.00030168
fimD	591.89	-0.573854	0.000102617	0.000302228
araJ	240.513	-0.823943	0.000103655	0.000305075
dapF	868.931	0.56012	0.000104301	0.000306768
yhdJ	231.316	-0.789028	0.000105564	0.000310271
csgG	234.445	-0.777786	0.000107814	0.000316666
cycA	4878.49	0.412198	0.000109361	0.00032099
mltF	423.238	-0.640327	0.000110003	0.000322655
secD	7278.93	0.379929	0.00011153	0.00032691
yegI	188.893	-0.939636	0.000111701	0.000327191
alaS	12265.6	0.444975	0.000114419	0.000334923
prpE	400.682	-0.649846	0.000114547	0.00033507
srlB	36.8058	1.79392	0.000116851	0.000341576
puuD	584.34	-0.576947	0.000117502	0.000343245
cutA	202.64	0.90924	0.000118014	0.00034431
yraR	558.313	0.608877	0.000118026	0.00034431
yshB	6398.82	0.469069	0.000118956	0.000346787
lolA	962.723	0.510134	0.00011957	0.00034834
amtB	345.988	-0.672849	0.000121167	0.000352755
narL	503.465	0.609299	0.000122207	0.000355541
yhaM	555.696	0.588132	0.000123292	0.000358454
waaJ	648.455	-0.646072	0.000123849	0.000359832
folE	1701.79	0.439533	0.000128739	0.000373787
yhbW	98.8513	1.15012	0.00012954	0.000375859
yibQ	122.099	-1.00486	0.000130564	0.000378575
glnX	761.459	-0.549451	0.000132091	0.000382743
ypfH	476.006	0.60906	0.000136148	0.000394234
dsdC	127.64	-0.98543	0.000138935	0.000402031
micC	58.5895	-1.41403	0.000141062	0.000407913
yhfX	118.222	-1.19023	0.000142564	0.000411979
frc	72.554	-1.27106	0.000143695	0.000414969
modC	300.267	-0.722191	0.000143964	0.000415356
puuC	566.051	0.56661	0.000144022	0.000415356
phoU	1511.69	0.598187	0.000144431	0.000416255
lpxH	543.952	0.575808	0.000144966	0.000417519
argC	1767.44	0.477032	0.000145694	0.000419332
pbpC	377.16	-0.687658	0.000146479	0.00042131
nnr	1098.16	0.491714	0.000146973	0.000422047
rrfF	328411	-1.05667	0.00014703	0.000422047
ypdC	105.385	-1.06102	0.000146862	0.000422047
livJ	20198.1	0.395167	0.000147404	0.000422839
gspD	105.719	-1.13237	0.000147635	0.00042316
yeeO	195.044	-0.874117	0.000147712	0.00042316
glgP	3687.71	0.442699	0.000150036	0.000429529
yadE	253.181	-0.756141	0.000150978	0.000431941
prfB	481.404	0.617325	0.000153811	0.000439753
glrK	959.02	-0.495635	0.000155412	0.000444036
yagI	2033.75	-0.428756	0.000158743	0.000453251
gutQ	294.632	0.710387	0.000161416	0.000460271
kdpD	1449.16	-0.47959	0.000161329	0.000460271
cho	264.6	-0.751123	0.000164333	0.000468279
insA	246.408	-0.774941	0.000170526	0.000485604
nikA	90.7858	-1.32292	0.000172503	0.000490909
gcvR	511.269	-0.603139	0.000177311	0.000504259
yigI	1543.1	-0.435913	0.0001791	0.000509008
ybhJ	376.381	-0.63686	0.000179421	0.000509584
parC	3983.26	-0.401675	0.000181276	0.000514512
lpoA	2030.65	0.425996	0.000181486	0.000514769
ompX	40659.2	0.362891	0.000181862	0.000515156
yfaA	167.247	-0.88391	0.000181754	0.000515156
yhfA	503.936	0.585787	0.000183117	0.00051837
yfbK	162.299	-0.905129	0.000183783	0.000519912
cirA	295.784	-0.68875	0.000183995	0.000520171
nadC	566.981	-0.56756	0.000193348	0.000546254
nikR	194.781	0.83789	0.00019932	0.000562755
menF	364.077	-0.694675	0.00020685	0.000583632
rbfA	2093.94	0.461957	0.000208756	0.000588624
shiA	375.105	-0.629604	0.0002098	0.000591178
yafL	99.2372	-1.09335	0.000211418	0.000595349
mqsA	2197.24	0.447508	0.000212125	0.000596949
nei	163.262	-0.899874	0.000212505	0.000597628
ydcR	346.609	-0.642478	0.000218755	0.000614801
mdfA	1066.2	-0.489393	0.000220232	0.000618547
eamA	720.355	-0.508908	0.000221116	0.000620626
epd	2214.41	0.409552	0.000222211	0.000623293
mdtB	231.499	-0.755655	0.000222856	0.000624694
bamD	3937.1	0.402494	0.00022388	0.000627155
asnC	344.898	-0.657192	0.000224414	0.000628241
asnV	104.394	-1.25283	0.000226836	0.000634609
yjeM	167.814	-0.853599	0.000229157	0.000640685
yahL	89.625	-1.13392	0.000232056	0.000648369
rlpA	1439.4	0.435722	0.000235141	0.000656563
yajR	568.363	-0.544266	0.000240073	0.000669898
rne	8485.96	0.352742	0.000240361	0.000670267
kdgT	158.244	-0.883762	0.000242109	0.000674705
rcsA	75.4263	-1.19706	0.000242816	0.000676235
pyrG	8730.32	0.368286	0.000245581	0.000683494
ydhV	89.3441	-1.16566	0.000250586	0.000696973
rhaS	125.347	0.999554	0.000250939	0.000697502
rsmH	2453.63	0.406018	0.000251393	0.000697863
sokX	73.6594	-1.24398	0.00025136	0.000697863
yqgB	268.505	0.858721	0.000271154	0.000752233
cusC	100.753	-1.05282	0.000275514	0.000763344
ydgI	1176.12	-0.462347	0.000275339	0.000763344
valZ	1275.3	-0.483162	0.000276014	0.000764237
yjeV	42.5664	-1.51994	0.000282577	0.000781906
fhlA	159.561	-0.852808	0.000284751	0.000787374
mdtC	202.152	-0.783721	0.000284919	0.000787374
argA	2809.38	-0.393276	0.000289831	0.000800434
rraB	5019.4	0.390063	0.000297158	0.000820141
lysT	1806.84	-0.599391	0.000302015	0.000833012
norW	200.137	-0.863571	0.000304338	0.00083888
yedR	136.325	-1.00975	0.000305766	0.000842278
uspE	5184.94	-0.364533	0.00030722	0.000845198
viaA	248.603	-0.717329	0.0003071	0.000845198
nhaA	1882.29	0.441684	0.000308331	0.000847713
uxaB	229.254	-0.849467	0.000313156	0.00086043
feoA	47.7859	1.55709	0.000320319	0.000878857
leuE	378.446	-0.665131	0.000320396	0.000878857
yicR	434.276	0.616925	0.000320476	0.000878857
hofQ	87.848	-1.09414	0.000325186	0.000891205
citT	171.055	-0.988244	0.000327025	0.000895674
ycjW	173.925	-0.812276	0.00033562	0.000918628
yggS	731.781	0.525075	0.000337163	0.000922265
stfR	182.607	-0.847859	0.000338296	0.000924776
azuC	1346.88	-1.48137	0.000344512	0.000941171
creB	583.487	-0.543919	0.000351242	0.000958456
thrT	7048.81	-0.452681	0.000351285	0.000958456
yceA	1736.7	0.407338	0.000353303	0.000963349
hokE	771.502	-1.39984	0.000365515	0.000995385
yiiX	294.805	-0.664422	0.000365338	0.000995385
ybbO	384.472	0.612358	0.000370318	0.00100783
garP	66.6581	1.2489	0.000371446	0.00101026
tas	1387.98	0.429735	0.000375372	0.00102029
creD	2002.21	0.39996	0.00037631	0.00102219
ybaP	132.9	-0.911495	0.000379185	0.00102935
lysZ	596.418	-0.586254	0.000380509	0.00103164
sra	122.91	0.986068	0.000380452	0.00103164
puuB	312.109	0.672358	0.00038098	0.00103227
suhB	4091.29	0.358923	0.000381994	0.00103437
bcsC	553.615	-0.553761	0.00039091	0.00105784
wecB	283.263	0.680501	0.000394556	0.00106704
proA	5704.01	0.408114	0.000396803	0.00107244
cadA	111.2	-0.969144	0.000399676	0.00107953
ygiS	517.08	-0.546647	0.000401735	0.00108441
insX	251.587	-0.693385	0.000403146	0.00108753
pyrC	1877.22	0.402256	0.000411001	0.00110803
tatB	2309.7	0.41028	0.000413184	0.00111322
gldA	385.731	0.604671	0.000420646	0.00113261
ydbA	279.148	-0.672322	0.000434129	0.00116818
cbl	274.572	0.742986	0.000441867	0.00118795
valW	2916.95	-1.14837	0.000442026	0.00118795
hemA	1455.67	-0.415351	0.000443223	0.00119042
tonB	254.156	-0.692867	0.000445498	0.00119578
yaiT	167.44	-0.838214	0.000446983	0.00119902
yhgE	256.801	-0.681334	0.000447924	0.00120079
erfK	439.322	-0.565683	0.000454771	0.00121839
pepT	968.73	0.461475	0.000462336	0.00123789
rhlE	539.925	-0.528402	0.000485917	0.00130021
yecT	50.0281	-1.37113	0.000486959	0.00130219
mhpB	199.901	-0.780158	0.000497462	0.00132945
chiA	894.097	-0.492925	0.000500979	0.00133802
valU	2985.95	-0.434203	0.000518234	0.00138324
dsbG	225.368	0.72234	0.000519575	0.00138596
argI	896.284	0.473133	0.000523288	0.001395
fpr	341.868	-0.633275	0.00052833	0.00140757
torS	315.925	-0.635969	0.000531352	0.00141474
iraM	40.7806	-1.4489	0.000532179	0.00141565
yiiG	61.5722	-1.26984	0.000532352	0.00141565
yggW	462.808	-0.545573	0.000559642	0.0014873
deoR	664.232	-0.542371	0.000567117	0.00150624
rnb	4215.02	-0.348104	0.000569865	0.00151261
cspF	231.919	-0.718322	0.00057546	0.00152651
frvR	95.5512	-1.03513	0.000580797	0.00153972
ybdL	343.89	0.651757	0.000584205	0.0015478
frlD	182.809	-0.764408	0.000587	0.00155425
ydiK	1222.71	0.513514	0.000587516	0.00155466
wbbL	659.089	0.517835	0.000592249	0.00156622
kduD	232.353	-0.700821	0.000595615	0.00157415
dcm	495.999	-0.531118	0.000596826	0.00157638
yoaJ	336.855	0.61048	0.000597431	0.00157701
livG	1847.41	0.413617	0.000601007	0.00158548
rnc	1540.42	0.43081	0.000603741	0.00159171
dcuC	118.556	-0.952591	0.000610108	0.00160751
nlpD	21200.3	0.321352	0.000615	0.00161941
yjcS	91.6219	-1.1502	0.000622736	0.00163878
yhfK	165.202	-0.879184	0.000625139	0.0016441
nudE	1492.61	-0.400972	0.000628552	0.00165206
glyW	422.226	-0.610891	0.000636898	0.00167298
emtA	2377.11	0.422164	0.000637554	0.00167368
sthA	1550.33	0.42173	0.00063978	0.0016785
mmuM	801.612	0.51924	0.000647399	0.00169745
rhsC	273.369	-0.65993	0.000648303	0.00169878
fur	4978.01	-0.416475	0.000658733	0.00172506
thrB	5654.79	0.374122	0.000663201	0.00173571
rng	853.13	-0.461892	0.000666414	0.00174199
yfaY	1120.44	0.431407	0.00066602	0.00174199
yaiW	460.679	-0.548057	0.000670213	0.00175086
sbmA	414.874	0.574077	0.00067071	0.00175109
yfdY	258.135	0.69412	0.000674909	0.00176099
hybO	172.191	0.794371	0.00068281	0.00178052
yfaL	546.937	-0.528052	0.00068875	0.00179492
folK	66.6838	-1.1739	0.000690008	0.00179711
ybjX	2008.5	-0.385899	0.000696764	0.00181361
btuE	288.241	0.683805	0.000700792	0.00182299
chpS	491.416	0.53176	0.000702006	0.00182505
rcsF	676.753	0.566273	0.000712053	0.00185005
serC	4489.96	0.375506	0.000718749	0.00186632
dnaX	1957.62	0.434151	0.000722011	0.00187366
chbG	474.552	0.53384	0.00073004	0.00189335
gfcD	81.037	-1.081	0.000743226	0.00192639
ybhG	192.996	0.758081	0.000744642	0.00192889
radA	991.309	0.433817	0.000745463	0.00192986
rcnA	483.259	-0.589224	0.000747632	0.00193314
ylaB	157.426	-0.793174	0.000747599	0.00193314
ypfJ	1260.09	0.408653	0.000753392	0.00194687
osmB	387.772	-0.580309	0.000757163	0.00195544
srlA	39.6861	1.4995	0.000766681	0.00197883
ybgD	32.8215	-1.6225	0.000769016	0.00198366
potH	221.777	0.702605	0.000771024	0.00198765
yedY	695.669	-0.465721	0.000800993	0.00206367
tynA	175.183	-0.794911	0.000802971	0.00206753
ycfZ	31.6461	-1.61108	0.000805811	0.00207238
ydfI	155.115	-0.810789	0.000805817	0.00207238
yafQ	931.357	0.447282	0.000808503	0.00207804
yibJ	197.887	-0.742244	0.000812658	0.00208747
ypjA	553.848	-0.523548	0.000817823	0.00209948
ynbA	31.1309	-1.65975	0.000838564	0.00215145
betA	323.102	-0.604958	0.000857546	0.00219883
dsbC	1721.8	0.465701	0.000863344	0.00221238
yajL	497.591	0.532925	0.000878565	0.00225005
yedW	372.27	-0.663301	0.000886742	0.00226964
diaA	626.213	0.497521	0.000892046	0.00228185
sixA	8093.6	-0.338582	0.00089829	0.00229646
tadA	846.072	-0.441258	0.000905868	0.00231446
ihfA	11051.3	0.361259	0.000911268	0.00232687
aroC	1362.96	0.419905	0.000937009	0.00239118
umuC	139.957	-0.829513	0.00093888	0.00239453
pqqL	487.627	-0.590974	0.000948545	0.00241775
ssuD	127.848	0.861311	0.00095042	0.00242109
csgE	46.9226	-1.38706	0.000960233	0.00244464
ychE	386.769	0.61607	0.000963935	0.00245261
nagC	752.257	-0.474081	0.000965631	0.00245548
bluR	1189.45	-0.418781	0.000968073	0.00246023
gatD	152.677	-0.785784	0.000972901	0.00247104
yfjP	96.6855	-0.95565	0.000978666	0.00248422
glnW	1612.72	-0.43201	0.000981325	0.0024895
argR	1190.74	-0.496105	0.000982198	0.00249024
yggM	67.0032	-1.14431	0.00101011	0.0025595
yfiP	159.755	-0.805563	0.00101316	0.00256573
mukB	6288.93	-0.37349	0.00103019	0.0026073
eamB	148.944	-0.798785	0.00103383	0.00261385
yadH	323.684	0.62427	0.00103399	0.00261385
paaZ	108.961	-0.928495	0.00103469	0.00261407
rdlD	111.607	-0.916767	0.00103612	0.00261616
mcrB	183.368	-0.736108	0.00104276	0.00263138
fliG	49.6671	-1.27357	0.00105075	0.00265
ycgJ	195.079	0.724814	0.00105868	0.00266842
yiaV	131.132	0.873453	0.00106523	0.00268337
yrfF	779.057	-0.459906	0.00107355	0.00270273
nanK	144.374	0.872583	0.00108491	0.00272972
cof	399.155	-0.542221	0.00109595	0.0027559
ydhU	69.1543	-1.10899	0.00110643	0.00278063
yoaE	831.778	0.437831	0.00110873	0.00278479
wecH	63.4072	-1.1379	0.00111409	0.0027966
lptG	2528.22	0.371027	0.00111683	0.00280186
dsbB	2689.51	0.453429	0.00111805	0.00280328
yghS	40.61	-1.35956	0.00111901	0.00280406
uxuB	693.069	0.463688	0.00112282	0.00281195
gltP	704.987	-0.455367	0.0011493	0.00287493
yafS	173.067	-0.771626	0.00114865	0.00287493
iadA	685.535	0.470972	0.00115427	0.00288568
rluC	1526.39	-0.383571	0.00118007	0.00294847
ydcI	1482.14	-0.380033	0.00118099	0.00294905
secA	4656.04	0.342382	0.00119611	0.00298506
yjbH	144.909	-0.819139	0.0012068	0.00301001
nanE	144.797	0.811306	0.00121375	0.00302559
allA	137.368	-0.842353	0.0012192	0.00303741
relB	1953.62	-0.513463	0.00122496	0.00304999
yejG	3912.46	-0.328437	0.00124049	0.00308688
tmcA	690.685	-0.451706	0.00129724	0.00322621
rppH	1359.06	-0.38804	0.00131225	0.00326167
fucI	327.48	0.575647	0.00132217	0.00328443
yqaB	1519.21	-0.39125	0.00133828	0.00332253
psuT	276.213	-0.61474	0.00133957	0.00332379
sdaB	410.042	-0.528024	0.0013516	0.0033498
ybjG	548.697	0.534415	0.00135114	0.0033498
ohsC	271.869	-0.714731	0.00135835	0.00336458
ispH	1428.04	0.398263	0.00136075	0.00336857
mpl	5792.31	0.325505	0.00136972	0.0033869
puuR	517.874	-0.491593	0.00136904	0.0033869
gapC	697.702	-0.453106	0.00138311	0.00341803
yibL	710.03	-0.45593	0.0013926	0.0034395
narU	100.085	1.26218	0.00139985	0.00345542
mltB	383.759	0.543489	0.00140347	0.00346039
rsxD	441.381	-0.549873	0.00140287	0.00346039
yhjY	125.523	0.875984	0.00140597	0.00346458
fhuA	1293.76	-0.388312	0.00140902	0.00347011
ompG	63.8727	-1.09809	0.00141114	0.00347331
ygbJ	94.8785	-0.931196	0.00147094	0.00361844
lsrF	117.07	0.873117	0.00149302	0.00367067
ygeQ	576.695	-0.510905	0.00151234	0.00371604
relE	2063.02	-0.379599	0.00152192	0.00373743
ypjC	53.6951	-1.22536	0.00152981	0.00375466
appB	206.818	0.708969	0.00153614	0.0037659
cspG	1552.53	-0.414218	0.00153591	0.0037659
ppiD	12750.7	0.368457	0.00155014	0.00379806
nagD	1199.02	0.401717	0.00155685	0.00381232
hemF	237.104	-0.686313	0.00158114	0.00386962
sgcX	76.5069	1.04234	0.0015904	0.00388844
ybjT	477.992	-0.505183	0.00159064	0.00388844
yjiJ	91.1198	-0.955043	0.0015938	0.00389394
ybcK	111.541	-0.884002	0.00163384	0.0039895
yicH	1634.66	0.387241	0.00163724	0.00399553
yiaJ	470.893	-0.508887	0.00163934	0.00399839
pheL	135.497	-0.817469	0.00164984	0.00402172
yhcF	204.708	-0.734779	0.0017156	0.00417964
ybbJ	302.175	0.596962	0.00171763	0.00418224
yhbQ	186.677	-0.709207	0.001719	0.00418319
mscM	600.564	0.470598	0.00172481	0.00419495
ydiO	179.804	-0.731049	0.00173394	0.00421478
mnmG	6766.24	0.314814	0.00174009	0.00422734
tsr	268.138	-0.59653	0.00176679	0.00428978
yfiN	107.591	-0.864043	0.00176866	0.0042919
aaeB	170.52	-0.711072	0.00177241	0.00429857
seqA	931.645	0.453146	0.00177684	0.00430688
narJ	173.87	0.71536	0.00178668	0.00432585
yehL	74.0321	-1.08329	0.00178591	0.00432585
yiiM	400.328	0.590123	0.00179256	0.00433766
astD	189.158	-0.691933	0.00179821	0.00434887
rho	4909.12	0.319712	0.00180193	0.00435544
intB	804.465	0.422744	0.00180851	0.00436887
mltA	1735.98	-0.375073	0.00183014	0.00441863
flhB	59.6457	-1.10144	0.00183579	0.00442979
ytfI	43.7208	-1.25875	0.00183801	0.00443265
torT	71.702	-1.04353	0.00184473	0.00444638
cobC	52.3553	-1.22166	0.0018672	0.00449502
hisI	963.275	0.398791	0.00186704	0.00449502
rfbB	4112.38	0.337304	0.00186804	0.00449502
yaaA	593.782	0.469837	0.00190776	0.004588
ypdK	204.684	0.800537	0.0019531	0.00469442
truC	211.728	0.668805	0.00195628	0.00469944
kdsD	1778.41	0.354959	0.00196023	0.0047063
yccE	56.231	-1.19053	0.00202366	0.00485344
ydeM	48.7785	-1.19754	0.00202377	0.00485344
yneE	67.8494	-1.04847	0.0020436	0.00489827
ynfK	381.29	-0.534491	0.00205569	0.0049245
hcaB	91.7528	0.935827	0.00206667	0.00494804
pdxK	1042.56	0.410806	0.00210115	0.0050278
ydcA	181.902	0.729226	0.00211412	0.00505601
ade	349.951	-0.535522	0.00212943	0.0050898
bglX	3634.19	0.315185	0.00213206	0.00509324
mdlA	330.36	-0.551257	0.00213525	0.00509804
hyfR	74.0834	-1.02789	0.00214784	0.00512525
yjjV	463.488	-0.491998	0.00217354	0.00518371
preA	440.611	0.495355	0.00217496	0.00518421
cysG	1707.16	-0.376568	0.00218212	0.00519841
yiaK	92.4676	0.924366	0.002189	0.0052119
fepE	37.4396	-1.35084	0.00223	0.00530659
mngR	347.817	-0.538518	0.00223752	0.00532154
yafT	229.685	-0.617484	0.00225772	0.00536661
yeeP	100.67	-0.877547	0.00226826	0.00538869
ugpC	420.383	0.506432	0.00227652	0.00540532
yjcZ	60.3015	-1.1102	0.00228528	0.00542313
gadA	34.0997	1.50915	0.00229241	0.00543704
ytjB	479.742	0.483394	0.00232873	0.00552015
wzzB	11520.3	-0.342001	0.00239998	0.00568589
tnaC	46.6891	1.3432	0.00242615	0.00574474
insH1	114.27	-0.823893	0.00247864	0.00586579
dppB	671.229	0.435552	0.00248551	0.00587881
rlmF	878.309	0.413783	0.00250918	0.00593155
zupT	938.016	0.409338	0.0025244	0.00596424
pheP	1515.67	-0.378522	0.00252956	0.00597315
hrpB	2511.54	-0.342968	0.00254107	0.00599704
argO	217.737	0.710199	0.00255	0.0060148
insO	222.73	-0.642489	0.00258808	0.00610129
sad	506.842	0.477514	0.00260001	0.00612605
uup	1148.36	-0.40152	0.00261334	0.00615409
aspV	839.292	-0.509099	0.00261858	0.00616304
focB	47.6778	-1.17489	0.00262527	0.00617541
ddlA	1475.06	0.367667	0.00262979	0.00618267
yehM	78.4176	-0.989017	0.0026734	0.00628176
yciN	987.845	-0.381399	0.00268053	0.00629508
rlmA	522.452	-0.45817	0.0026833	0.00629813
secM	1454.33	0.389534	0.0026921	0.00631534
oweS	35.6639	-1.7251	0.00270498	0.0063421
ansP	329.334	-0.531855	0.00275084	0.00644612
ycaO	1391.48	-0.359145	0.00275866	0.00646092
alsB	203.905	0.668278	0.00276408	0.00646934
elaA	241.272	0.60373	0.00276677	0.00646934
ybhM	77.294	-0.983292	0.00276619	0.00646934
tnaB	47.4328	1.2054	0.00278217	0.0065018
cusR	774.28	0.444584	0.00278546	0.00650596
ypeB	179.801	-0.867814	0.00279717	0.00652976
rpsU	23553.6	-0.356729	0.00283546	0.00661557
sufD	193.689	0.661951	0.00284226	0.00662783
narG	360.751	-0.526334	0.00285075	0.00664403
ligA	1402.98	0.374474	0.00285426	0.0066486
yehE	97.9872	-0.946491	0.00286111	0.00666095
serA	10819.3	-0.288465	0.00286473	0.00666576
ytjA	61.3847	1.21684	0.00287497	0.00668597
yfcU	327.082	-0.565361	0.00287679	0.00668659
tfaS	122.464	-0.805135	0.00289264	0.00671667
ybiP	398.769	-0.58698	0.00289285	0.00671667
yqiI	75.4533	-0.960953	0.00290237	0.00673512
ydiN	36.375	-1.59104	0.00290558	0.00673895
dmsC	354.199	-0.535189	0.00290815	0.00674127
pgsA	312.125	0.637089	0.00296591	0.0068691
ydgC	221.471	-0.630662	0.00296649	0.0068691
intQ	80.161	-1.03481	0.00300754	0.00696039
mtlR	1031.92	-0.393246	0.00302233	0.00699087
ymgE	36.1664	1.33378	0.00302526	0.00699388
yiaS	116.456	0.860083	0.00302942	0.00699973
gspL	71.5335	-0.971544	0.00304199	0.007025
aat	280.595	0.630215	0.00304977	0.00703593
ydeS	31.1613	-1.39322	0.00305	0.00703593
waaB	1031.03	-0.382232	0.00307511	0.00709007
hyfB	91.4498	-0.966311	0.00308907	0.00711843
damX	3929.46	0.313421	0.0031087	0.00715754
ygaQ	64.7497	-1.09591	0.00310937	0.00715754
yliF	120.953	-0.792742	0.00313539	0.00721359
mgtL	922.878	0.401927	0.00320003	0.00735835
hyfI	55.2339	-1.09429	0.00321628	0.00739178
tufB	34176.8	0.794572	0.00324158	0.00744594
yjfL	27.5606	-1.49287	0.00324753	0.00745563
rstB	180.823	-0.654274	0.00325682	0.00747297
ygbF	75.6323	-0.951927	0.00326282	0.00748273
yebY	555.404	0.452314	0.00332049	0.00761093
sanA	230.069	-0.62112	0.00332619	0.00761993
sseA	1087.29	0.379739	0.00335188	0.00767471
purP	2280.21	0.344968	0.00341699	0.00781961
sokB	897.883	-1.01164	0.00347296	0.00794346
yeeL	111.476	-0.8351	0.00347961	0.00795446
aslA	134.799	-0.73256	0.003504	0.00800596
ygaC	138.003	-0.732165	0.00351434	0.00802532
ykgL	132.395	-0.774713	0.00358058	0.00817224
tyrT	153.592	-0.794017	0.00362825	0.00827665
ttdT	65.0831	-1.07354	0.00368552	0.00840282
tdcC	133.566	0.80751	0.00368852	0.00840522
blc	42.6352	1.22418	0.00369164	0.00840786
fhuF	91.8148	-0.85964	0.00370075	0.00841969
ybcI	32.3526	-1.39586	0.00369895	0.00841969
ftsL	455.21	0.518037	0.00373874	0.00850163
aceK	1067.68	-0.410544	0.00374687	0.00851561
bfr	214.207	0.654042	0.00376928	0.00856202
metW	383.756	-0.61219	0.00377568	0.00857204
gntU	166.838	-0.723395	0.00382199	0.0086726
yedJ	504.209	-0.44965	0.00383629	0.00870044
mnmC	282.224	-0.539937	0.00390251	0.00884596
ascB	216.592	-0.613793	0.00390737	0.00885232
xerD	1552.14	0.348423	0.00391829	0.00887238
mog	1250.78	0.374283	0.00395889	0.00895959
ubiE	2200.5	0.323414	0.00396101	0.00895967
nth	116.501	-0.769347	0.00396424	0.00896226
opgD	1348.45	-0.344933	0.00397731	0.00898709
mprA	727.097	0.407528	0.00399969	0.00903292
dapB	1101.38	0.389735	0.00409648	0.00924179
yhaO	240.988	0.588984	0.00409467	0.00924179
ydeJ	86.1337	-0.867706	0.00410487	0.00925586
vsr	66.4222	-1.00043	0.00414115	0.00933279
nusG	6062.78	0.324087	0.00421168	0.00948676
dnaT	371.935	0.554071	0.00425678	0.00958333
ybbW	50.1954	-1.10702	0.0042833	0.00963798
ybdH	673.062	0.404783	0.00431576	0.00970594
yhjC	109.969	-0.789993	0.00436307	0.00980722
murQ	253.797	0.592523	0.00438956	0.00986161
nudK	150.271	-0.70921	0.0044051	0.00989136
mepA	227.081	-0.588896	0.00441795	0.00991503
otsB	114.722	0.780349	0.00444201	0.00996382
yhaI	17.9266	-1.65074	0.00446959	0.0100205
gatC	151.111	-0.761068	0.00451999	0.0101282
glxK	215.113	-0.590842	0.00454346	0.0101754
waaY	461.228	-0.487437	0.0045722	0.0102345
ydjJ	106.541	-0.806333	0.00458015	0.010247
fsaB	94.6772	0.946193	0.00458888	0.010259
yhdZ	124.481	-0.737004	0.00459031	0.010259
ftsY	5848.05	0.337933	0.00462266	0.0103259
ydfU	103.688	-0.841488	0.00462734	0.010331
mliC	218.746	-0.653457	0.00464041	0.0103548
dmsB	136.9	-0.729099	0.00465456	0.010381
slt	854.537	0.390888	0.00467514	0.0104215
yqiC	842.066	0.548614	0.00476315	0.0106122
yiiQ	82.1126	-0.922998	0.00480447	0.0106987
ykfA	421.678	-0.462516	0.00482854	0.0107468
yfiR	316.647	-0.570809	0.00484323	0.0107739
atoS	68.7776	-0.953758	0.00486222	0.0107882
bcsA	273.224	-0.541305	0.00486038	0.0107882
fdnI	291.087	-0.534137	0.00485986	0.0107882
menA	1009.27	0.368427	0.00486146	0.0107882
yejH	192.503	-0.614062	0.00486088	0.0107882
fepA	168.059	-0.669079	0.00486614	0.0107895
lysW	837.129	-0.513892	0.00486784	0.0107895
lepB	2891.78	-0.310526	0.00489285	0.0108338
prkB	243.223	-0.561741	0.00489243	0.0108338
yjgN	57.2655	-1.02645	0.00491421	0.0108755
yjjP	71.8731	-0.939739	0.00492909	0.0109028
ybaO	160.948	-0.668212	0.00493283	0.0109055
ttdR	78.2589	-0.90386	0.00496549	0.0109721
ydhJ	116.311	-0.838319	0.00497002	0.0109764
ulaC	41.5519	1.18285	0.00501133	0.011062
hemH	433.857	-0.547133	0.00501603	0.0110667
nfi	219.706	0.601332	0.00508368	0.0112095
yfjJ	48.3689	-1.14078	0.00508597	0.0112095
ygcU	76.4045	-0.889825	0.00510883	0.0112541
pdxJ	1626.34	0.33114	0.00511442	0.0112606
bioH	596.923	0.428131	0.00523437	0.0115188
yncL	107.815	0.779759	0.00535795	0.0117847
mdtJ	75.7305	-0.90569	0.00536356	0.0117911
argG	6908.65	0.271403	0.00537222	0.0118041
ynfM	209.203	-0.598767	0.00538001	0.0118151
ogrK	191.356	0.672126	0.00538602	0.0118223
tyrS	8420.78	0.275255	0.00553384	0.0121388
valV	3084.95	-1.24247	0.00553585	0.0121388
mgrB	261.056	-0.615331	0.00554208	0.0121462
psiF	91.986	0.8311	0.00558798	0.0122406
cspI	235.593	-0.556494	0.0056021	0.0122653
ldcA	622.79	0.452547	0.00561182	0.0122803
yjgL	98.558	-0.835966	0.00568943	0.0124438
minE	1078.71	0.412208	0.00571737	0.0124986
rsmC	1777.35	0.354947	0.00573494	0.0125306
agaD	34.6515	-1.25103	0.00575503	0.0125681
ydcX	105.56	-0.773013	0.00577064	0.0125958
ybbD	39.0714	-1.19956	0.00578477	0.0126202
yqeA	147.564	-0.708492	0.0058173	0.0126848
nemR	174.218	-0.662842	0.00582316	0.0126911
yhaJ	1014.82	-0.3746	0.005892	0.0128347
ydjE	93.5934	-0.817893	0.00591263	0.0128731
glpC	2282.7	0.301082	0.00599205	0.0130394
yjhU	1764.87	-0.337243	0.0060162	0.0130853
ydcH	299.199	-0.612737	0.00604053	0.0131316
lptD	3675.35	0.280809	0.00605916	0.013162
waaZ	542.346	-0.506695	0.00606063	0.013162
arnC	776.895	-0.382876	0.00612001	0.0132842
appA	167.503	0.642435	0.00612442	0.0132871
emrK	48.3839	-1.06628	0.00612921	0.0132908
yfdE	58.8173	-0.986731	0.00613933	0.013306
prpC	111.48	0.753274	0.00617037	0.0133665
yfiE	195.225	-0.589994	0.00620203	0.0134284
yieE	199.832	0.592476	0.00621498	0.0134496
ampG	251.579	-0.57651	0.00622222	0.0134585
livM	2644.67	0.319052	0.00623476	0.0134789
yggC	447.86	-0.441705	0.00624579	0.0134959
gspA	109.467	-0.748415	0.00627417	0.0135504
ynfH	307.202	-0.521053	0.00628413	0.0135652
rhsD	620.103	-0.41205	0.00636923	0.0137419
arsR	84.8506	0.893933	0.00638239	0.0137634
eutC	175.876	0.636992	0.0064096	0.0138152
ydaN	552.864	-0.415761	0.00643531	0.0138636
yjbJ	190.041	-0.696894	0.00650499	0.0140067
djlA	789.908	-0.397532	0.00652087	0.0140339
yciG	17.6406	1.60352	0.00655634	0.0141032
[truncated: 2,386 more rows]

## Sheet: Te_PK-LacZ
gene	baseMean	log2FoldChange	pvalue	padj
yrfG	2765.91	-3.06404	6.68501e-42	2.68069e-38
uspE	4112.57	-1.86607	2.89128e-19	5.79701e-16
atpG	7434.01	1.85959	4.64295e-19	6.20607e-16
tusB	467.921	-2.97047	2.12583e-18	2.13115e-15
ydbK	818.899	-2.14186	1.88333e-17	1.51043e-14
ebgA	531.434	-3.20858	2.09435e-16	1.39973e-13
grxB	1314.52	-2.31478	1.27386e-15	7.2974e-13
ftnB	553.584	-1.79151	4.55356e-14	2.28247e-11
metH	4400.92	-1.48947	4.33273e-13	1.93047e-10
amyA	271.409	-2.80538	1.70833e-12	6.85041e-10
truB	826.71	1.56687	7.11336e-12	2.59314e-09
nuoE	977.048	1.82345	9.46527e-12	3.16298e-09
hspQ	6525.62	1.49911	1.97978e-11	6.10687e-09
ydcH	208.332	-2.90457	4.62841e-11	1.32571e-08
cyoC	2066.26	1.88216	9.34929e-11	2.49938e-08
hisG	1617.9	1.49978	1.92738e-10	4.83049e-08
nuoG	4165.75	1.18227	2.32702e-10	5.48902e-08
ycaO	1100.41	-1.50518	2.72591e-10	6.07272e-08
yceB	435.535	-1.5626	8.44942e-10	1.78327e-07
asnA	1891.17	1.77258	1.12606e-09	2.25774e-07
ydaM	171.46	-2.19259	1.2752e-09	2.43503e-07
manZ	7893.68	1.34399	1.36512e-09	2.48823e-07
bfr	416.091	-2.1037	1.43152e-09	2.49583e-07
nuoL	2337.15	1.90867	1.58015e-09	2.64016e-07
ppx	613.849	-1.45137	1.69343e-09	2.71627e-07
manY	6811.36	1.42494	2.10992e-09	3.25414e-07
ydhS	113.068	-2.69452	4.47865e-09	6.65162e-07
alaE	6613.05	1.49038	6.243e-09	8.94087e-07
fruK	911.83	2.06323	7.96367e-09	1.08041e-06
nuoM	1582.32	1.7539	8.08284e-09	1.08041e-06
nuoF	2232.84	1.38387	8.46507e-09	1.095e-06
corA	8490.42	1.12967	1.06531e-08	1.33497e-06
metI	468.178	1.38935	1.29538e-08	1.57408e-06
argG	8139.16	0.939927	2.11371e-08	2.49294e-06
glpT	15433.4	1.36777	4.27623e-08	4.89934e-06
ydeP	375.386	-1.65839	4.45808e-08	4.9658e-06
yhjE	3106.59	1.24953	4.68874e-08	5.08158e-06
yaiA	145.747	-2.27728	6.69578e-08	7.06581e-06
thrB	2900.42	1.16789	9.50997e-08	9.7782e-06
pyrC	2114.61	-1.31041	1.34073e-07	1.34408e-05
katE	746.38	-1.39646	1.41915e-07	1.388e-05
hisC	1014.36	1.56123	2.70669e-07	2.58424e-05
srlE	86.1371	3.60072	3.48735e-07	3.23511e-05
yghA	92.375	-2.44163	3.54974e-07	3.23511e-05
galT	606.083	1.36815	3.85846e-07	3.43831e-05
yfcV	99.684	-2.91809	4.04442e-07	3.52568e-05
yhcM	584.506	-1.47292	4.58481e-07	3.91172e-05
ycfL	191.04	1.80847	6.29526e-07	5.25916e-05
cyoB	6433.39	1.48038	6.82552e-07	5.47407e-05
nuoN	1483.09	1.47475	6.80374e-07	5.47407e-05
ygiW	12193.3	1.83445	8.55646e-07	6.72773e-05
sdhA	9663.48	0.971006	8.85874e-07	6.83145e-05
mutM	710.147	1.58964	9.22425e-07	6.84986e-05
ykgJ	285.688	-1.43962	9.05659e-07	6.84986e-05
rpoE	1917.68	1.51934	1.08511e-06	7.88516e-05
yeeT	34.8339	-4.44283	1.10117e-06	7.88516e-05
yedP	143.13	-1.6927	1.24317e-06	8.7458e-05
menB	814.745	-1.27257	1.41011e-06	9.66043e-05
nuoH	1084.38	1.77251	1.42136e-06	9.66043e-05
ompX	42055.5	0.916326	1.58299e-06	0.000105797
nuoC	2730.47	1.28211	2.10942e-06	0.000138668
hisD	1661.92	1.30509	2.66369e-06	0.000171087
rrsG	104216	1.19966	2.6879e-06	0.000171087
nudK	182.635	-1.8484	2.75894e-06	0.000172865
cbl	286.935	-1.73464	3.00227e-06	0.000185217
arnA	3273.98	-1.3878	3.09003e-06	0.000187743
phnP	67.007	2.36519	3.18576e-06	0.00019067
mqo	330.151	2.13082	3.38096e-06	0.000199377
yifN	40.6002	-2.97416	3.46494e-06	0.000201368
ygeV	250.783	-1.5138	3.56353e-06	0.00020414
ykgC	163.432	-1.57588	3.66533e-06	0.000207014
hisH	558.715	1.42672	3.79654e-06	0.00020855
phnG	47.906	4.86245	3.76985e-06	0.00020855
waaH	443.401	-1.46817	4.48552e-06	0.000239826
yehS	462.105	-1.31635	4.44842e-06	0.000239826
rplB	53613.4	1.3549	4.78191e-06	0.000252309
yehY	49.5356	2.52592	5.28363e-06	0.000275161
sstT	2276.38	1.11744	5.35752e-06	0.000275432
manX	16958.4	1.53621	5.7025e-06	0.000289456
nuoJ	701.9	1.33213	6.3262e-06	0.000317101
yciF	87.543	-2.37426	6.53618e-06	0.000323581
fucR	765.402	-1.76023	7.28498e-06	0.000356253
tnaB	113.708	3.14746	8.156e-06	0.000394043
msyB	2262.23	-1.07495	8.73474e-06	0.00041698
yiaV	56.4869	2.72608	9.27078e-06	0.000437363
lacY	274.106	1.43027	9.42352e-06	0.000439399
glpF	4253.87	1.29332	1.06297e-05	0.000489944
fdoH	238.71	1.51996	1.09663e-05	0.000498198
yciE	185.341	-1.7145	1.10573e-05	0.000498198
suhB	2931.25	-1.04368	1.12618e-05	0.000501774
yfjK	269.673	-1.4494	1.34894e-05	0.000594422
sbcB	301.86	-1.2514	1.51989e-05	0.000662474
tomB	564.753	1.06445	1.72766e-05	0.000739392
yciN	822.074	-1.43759	1.75168e-05	0.000739392
yqfA	171.077	1.57688	1.7362e-05	0.000739392
fieF	922.707	1.59276	1.78344e-05	0.000744957
livM	1318.77	1.1664	1.95641e-05	0.000808784
lldP	573.39	1.14321	2.0071e-05	0.000821271
thiF	34.7442	2.99329	2.0789e-05	0.000842061
metF	3012.39	1.12358	2.50964e-05	0.00100637
wzxE	127.047	1.74057	2.53585e-05	0.00100681
deoA	3246.41	1.02049	2.57715e-05	0.00101317
lldR	124.01	1.6996	2.8278e-05	0.00109034
yjdN	46.0278	-2.70568	2.8113e-05	0.00109034
uvrB	735.874	-0.942542	2.92208e-05	0.00111596
aroL	442.033	-1.28392	2.96728e-05	0.00111957
ydcV	45.8932	4.57855	2.98738e-05	0.00111957
csrB	27070.9	2.02939	3.18906e-05	0.00117322
yfdC	99.7768	-1.98247	3.17514e-05	0.00117322
yjbD	356.489	-1.72468	3.31765e-05	0.00120943
livG	980.825	1.25798	3.45284e-05	0.00124071
trxA	13027.5	-0.94904	3.46532e-05	0.00124071
fhlA	115.86	-1.54292	3.50049e-05	0.00124221
ydjA	2469.6	0.715763	3.99423e-05	0.00140499
yobH	175.289	-1.26275	4.41985e-05	0.00154118
livK	6402.28	0.945647	4.65032e-05	0.00160757
ybgJ	770.33	1.39459	4.78497e-05	0.00163998
rpsH	32033.9	1.20426	5.03349e-05	0.00171053
infA	5917.72	-0.910176	5.32268e-05	0.00179361
rplP	30997.2	0.933724	5.973e-05	0.00196366
ycbX	915.006	-0.996303	5.97423e-05	0.00196366
yjiM	53.4987	-2.6111	5.89781e-05	0.00196366
yjcS	80.9086	2.29891	6.92068e-05	0.00225625
slp	349.331	-1.52001	7.49642e-05	0.00242424
yibN	1417.02	0.966593	7.64865e-05	0.00245369
yehE	196.842	-2.79057	7.88295e-05	0.00250878
yeaG	643.901	-0.982878	8.59031e-05	0.00271237
cusA	169.109	1.41696	9.13279e-05	0.00283895
narW	33.2856	2.77948	9.09435e-05	0.00283895
yneF	97.4073	1.90345	9.24881e-05	0.0028529
dcyD	1174.34	1.04979	9.40539e-05	0.00287905
aceE	10291	1.01183	0.000102052	0.00310023
yceM	506.164	1.03429	0.000104928	0.00316363
pyrH	1164.21	0.87797	0.000108479	0.00324629
fpr	338.958	-1.48552	0.000112304	0.00328714
thiK	200.196	1.88169	0.000111002	0.00328714
ydiY	3123.21	-1.0666	0.000111661	0.00328714
bluF	176.577	-1.52542	0.000120892	0.00351286
yebO	784.792	-1.15314	0.000123059	0.00355012
guaC	1776.14	-1.06785	0.000125176	0.00356231
hisA	485.863	1.63265	0.000125258	0.00356231
rnpB	181750	2.06865	0.000135163	0.00381693
waaB	979.826	-0.975548	0.000147314	0.00413097
cydB	1892.77	1.27039	0.000148532	0.00413619
yciW	549.952	-1.3412	0.000150244	0.00415504
lipB	486.137	-1.20264	0.000159033	0.00428
nuoB	1305.34	0.855999	0.000158651	0.00428
recC	638.397	-1.14575	0.000157625	0.00428
ychH	6702.83	1.64812	0.000156746	0.00428
yagK	236.504	-1.15497	0.000164382	0.00439448
yqjK	216.058	1.94697	0.00017785	0.00472303
glyS	4808.02	0.708651	0.00018094	0.00477349
arnD	732.755	-1.67645	0.000185541	0.00486286
atpA	24637.8	0.869078	0.000188326	0.00487218
dppD	387.368	0.95535	0.000187493	0.00487218
folE	2434.98	-1.42175	0.000192606	0.00495096
bamE	4246.69	-0.893508	0.000199693	0.00510045
glnA	9568.21	-0.906304	0.000203018	0.00512014
nuoK	400.012	1.35356	0.000202039	0.00512014
ydcI	1392.31	-0.7607	0.000208213	0.00521833
glsA	51.6689	-2.09259	0.000218238	0.00543242
oppC	320.984	1.28717	0.000219465	0.00543242
dosP	104.218	-1.6046	0.000225589	0.00552622
panB	6590.78	0.67461	0.000227388	0.00552622
yhbJ	732.243	-0.814583	0.000226054	0.00552622
metB	1078.47	1.31736	0.000231495	0.00555864
torI	113.096	-1.97191	0.000230688	0.00555864
rsmE	464.364	0.93543	0.000236915	0.00565493
argB	1507.82	0.959848	0.000245956	0.00576998
cyoE	2623.13	1.40016	0.000247491	0.00576998
malS	90.0571	-1.56567	0.00024609	0.00576998
ydcP	1435.41	-0.806648	0.000243961	0.00576998
can	3660.5	-1.13255	0.000255671	0.00588262
mtn	3965.51	-0.990706	0.000254734	0.00588262
patA	276.521	-1.20684	0.000257966	0.00588262
pka	830.891	-0.925292	0.00025819	0.00588262
mlaB	621.531	1.71974	0.000260991	0.00591285
argI	3091	0.92857	0.000281699	0.00633825
bamA	8800.21	0.647509	0.000282929	0.00633825
potC	301.008	1.30194	0.000293828	0.00654585
bcsQ	326.534	2.06301	0.000321799	0.00703477
rbsC	289.65	1.15183	0.000322793	0.00703477
ybgE	187.763	1.71685	0.000318825	0.00703477
yjcH	304.403	1.41355	0.000320257	0.00703477
yjbJ	117.117	-1.78889	0.000328541	0.00712134
ilvX	1225.83	1.31393	0.000348382	0.00751081
gmk	1570.54	1.03489	0.000351106	0.00752907
atoC	139.102	-1.72187	0.000358693	0.00761036
dppB	339.194	1.07182	0.000357859	0.00761036
sucA	9022.9	0.64514	0.00037639	0.00794382
galU	3943	-0.661492	0.000387025	0.0080687
ldrD	256.956	2.58912	0.000390356	0.0080687
nudB	485.32	1.557	0.00038828	0.0080687
truA	755.308	1.09772	0.000388401	0.0080687
pdhR	1287.23	1.15609	0.000399006	0.0082052
argC	1692.12	1.43279	0.000415105	0.0084927
putA	1427.16	0.796371	0.000420809	0.0085657
yjfZ	43.9924	-2.05481	0.000427564	0.00865926
hisB	1114.52	1.12775	0.000453401	0.00913637
yiaG	335.138	-1.81398	0.000464667	0.00931657
ytfP	1828.09	-1.15581	0.000481697	0.00960998
artJ	3490.41	1.5153	0.000507918	0.0100829
glpA	4662.81	0.871673	0.000511127	0.0100967
arnT	210.025	-1.46149	0.000514039	0.0101044
rplV	22525.5	1.14946	0.000527466	0.0103177
ribE	2637.16	0.726009	0.000539458	0.0105011
rnd	450.024	-0.941138	0.000550127	0.0106058
ygaM	405.23	-1.41233	0.000547891	0.0106058
ilvM	409.546	1.6196	0.000571324	0.0109618
ybiT	1654.98	-0.994287	0.000585834	0.0111866
rpoA	67748.4	0.790226	0.000595191	0.0113114
yebF	339.746	-1.7358	0.000616154	0.0116546
dosC	288	-1.26118	0.000631785	0.0118942
ydiH	170.691	-1.49003	0.000648159	0.0121454
gadW	287.92	-1.25034	0.000651405	0.0121495
yagH	228.093	1.23214	0.000657552	0.0122073
kduD	136.187	-1.50019	0.000687107	0.0126972
fliC	510.773	-1.12719	0.000732251	0.0134694
ycaI	227.134	1.21308	0.000757562	0.0138713
clpS	757.252	0.835338	0.000780674	0.0141668
xerD	701.739	1.44145	0.000780766	0.0141668
bsmA	209.669	1.44381	0.000818	0.0144501
gss	509.484	-1.11865	0.000817691	0.0144501
hrpA	1616.15	-0.678058	0.000815458	0.0144501
potF	2241.34	0.846916	0.000815901	0.0144501
rimP	4569.12	0.810953	0.000801248	0.0144501
yoaH	963.335	-0.755384	0.000805768	0.0144501
acrB	3712.01	1.01747	0.000825973	0.014527
hypD	113.256	1.94847	0.000862416	0.0150468
speF	63.4075	2.1571	0.000863031	0.0150468
fliZ	33.0245	-2.34559	0.000905346	0.0157162
malT	4343.37	-0.956822	0.000922326	0.0159029
xseB	447.736	-0.945407	0.000924032	0.0159029
glrK	503.577	1.14368	0.000948394	0.0162524
srlB	66.211	3.37123	0.000975479	0.0166454
iscS	14950.4	1.07693	0.00100187	0.0169722
waaP	737.462	-1.0885	0.00100309	0.0169722
queD	313.944	-1.02499	0.0010804	0.0180975
valX	402.034	2.67664	0.00108314	0.0180975
ycdZ	6018.24	0.753782	0.00107856	0.0180975
livH	1443.99	0.980504	0.00109357	0.0181959
yjdF	87.855	1.31226	0.00116836	0.01936
atpH	5736.01	1.38491	0.00119735	0.0194387
ccmE	67.4956	1.63932	0.00118109	0.0194387
eutC	84.2696	1.43188	0.00119496	0.0194387
lyxK	49.871	1.61166	0.00119495	0.0194387
mnmE	532.176	-0.91965	0.00118614	0.0194387
ilvG	4966.97	0.591679	0.00128619	0.0207968
pntB	6910.2	1.02456	0.00130562	0.0210262
mrdB	305.225	0.863679	0.00133668	0.0213436
pppA	219.081	1.77952	0.00134129	0.0213436
ycaC	278.009	-1.7766	0.00133331	0.0213436
lpxB	737.082	0.896453	0.00134713	0.0213518
lexA	2790.47	0.725414	0.00135743	0.0214304
codB	3959.67	1.20596	0.00136672	0.0214924
essD	67.8401	-1.81335	0.00138028	0.0216208
dgoT	57.3347	1.64848	0.00140278	0.0218877
actP	1611.8	1.06138	0.0014395	0.0222016
fdnG	113.678	1.32245	0.00143824	0.0222016
gnsA	415.259	-1.36885	0.00143376	0.0222016
fadE	1620.21	0.936946	0.00145345	0.0223308
fkpB	373.922	1.06575	0.00147584	0.0225882
speD	1387.08	-0.865221	0.00149123	0.0227371
dppA	9434.15	0.99617	0.00156236	0.0237312
lhgO	147.938	1.26627	0.00158218	0.0239417
ppk	872.394	-1.62176	0.00161058	0.0242692
ubiB	467.671	1.2927	0.00161593	0.0242692
amn	882.1	-0.728184	0.00167531	0.0250671
argD	4764.78	1.34322	0.00171794	0.0252149
caiF	46.4864	-1.96488	0.00172291	0.0252149
cspH	26.7434	2.32039	0.00169306	0.0252149
gcvH	3311.34	-0.930962	0.00172055	0.0252149
rplC	64813.9	0.796851	0.00171205	0.0252149
yjjM	113.463	-1.46465	0.00170084	0.0252149
yebE	409.089	-0.853468	0.00172982	0.0252239
fdoI	232.215	1.19614	0.00174601	0.0253677
ftsX	1009.16	0.946995	0.00176484	0.0255488
aspA	3173.58	-0.904007	0.00177632	0.0256225
gpsA	781.085	0.819365	0.00182492	0.0262291
nagA	789.023	-0.78941	0.00185299	0.0265375
iraM	29.3644	-2.2743	0.00187507	0.0266633
rpsC	48480.6	1.1398	0.00186983	0.0266633
elaD	43.2333	-2.00155	0.00191885	0.0270286
mepH	706.3	-0.999272	0.00192098	0.0270286
ynjH	34.6444	-1.94367	0.00191799	0.0270286
waaJ	392.11	-1.09236	0.00199473	0.0279681
creB	258.01	1.04059	0.00200352	0.0279934
gmr	309.754	-0.958572	0.00201337	0.0280334
aceB	2821.21	0.581443	0.00205524	0.0285173
mcbR	167.192	-1.36548	0.00206253	0.0285199
tyrT	63.4758	2.27769	0.00212079	0.0292246
pyrD	544.499	-0.946251	0.00220263	0.0302484
yfgM	2243.31	0.859128	0.00222245	0.0304165
atpD	17374.7	0.813052	0.00227708	0.0310582
mtlD	1121.56	-0.828862	0.00229972	0.0312585
potG	353.35	0.979866	0.00230736	0.0312585
acuI	1081.04	0.703921	0.00239007	0.0320997
hscA	1495.74	0.745724	0.0023924	0.0320997
iscA	1413.51	0.817337	0.00239347	0.0320997
glnQ	1425.07	0.824248	0.00244072	0.0325632
rplN	112121	0.66478	0.00244427	0.0325632
yfiB	172.539	-1.49873	0.0026504	0.0351638
yigL	215.862	-0.898387	0.00265701	0.0351638
dsdA	233.774	-0.928559	0.00271353	0.0357936
yhbS	1519.2	0.673048	0.00277599	0.0364974
glnE	991.95	-0.627055	0.00278561	0.0365042
recF	239.342	-1.32634	0.00284056	0.0369827
yphD	38.2977	1.91405	0.00283582	0.0369827
rplD	53110.9	1.47294	0.00285021	0.0369882
ydgD	254.101	-0.926534	0.00286863	0.0371071
aldB	207.915	-1.14755	0.00289729	0.0371187
gsiA	553.859	-0.806041	0.00289496	0.0371187
ygdH	615.81	-0.819185	0.00289373	0.0371187
ybaA	64.3817	-1.37113	0.00292772	0.037389
rseP	2839.23	0.686332	0.00297811	0.0379119
tusA	494.448	-1.02399	0.00304898	0.0386912
cysH	1154.32	-0.864585	0.00307742	0.0389289
insQ	716.73	1.15503	0.00310225	0.0391196
arcZ	4569.57	2.65521	0.00315092	0.0395285
yecJ	234.587	-1.06909	0.00315439	0.0395285
oppD	566.305	1.16615	0.00318233	0.0397543
hsdR	2098.15	-0.887739	0.00327589	0.040796
ybdK	62.5864	-1.54794	0.00331662	0.0411754
rpsD	37581.7	0.709097	0.00336537	0.0416517
pabB	167.453	-0.964023	0.0033847	0.041762
srmB	951.193	-0.778017	0.00339851	0.0418038
cynX	77.229	1.69317	0.00346799	0.0423982
metQ	8502.54	0.861688	0.00346067	0.0423982
yeaJ	1758.04	-0.732257	0.00350978	0.0427788
ynjI	97.0256	-1.25365	0.00352415	0.0428237
frsA	2444.16	0.656676	0.00354243	0.0429159
ilvE	2018.36	0.728416	0.00358399	0.0431586
ycgL	1790.07	0.882037	0.00357693	0.0431586
yedE	2367.19	0.721462	0.00361545	0.0433284
yeeE	425.756	0.828504	0.00361971	0.0433284
mlaC	3936.47	0.710449	0.00371016	0.044279
rcnA	557.88	0.981605	0.00372427	0.0443155
mdtD	71.3927	1.4055	0.00382126	0.045335
yhbV	124.63	1.32518	0.00385231	0.0455687
cho	256.505	0.928858	0.00390562	0.0459282
ptsG	30814.5	1.14533	0.00390361	0.0459282
fxsA	951.003	-0.865772	0.00397193	0.0463007
shoB	268.312	1.30929	0.00396892	0.0463007
yhjB	117.762	-1.24196	0.00395204	0.0463007
nuoI	1093.62	1.5929	0.00399747	0.0464634
grxC	1842.07	1.07878	0.00401623	0.0465207
pncB	3249.62	-0.982224	0.00404881	0.0465207
ybiO	109.773	-1.3122	0.00404856	0.0465207
yfeZ	254.499	1.58609	0.0040329	0.0465207
nlpI	8216.6	1.236	0.00406494	0.0465726
argE	2688.5	1.07957	0.00410248	0.0468688
dadX	514.537	0.954949	0.00413149	0.0470661
elaB	1014.09	-0.911963	0.004159	0.0471535
yahE	28.9012	1.91227	0.00416267	0.0471535
lpoA	1384.03	0.670288	0.00420765	0.0473951
purU	1103.5	-0.635074	0.00420635	0.0473951
dsdC	126.494	-1.11741	0.00426594	0.0479171
opgH	1705.79	0.864227	0.00434211	0.0486365
prfA	324.386	-0.782274	0.00435941	0.0486942
glpQ	9412.68	0.791958	0.00442777	0.049086
recB	437.3	-0.856904	0.00443121	0.049086
yheU	305.748	-1.04688	0.00442109	0.049086
barA	447.477	-0.700816	0.00446821	0.0492406
yneO	580.745	0.948842	0.00446972	0.0492406
yicG	150.475	1.07967	0.00461694	0.0507231
glmZ	5084.07	1.25097	0.00467106	0.0510507
mhpE	3130.08	0.522389	0.00467528	0.0510507
pstB	1075.71	0.671653	0.00468495	0.0510507
secY	61696.3	1.39666	0.00474304	0.0515436
mrcB	1539.78	0.690035	0.00479124	0.0518925
ytjB	227.877	0.976335	0.00480103	0.0518925
yaaW	93.9024	-1.38054	0.00482293	0.0519891
lhr	218.33	-0.867093	0.00484288	0.0520642
kch	168.74	-0.956661	0.00487321	0.0521202
yecC	324.457	1.21691	0.00487408	0.0521202
minD	5307.59	0.715629	0.00488809	0.052131
pal	16933.6	0.797117	0.00491136	0.0522402
ymjA	248.961	-0.912871	0.00492549	0.0522519
sixA	4110.08	-1.33799	0.00499663	0.0528667
mliC	256.12	-1.30288	0.00502931	0.0530725
gph	428.554	1.18118	0.00505464	0.0531997
aspS	7828.38	0.602724	0.00514145	0.0533702
hdeB	728.298	-1.00819	0.00515069	0.0533702
mlaE	1342.67	1.03805	0.00513323	0.0533702
thrA	14365.2	0.937965	0.00513067	0.0533702
yedD	1331.38	0.676688	0.00509843	0.0533702
yghX	61.9264	-1.78793	0.00509721	0.0533702
ygfB	1626.02	0.82086	0.00517433	0.0534769
dcp	2085.13	-0.660608	0.0052641	0.0542649
argF	3878.02	0.609704	0.00531803	0.054658
csrC	4650.76	1.83401	0.00532949	0.054658
rpsL	34024.4	0.716226	0.00534638	0.0546913
waaR	643.798	-0.933538	0.00537628	0.0548572
asnB	3570.59	0.676674	0.00546553	0.0556264
mocA	223.328	-1.31615	0.00562458	0.0571002
ydjK	86.8597	2.21101	0.00564326	0.0571452
sra	947.021	-1.7019	0.00567256	0.0572972
cstA	5325.8	1.02329	0.00572079	0.0573826
mlaF	1632.71	0.831846	0.00569925	0.0573826
yebZ	316.334	0.868886	0.00572395	0.0573826
dppC	302.451	1.18317	0.00577563	0.0574696
rbfA	1582.87	0.605054	0.00576556	0.0574696
ubiH	519.899	2.13979	0.00576589	0.0574696
proV	229.153	1.03311	0.00583951	0.0579614
bioC	338.699	1.2043	0.0059212	0.0586272
menI	1032.32	-0.587801	0.00594511	0.0587189
wbbK	1655.39	-0.70335	0.00602663	0.0593779
zupT	538.291	0.820272	0.00614595	0.0604051
nadC	485.225	-0.682009	0.00622738	0.0609068
ycbK	1822.08	-0.69831	0.00621444	0.0609068
alaA	784.383	-0.68919	0.00627628	0.0612357
kdsB	1086.23	0.569754	0.00637415	0.0620397
argA	4246.68	1.18432	0.00644065	0.0623841
sbcC	375.097	-0.81702	0.0064261	0.0623841
potD	3827.62	0.59798	0.00648076	0.0624708
rplR	26147.4	1.06044	0.00647347	0.0624708
dapE	867.714	0.680114	0.00654162	0.0627156
melR	74.1542	-1.55243	0.00654411	0.0627156
rimL	209.412	-0.947992	0.00656872	0.0627156
ytfH	122.502	0.9919	0.00656749	0.0627156
ychQ	118.257	1.72023	0.00669843	0.0638022
fliH	36.9046	1.91438	0.00678243	0.0642968
pta	3695.02	0.584387	0.0067788	0.0642968
yhjR	216.462	1.17637	0.0068047	0.0643557
sgcX	71.1212	1.25506	0.00682207	0.0643683
sucB	6183.8	0.812393	0.00684079	0.0643933
recO	196.548	0.886401	0.00702744	0.0659954
yccT	38.7212	-1.76705	0.00705389	0.0660891
yphE	57.9442	1.49299	0.00712247	0.066576
yqeB	141.019	-1.21521	0.00715978	0.0667691
yrfF	627.121	-0.697466	0.00718199	0.0668208
recA	8174.46	0.52379	0.00731168	0.06787
aceF	5457.13	0.971133	0.0074489	0.0685015
cspE	13017.6	-1.27651	0.0074179	0.0685015
feaR	120.288	-0.94254	0.00748045	0.0685015
kdgT	66.0507	-1.68726	0.00748221	0.0685015
modB	112.338	1.1839	0.00740101	0.0685015
rpsQ	23879.1	0.973567	0.0074537	0.0685015
allA	68.0132	-1.45603	0.00757096	0.0691561
ybhC	1530.09	0.655066	0.00763454	0.0695784
uvrY	997.611	-0.688217	0.00767336	0.0697737
yehH	166.726	-1.67369	0.00781195	0.0707132
yjcE	361.202	0.876418	0.00780276	0.0707132
ccmC	220.518	0.780675	0.00785355	0.0709296
ybjJ	195.437	1.19432	0.00791608	0.0713336
ydcK	50.3081	-1.52581	0.00794816	0.0714621
mltF	284.697	-0.769777	0.00796804	0.0714806
rnb	3515.4	-0.872844	0.00802991	0.0718748
yiiS	533.197	0.82496	0.00806266	0.0720073
rplO	26262.5	1.45982	0.00812633	0.0724146
fbaB	804.413	-0.739337	0.00815592	0.0724552
rcsC	476.944	-1.00912	0.00816703	0.0724552
sfsB	137.505	-0.917728	0.00826651	0.0730148
yiiD	861.465	1.29689	0.00824955	0.0730148
matP	1048.36	-0.895949	0.00836199	0.0736957
mcbA	68.7683	-1.84346	0.00841413	0.0738593
nupC	878.551	0.588812	0.0084303	0.0738593
yddH	80.3046	-1.15765	0.0084358	0.0738593
aaeB	295.455	1.0437	0.00854304	0.0746353
rpe	1397.9	0.805145	0.00862587	0.0751951
yeeX	3526.1	-0.912467	0.00868552	0.0755508
ubiA	2274.1	0.703715	0.00874407	0.0757316
yciC	530.1	0.885511	0.008732	0.0757316
uxaB	125.682	-1.35526	0.00876927	0.0757862
yddW	610.114	-0.742492	0.00884541	0.0762797
arnC	880.437	-1.13396	0.00897802	0.0772572
moaC	357.701	0.840763	0.00899864	0.0772689
rihA	50.4705	2.91102	0.00902367	0.0773182
yraK	50.3508	-1.39984	0.00905672	0.0774359
ydbC	205.707	-0.893495	0.00918252	0.0783445
ilvD	1449.35	0.54041	0.00939489	0.0799862
yigZ	131.374	1.04369	0.00943278	0.0801221
yqjC	385.104	0.884719	0.00945081	0.0801221
mzrA	200.727	0.926011	0.00951023	0.0804557
cadC	95.7063	1.09478	0.0096022	0.0807229
purL	10263.7	-0.793018	0.00959752	0.0807229
yhbT	1201.63	0.616617	0.00957207	0.0807229
erfK	427.677	-0.750174	0.00963635	0.0808405
acrZ	1633.1	-1.07007	0.00973593	0.0810733
nlpA	2361.88	0.803725	0.00974539	0.0810733
nupX	35.5451	1.66764	0.00975371	0.0810733
tpx	16045	0.579838	0.00976519	0.0810733
ypaA	88.7582	1.16445	0.00970582	0.0810733
yddE	220.908	-0.797982	0.00978569	0.0810757
purH	3082.07	0.594986	0.00998872	0.0825871
rlmC	412.117	-0.929967	0.0100581	0.0829791
ydhK	79.2371	-1.25074	0.0100775	0.0829791
yhbU	35.7722	2.50304	0.0101264	0.0832106
dinF	178.616	1.0079	0.010155	0.0832753
mazG	209.467	-0.890193	0.0102267	0.0833517
oppF	586.179	0.738392	0.0102163	0.0833517
ykgQ	55.9591	2.03992	0.0102244	0.0833517
hisQ	218.583	0.741588	0.0103004	0.0837819
ravA	224.153	-0.932103	0.0103234	0.0837996
dctA	3413.96	1.45134	0.0104192	0.084406
ggt	124.224	1.05036	0.0106259	0.0859072
rrrD	46.3522	1.45938	0.0107387	0.0866439
idnT	53.2213	1.37485	0.0108698	0.0875262
ampE	251.874	0.72545	0.0109267	0.0878079
syd	289.386	-0.852019	0.0111005	0.089026
ubiC	536.952	0.945298	0.0111965	0.0896168
mlaD	1295.69	1.04008	0.0116215	0.092833
eutQ	46.5367	1.36336	0.0117155	0.0929211
yajD	1681.88	0.828779	0.0117215	0.0929211
ybgF	1960.04	0.662929	0.0116745	0.0929211
yhcO	25.6421	-1.86569	0.0117252	0.0929211
psrD	2013.15	1.33785	0.0118772	0.0939398
yagA	29.7278	1.54701	0.01196	0.094409
yncD	144.937	-0.872246	0.0120504	0.0949356
pbpG	290.571	-0.928126	0.0121052	0.0951349
yehT	163.067	-1.24621	0.0121232	0.0951349
nirC	125.895	0.998114	0.0121626	0.095258
rrsA	29.1985	1.93853	0.0121913	0.0952966
mhpT	515.33	1.08214	0.0122215	0.0953046
yidC	4324.93	0.453888	0.0122399	0.0953046
ybbO	266.866	0.69741	0.0122903	0.0955117
yfiM	32.4927	-1.59635	0.0123588	0.095858
proB	3370.46	0.682272	0.0123984	0.0959799
rrsH	11241.8	1.2726	0.0124744	0.0960993
ybiS	3033.76	0.639439	0.0124697	0.0960993
ybjH	68.5416	-1.2806	0.0124857	0.0960993
adhP	135.259	-1.01394	0.0125534	0.0964353
gadY	63.1717	1.805	0.0126108	0.0966906
eutH	108.845	1.48369	0.01267	0.0969595
gcd	517.356	0.648319	0.0127753	0.0975791
fdoG	3941.59	1.05314	0.0128979	0.0980018
iscR	3874.61	1.19985	0.012904	0.0980018
lptG	1053.25	0.813523	0.0128916	0.0980018
sdhB	3809.71	0.531759	0.0129878	0.0982659
yjhD	41.4996	1.69242	0.012976	0.0982659
maeA	2008.04	-0.656214	0.0130226	0.0983436
add	572.838	-0.617703	0.0132186	0.0995674
cvpA	3547.14	1.06259	0.0132343	0.0995674
mcaS	8620.44	1.68444	0.0133193	0.0997642
prpC	101.103	0.984962	0.0133216	0.0997642
spoT	2198.03	0.97098	0.0133351	0.0997642
sspB	1551.56	0.973884	0.0134834	0.100686
rapA	1103.43	-0.570072	0.0135962	0.101339
tdcE	184.195	0.879496	0.0137387	0.102211
gspA	53.6863	1.31745	0.0138404	0.10268
pheP	973.933	-0.583024	0.0138785	0.10268
yjhU	1050.69	-0.54428	0.0138742	0.10268
fucK	173.843	1.93801	0.0139102	0.102725
hisF	461.529	0.847644	0.0140017	0.103211
metZ	368.766	2.11931	0.014031	0.103237
iaaA	489.508	-0.636193	0.0141607	0.104001
priC	840.243	0.973075	0.0142	0.104035
yafT	180.446	-0.764556	0.0142173	0.104035
fdhF	652.097	0.821415	0.0143712	0.104779
smf	404.202	0.816845	0.0143489	0.104779
glgP	2021.32	-0.737818	0.0145197	0.105669
priB	13379.2	1.18791	0.0146431	0.106375
mglB	13510.1	0.729544	0.0147906	0.107058
ybjT	343.775	0.727688	0.0147828	0.107058
ptsI	13640.7	0.612076	0.014852	0.107309
moeA	1977.15	0.57106	0.0150053	0.108222
preT	378.775	0.910521	0.0151073	0.108761
elfC	73.0549	1.27868	0.0152412	0.109333
ydfZ	46.5564	-1.29546	0.0152293	0.109333
bcsA	129.409	0.931305	0.0153283	0.10956
fusA	81080.6	0.787264	0.0153041	0.10956
glnP	698.715	1.17627	0.0153548	0.10956
yaeH	1285.11	-0.850032	0.0154947	0.110362
ydeS	34.9344	-1.49289	0.0155872	0.110824
gapC	1047.71	-0.545255	0.0156925	0.110923
gltB	25693.1	0.412104	0.0157117	0.110923
mhpF	3030.29	0.790747	0.0156323	0.110923
uxuA	1021.23	0.827986	0.0156934	0.110923
hslR	2352.63	-0.716146	0.0159548	0.112441
leuV	140.718	2.29171	0.0161719	0.113771
agaA	35.971	1.82855	0.0162515	0.114131
gcvB	30752.7	1.2665	0.0163744	0.114792
mcrC	55.2231	-1.9098	0.0164566	0.115168
rrlH	219571	1.5116	0.016575	0.115794
ldcC	256.386	-1.04156	0.0166727	0.116274
ybbJ	133.105	0.994597	0.0167608	0.116534
ytfE	43.1859	-1.44503	0.0167681	0.116534
cydC	437.319	0.6872	0.0169274	0.117437
gntX	489.406	1.42039	0.0170035	0.117762
arfB	212.69	0.878857	0.017074	0.117877
ygcE	94.1266	-1.0683	0.017079	0.117877
ulaF	60.8051	1.29325	0.0171254	0.117976
waaG	858.363	-0.804485	0.0171522	0.117976
cusF	123.991	1.09673	0.0172402	0.118253
mnmC	238.579	-0.653022	0.0172514	0.118253
frvB	18.2161	2.08601	0.0173926	0.119017
eutJ	38.0619	2.23132	0.0175051	0.119194
serT	75972.8	1.52817	0.0175076	0.119194
ycaP	90.8034	-1.1123	0.0175064	0.119194
sucC	10285.5	0.709939	0.0178287	0.121175
ybgL	311.145	0.719052	0.0179308	0.121662
yccS	406.114	0.748979	0.017987	0.121838
rpsB	73087.7	0.411681	0.0180497	0.122056
ycgB	138.842	-1.24271	0.0181011	0.122198
yeaM	181.943	-0.743282	0.0181398	0.122253
wcaN	6343.03	-0.645043	0.018204	0.12248
rplF	35985.9	1.18715	0.0182635	0.122675
mhpD	2632.25	0.813696	0.0185697	0.124523
recJ	755.54	0.799651	0.018653	0.124872
sdiA	305.899	-0.982964	0.0186947	0.124943
feoA	125.22	1.29577	0.018755	0.125098
yheO	834.932	-0.521864	0.0187803	0.125098
yfaD	567.071	0.953907	0.0189931	0.126306
flgK	95.0105	1.03097	0.0190384	0.126397
menH	69.9223	1.29749	0.0191383	0.12685
flgL	141.947	-0.981752	0.0192903	0.127647
deaD	7212.7	0.845956	0.0194263	0.128335
yjiR	491.886	0.606067	0.0194933	0.128355
yqiK	78.4135	1.0442	0.0194731	0.128355
metU	644.602	2.29697	0.0195266	0.128363
asnC	376.689	-0.658782	0.0196353	0.128659
ptrA	1438.39	-0.570887	0.0196358	0.128659
ybjI	273.408	-0.776955	0.0196952	0.128838
yccA	7541.25	0.60324	0.0197926	0.129264
yiaU	100.648	-1.06124	0.01985	0.129428
yafY	98.9186	0.909843	0.0201099	0.13091
dicF	104.206	-1.7411	0.0202677	0.131724
ftsL	224.511	0.848883	0.0204138	0.132459
fnr	6188.2	-0.52359	0.0205401	0.133063
ykgM	33285.3	-1.39551	0.0206424	0.133509
cirA	139.878	0.866112	0.0207651	0.133657
gldA	262.631	-0.666491	0.0207469	0.133657
ydeM	26.9489	-1.81168	0.0207605	0.133657
argQ	33.3469	2.82962	0.0208113	0.13374
tolR	252.809	0.795363	0.0209251	0.134041
yfeC	460.313	-0.736831	0.0209191	0.134041
yfbT	577.914	0.887357	0.0209953	0.134276
yigB	233.849	0.840914	0.0210546	0.134441
dtd	776.386	0.847822	0.0211957	0.135126
aslB	185.612	-0.802518	0.0212334	0.135152
atpE	5864.87	0.817883	0.0213787	0.135862
rsmF	175.751	-0.845918	0.0215961	0.136809
ybfG	201.801	-1.13787	0.0215793	0.136809
cyoD	1276.55	1.3557	0.0216994	0.13712
nanK	69.2555	1.30622	0.0217135	0.13712
prfH	22.0813	2.36886	0.0217743	0.137288
gadA	82.7548	-1.46577	0.0218568	0.137592
coaA	617.225	-1.08866	0.0221495	0.139215
hcp	53.2667	1.18224	0.0223086	0.139996
fabH	4320.29	0.698846	0.0224079	0.140181
gadB	98.8704	-1.19035	0.0223886	0.140181
glnH	8376.87	0.681042	0.0226145	0.141214
kup	294.868	-0.708849	0.0226659	0.141214
mltD	7413.44	-0.454518	0.0227492	0.141214
sapA	374.902	-0.677448	0.0227168	0.141214
ycjW	269.122	-1.19687	0.0227221	0.141214
yqjE	312.133	1.064	0.0228214	0.141443
ampC	182.488	-0.766429	0.0230566	0.142648
rhtC	361.897	0.702185	0.023087	0.142648
hinT	1007.31	0.566368	0.0231254	0.142666
fdhE	880.218	0.560977	0.0232251	0.142841
hofC	52.3547	1.33973	0.0232119	0.142841
artQ	141.078	1.08177	0.0232754	0.142868
glcA	362.31	0.654371	0.0233006	0.142868
rimM	34427.5	1.18713	0.0234018	0.143269
dsbD	265.285	1.07382	0.0234639	0.14343
eptA	848.125	0.622776	0.0235161	0.143528
proW	95.9638	1.1326	0.0235514	0.143528
mngB	249.043	-0.740981	0.0237494	0.144515
gdhA	5497.8	0.541507	0.0240529	0.14614
yfdQ	113.916	-0.858462	0.0241235	0.146347
atpI	2280.14	0.846551	0.0243782	0.147332
ybhB	720.187	-0.625243	0.0243693	0.147332
yihN	51.3388	-1.13537	0.0243961	0.147332
glnW	595.027	1.05539	0.0245685	0.14815
surA	3513.81	0.473462	0.0246056	0.148151
sad	436.073	-0.625906	0.0249467	0.149979
yfgI	77.9199	-1.1692	0.0252318	0.151466
gene10	1.408e+07	0.645068	0.0253428	0.15175
prkB	327.982	-0.74595	0.0253547	0.15175
fiu	46.6608	1.31761	0.0253989	0.151788
deoD	4439	0.449905	0.02551	0.151805
fau	235.95	1.44989	0.0254659	0.151805
talB	14384.9	-0.431797	0.0255154	0.151805
rpsP	39855.3	0.7496	0.0255876	0.152009
mppA	1113.14	-0.566755	0.0257548	0.152326
tauD	73.1217	-1.05776	0.0257138	0.152326
ydeN	208.182	-0.779046	0.0257349	0.152326
hslJ	316.514	-0.750859	0.0259302	0.152898
mutY	267.5	0.804055	0.0259247	0.152898
rstB	211.39	-0.707358	0.025966	0.152898
yibB	922.543	-1.55342	0.0260317	0.153061
rpoB	25912	0.617673	0.0260991	0.153232
cbrC	435.008	-0.740286	0.0261808	0.153487
pptA	376.671	-0.932015	0.0263541	0.154277
leuL	1316.58	-0.868902	0.0264374	0.15438
yjhC	587.605	-0.606991	0.0264487	0.15438
bamC	6553.46	0.568757	0.0267082	0.155022
dicA	1815.56	-0.910871	0.0267133	0.155022
dnaQ	1456.12	-0.476541	0.0266124	0.155022
ttdA	31.0127	2.53204	0.0266459	0.155022
bdcR	197.355	0.859535	0.0268061	0.155336
ihfB	12787.8	-0.688909	0.0268894	0.15537
ydfO	75.588	-1.28787	0.0268817	0.15537
narK	45.8023	1.40823	0.0270887	0.156296
cpxA	282.83	0.787001	0.027184	0.15662
phoP	2666.27	0.516731	0.027259	0.156827
yhaM	263.412	0.666392	0.0273628	0.157199
yagF	170.684	0.808111	0.0275217	0.157886
ndh	1557.62	0.910549	0.0277587	0.158821
paaJ	170.377	0.935562	0.027764	0.158821
cysU	257.299	0.918515	0.0278137	0.158879
pyrG	4589.6	-0.501889	0.0279025	0.159159
bcsZ	63.5067	1.14514	0.0281676	0.16017
curA	367.634	-0.666557	0.0281996	0.16017
zraS	169.173	-0.843164	0.0281681	0.16017
uspF	4107.35	-0.629703	0.0283377	0.160727
clpB	42149.2	0.790144	0.0286839	0.161965
ybhH	31.3736	1.3986	0.0286073	0.161965
yciQ	173.774	0.81194	0.0287175	0.161965
yqjG	190.349	-0.752573	0.0286662	0.161965
ybgK	882.055	0.524484	0.028804	0.162225
uraA	496.419	0.746034	0.0288488	0.162249
dsrB	301.109	-0.756519	0.0289275	0.162464
atpF	10691.3	0.701243	0.0290355	0.162792
glyQ	3596.95	0.749728	0.029067	0.162792
diaA	418.869	0.683788	0.0291804	0.163104
uup	700.972	-0.5856	0.0292042	0.163104
amiD	365.645	0.847346	0.0294406	0.164126
yibA	583.787	0.885902	0.0294691	0.164126
queA	640.18	-0.515	0.0295446	0.164319
chiP	34.2304	1.5719	0.0297251	0.164775
ghrB	1244.89	-0.788321	0.0297597	0.164775
hflK	3604.96	0.604452	0.0297376	0.164775
thyA	482.546	-0.55029	0.029791	0.164775
yafD	823.612	-0.719398	0.0298615	0.164937
ptsN	788.701	1.00068	0.0299134	0.164997
rlmA	320.573	-0.730335	0.0300786	0.16568
ytfR	68.9509	0.955386	0.030582	0.168222
fepD	32.395	1.51912	0.0306381	0.1683
aidB	122.701	-0.807624	0.0308767	0.169229
nlpD	8298.83	1.43018	0.0309191	0.169229
ugd	1114.61	-1.23546	0.0309499	0.169229
wzzB	6655.5	-0.477082	0.0309761	0.169229
fepC	37.2252	1.28621	0.031102	0.169686
fruB	2821.83	0.891254	0.0312525	0.170044
ycaQ	113.169	-1.09191	0.0312164	0.170044
yiiQ	111.158	-0.938106	0.0313983	0.170606
csiE	119.078	-0.797987	0.0318072	0.172594
murJ	658.622	-0.635415	0.0319269	0.173009
frmB	180.588	-0.781617	0.0321964	0.174
yciB	336.456	0.658092	0.0321945	0.174
xseA	397.958	0.607069	0.0322502	0.174055
yieL	61.6948	1.11161	0.0322958	0.174068
cysJ	1909.27	0.504469	0.0324305	0.174101
rho	4354.76	0.47106	0.0324324	0.174101
rstA	531.947	-0.580271	0.032399	0.174101
valT	447.089	1.36129	0.0325967	0.174749
ybiJ	147.34	0.737738	0.0326708	0.174913
uof	439.106	-0.883922	0.03281	0.175424
rlmH	517.031	0.670005	0.0331742	0.177135
yadN	42.7986	2.26833	0.0332782	0.177454
yfaT	19.8167	1.79589	0.0336641	0.179274
hpf	3260.94	-1.0314	0.0339527	0.180082
napG	29.6175	1.76159	0.0339346	0.180082
waaZ	722.114	-0.885702	0.0339943	0.180082
yihG	223.18	-0.757552	0.0339956	0.180082
uspA	20648.2	0.505048	0.0343702	0.181827
prmA	312.864	-0.585658	0.0345673	0.182629
hisJ	4990.54	0.866312	0.0347586	0.183397
xanP	2559.18	-0.809649	0.0349316	0.184068
mokC	25.0913	1.69873	0.0353679	0.185938
yagG	116.521	0.938019	0.0353793	0.185938
wcaL	135.392	2.07455	0.0354631	0.186135
qmcA	1806.76	0.73231	0.0356982	0.187124
udp	39222.1	0.448042	0.0359162	0.188021
thiH	35.7453	1.34396	0.0359817	0.188118
uxaC	237.917	-0.628523	0.0362863	0.189464
nsrR	1104.94	0.551857	0.0364089	0.189857
ftsZ	16975.9	0.621376	0.0367738	0.19151
dadA	3541.97	0.532385	0.0369809	0.191593
pqiB	362.299	0.5845	0.0369561	0.191593
rpsF	115629	0.422199	0.0369476	0.191593
ydfG	3209.33	0.511751	0.0368509	0.191593
carB	4890.86	-0.456409	0.0370833	0.191876
xylB	138.011	-0.835264	0.0373265	0.192886
cueO	4660.48	0.407314	0.0375157	0.193365
yjeN	31.9767	2.68971	0.0374823	0.193365
rmuC	227.628	0.67447	0.0380485	0.195859
pncA	199.987	-0.620569	0.0381851	0.19631
glmY	18913.4	1.52973	0.03861	0.198241
livJ	15633.7	0.648153	0.038709	0.198241
pflB	17023.6	0.602644	0.0386677	0.198241
yaiW	264.585	-0.581875	0.0387994	0.198451
btuE	385.404	-0.622811	0.0390396	0.198535
dppF	362.208	0.758664	0.0388737	0.198535
kefB	226.096	0.817575	0.0390045	0.198535
sdhC	4250.99	0.555714	0.0389222	0.198535
ybgQ	40.3513	1.8222	0.0391128	0.198535
yggL	2920.92	-0.399966	0.0390646	0.198535
glnD	697.151	-0.701627	0.0392387	0.198922
yidA	427.052	-0.713527	0.0394297	0.199638
sodB	32575.9	0.437683	0.0396046	0.200271
iap	262.248	-0.89197	0.0399365	0.201694
rcsA	125.037	-0.843082	0.0400511	0.201887
yoaC	242.236	-0.656142	0.0400753	0.201887
eutG	44.5978	1.25435	0.0404951	0.203746
scpB	56.8868	-1.26131	0.0408507	0.205278
yfhL	1048.67	-1.24038	0.0409251	0.205394
ldhA	13034.6	0.607842	0.0410161	0.205593
acs	7171.72	0.425531	0.0410775	0.205642
coaE	1028.88	-0.755918	0.0411746	0.205642
hdfR	239.382	-0.779423	0.0411798	0.205642
gpr	1401.73	0.438283	0.0413438	0.206205
yedZ	172.744	-1.04087	0.0415613	0.207032
ygdD	517.914	0.786721	0.0418948	0.208434
ypfM	386.684	-1.08833	0.0419689	0.208544
yecS	208.892	0.771303	0.0424138	0.210234
yegS	76.9137	-1.03753	0.0423685	0.210234
yibI	63.614	1.74413	0.0426073	0.210932
fldA	6381.54	0.935183	0.0427062	0.211161
tatB	1048.66	0.827988	0.0430615	0.212134
tusE	650.954	-0.6808	0.0430493	0.212134
wzc	33.2246	1.3613	0.0429839	0.212134
yhaJ	694.297	-0.560115	0.0431282	0.212201
fabD	6051.83	0.789195	0.0437957	0.21471
ppdA	24.9679	1.33686	0.0438119	0.21471
rprA	609.42	1.34259	0.0437526	0.21471
ubiG	787.363	-0.5249	0.0438522	0.21471
ackA	2102.08	-0.414077	0.0440001	0.215171
gtrS	515.366	0.842339	0.0443485	0.216611
tam	134.271	-0.793933	0.0444232	0.216712
cspB	631.835	0.75707	0.0449448	0.217667
hlyE	46.5376	-1.03307	0.0447696	0.217667
htpG	37721.7	0.584865	0.0449328	0.217667
intS	202.243	-0.605177	0.0448754	0.217667
psiF	136.996	-0.744058	0.0449169	0.217667
wrbA	1073.31	-0.533852	0.0449325	0.217667
panD	8636.3	0.725978	0.0450161	0.21775
gadX	178.163	-0.652804	0.0451505	0.218137
hcaB	43.4692	1.19434	0.045301	0.218601
tsaD	2900.1	0.588679	0.0459729	0.22131
zwf	3450.17	0.418392	0.0459586	0.22131
ydiJ	3520.82	1.00942	0.0460893	0.221604
waaU	828.491	-0.693209	0.0463092	0.222395
ygiC	803.761	-0.637321	0.0464414	0.222763
otsA	672.756	-1.46364	0.0467546	0.223998
csiR	233.371	0.672243	0.046914	0.224193
ftsE	1871.36	0.38461	0.0469196	0.224193
gtrA	651.398	-0.592173	0.0469631	0.224193
mtgA	95.5236	0.779045	0.0475205	0.226584
yeiL	34.5658	-1.33883	0.0477542	0.227428
hscB	403.221	0.745027	0.0479556	0.228116
dacC	1113.36	0.521726	0.048094	0.228415
fliK	49.6824	-1.03668	0.0481324	0.228415
rhaB	19.5452	1.79888	0.0483696	0.228729
tauC	36.1849	1.26257	0.0482585	0.228729
yfeK	1174.43	-0.734832	0.0483624	0.228729
folP	5726.75	0.4548	0.0485757	0.229292
yceJ	47.6707	1.09291	0.048603	0.229292
ygcP	45.5434	-1.12958	0.0489253	0.230541
yohF	41.7966	-1.15923	0.0492584	0.231838
fepE	30.4551	-1.34091	0.049385	0.23189
gpp	430.201	-0.487102	0.0493582	0.23189
cydA	4405.31	1.04633	0.0495785	0.232324
yahO	1785.27	-0.717198	0.0495933	0.232324
mmuP	236.511	0.88623	0.0498046	0.23277
puuB	213.805	0.632911	0.0497483	0.23277
apaG	77.0682	-0.979642	0.0499647	0.233246
rbbA	663.41	0.535954	0.0502515	0.23404
ydcJ	126.269	-0.990293	0.0502222	0.23404
bcsG	293.064	0.76897	0.0503137	0.234058
yhiI	1383.35	0.44136	0.0504728	0.234526
mdh	26811.8	0.391842	0.0506534	0.235093
mhpC	5756.18	0.938531	0.0510271	0.23628
mprA	825.849	-0.669287	0.0509704	0.23628
tktA	9142.64	0.578291	0.0512026	0.236819
aroC	946.906	0.485322	0.0513939	0.237334
ydiU	648.769	-0.656964	0.0514321	0.237334
yqjI	248.958	0.68443	0.0520844	0.240067
ypjC	31.9773	-1.26965	0.0524101	0.241291
yqgE	663.015	0.444117	0.0524767	0.241321
yhdJ	107.372	0.869001	0.0525763	0.241383
yjaH	390.722	0.778488	0.0526106	0.241383
rplW	23339.6	1.03431	0.0527872	0.24164
sfmH	54.1054	1.25439	0.0527711	0.24164
pspG	397.844	0.537968	0.0532764	0.243324
yciA	454.686	-1.10074	0.0532612	0.243324
frdB	250.924	0.630099	0.0534753	0.243901
serA	10602.2	0.450998	0.0535244	0.243901
ghrA	3015.46	0.50405	0.0542775	0.246
insH1	105.148	-0.9437	0.0542773	0.246
ybdL	561.663	0.586458	0.0542853	0.246
yehQ	63.7353	1.0418	0.0542918	0.246
yfeS	176.603	-0.845978	0.0542136	0.246
insK	133.165	-0.777544	0.0544656	0.246509
dpiA	143.785	-0.72081	0.0548924	0.247691
ecpB	28.1956	1.32746	0.0549121	0.247691
yafJ	1132.22	0.622683	0.0548294	0.247691
dhaK	6149.91	0.402554	0.0551797	0.248619
argH	2436.87	0.699925	0.0554865	0.248631
cheB	28.8625	1.32592	0.0554066	0.248631
relE	804.097	0.781924	0.055315	0.248631
yfbP	62.8158	-1.01334	0.055303	0.248631
yqaA	196.982	0.863309	0.0554925	0.248631
glcB	7441.94	-0.526881	0.0559304	0.248826
malX	165.971	0.646276	0.0558334	0.248826
nusA	24034.8	0.63846	0.0558145	0.248826
rhsC	134.086	1.12777	0.0559405	0.248826
xylR	225.409	-0.566868	0.055821	0.248826
ybhD	59.1016	-1.12317	0.055663	0.248826
yliE	287.34	-0.543195	0.0559703	0.248826
azuC	1393.39	1.22375	0.0561304	0.249261
gshA	1596.63	-0.412802	0.0563075	0.249608
ycdU	27.4715	1.35845	0.0563953	0.249608
yddB	154.863	-0.679583	0.0563361	0.249608
cobS	1011.02	0.495808	0.0566178	0.250317
flhA	110.566	0.921121	0.0567036	0.25042
fabG	6739.33	0.511974	0.0569405	0.25119
lpxD	3154.45	0.724518	0.0571076	0.25144
pabC	624.77	-0.736845	0.0571226	0.25144
rhtB	604.403	0.540978	0.0572262	0.25162
erpA	3001.2	-0.568167	0.0573135	0.251728
lspA	1138.21	0.631523	0.0576776	0.252773
ykgO	7737.35	-1.1217	0.0576301	0.252773
narJ	78.5078	1.12401	0.057918	0.253549
dtpA	328.842	0.670124	0.0580977	0.253589
queF	459.115	-0.687443	0.0580275	0.253589
yjfY	58.1406	-1.02538	0.0581168	0.253589
glk	1071.66	0.476986	0.0582141	0.253738
ebgC	18.234	-1.55783	0.0584357	0.254427
yajC	8840.73	0.537504	0.0585012	0.254436
yhaL	739.834	0.77082	0.0587059	0.25505
yjhQ	74.2388	0.953622	0.0588263	0.255296
yebV	475.23	-0.911459	0.0589624	0.255334
ypdB	243.909	-0.870056	0.0589104	0.255334
eutM	98.9512	0.784814	0.0592841	0.255495
fliF	36.6112	1.70621	0.0592944	0.255495
htpX	15922.5	0.552084	0.0596281	0.255495
kbaZ	155.686	-0.758956	0.0592517	0.255495
rpsO	157717	0.856576	0.0591184	0.255495
rpsS	17570.6	1.19937	0.0593731	0.255495
valY	454.873	1.19717	0.0594983	0.255495
yehU	225.101	-0.812199	0.0596343	0.255495
yggS	561.884	0.572927	0.0595451	0.255495
ylbA	525.454	-0.687174	0.0596368	0.255495
purD	1299.06	0.514064	0.0599056	0.256373
pyrL	2481.54	-1.54286	0.0601817	0.25728
ybaP	109.804	-0.822961	0.0604949	0.258344
gcvR	599.72	-0.821182	0.0608203	0.259457
fumB	58.7628	-0.893428	0.061191	0.260761
rtcA	181.104	0.775129	0.061416	0.261165
yhdZ	69.7712	-0.855967	0.0614048	0.261165
yfeD	594.531	-0.721857	0.0616628	0.261936
rzpR	18.8755	1.47015	0.0618456	0.262157
sibA	1579.4	1.38749	0.0618361	0.262157
lysC	3363.03	-0.679963	0.0619403	0.262281
livF	1483.99	0.37655	0.0624336	0.263258
moaA	392.148	0.508863	0.0623739	0.263258
nadE	2056.6	0.357478	0.0624198	0.263258
ompA	110896	0.496884	0.0623242	0.263258
ogrK	273.21	-0.82367	0.0625469	0.263439
yohK	75.5881	0.994498	0.0626079	0.263439
ymdA	38.7938	-1.26891	0.0627812	0.263892
bcsE	630.45	-0.427515	0.0629547	0.264154
lysR	82.2803	-0.814379	0.0630413	0.264154
ydiS	37.9573	1.25511	0.0630331	0.264154
arsB	142.276	0.963765	0.0631554	0.264356
yejM	417.245	-0.595295	0.0635406	0.265659
ynfK	231.11	-0.718191	0.0635993	0.265659
rrlC	37160.8	1.07384	0.0636882	0.265754
pspE	4794.89	-0.433618	0.0640653	0.26705
gloB	470.214	-0.952494	0.0646366	0.268593
higB	225.328	-0.60014	0.0645524	0.268593
ymgD	524.692	-0.600184	0.0646018	0.268593
accA	5775.25	0.425474	0.0651522	0.270175
acpP	31051.9	-0.377113	0.0652728	0.270175
chpB	257.832	0.670983	0.0653469	0.270175
metK	5080.55	0.322459	0.0653541	0.270175
oppB	267.625	1.10395	0.0651855	0.270175
ydcS	190.476	-0.728121	0.0657311	0.271454
nupG	922.845	0.533863	0.066406	0.27371
pssA	1976.3	-0.770314	0.0664139	0.27371
rfbA	4350.61	0.381373	0.0665127	0.273836
ccmB	91.7752	0.847083	0.0667054	0.274347
fabB	9822.31	0.548155	0.0670778	0.275314
yfiN	75.5253	-0.923123	0.0670591	0.275314
malF	212.372	1.31328	0.067195	0.275513
mdtO	20.0873	1.4461	0.0674749	0.276096
yhaI	17.9321	-1.83944	0.0674326	0.276096
csgG	129.246	-0.873311	0.0676326	0.276155
glcD	1033.92	-0.460694	0.0676545	0.276155
yfiL	48.7538	-1.09123	0.0676958	0.276155
phnC	38.99	-1.10617	0.0677889	0.276254
adk	6287.46	-0.37077	0.0682794	0.277265
chiA	605.85	1.70328	0.0682508	0.277265
gpt	20667.3	0.735102	0.0681434	0.277265
hybB	54.5564	1.29164	0.0684066	0.277265
lptF	2676.83	0.386784	0.0684521	0.277265
ykgF	1113.97	0.480181	0.068409	0.277265
dcuA	3126.23	0.380013	0.0686271	0.277529
waaY	782.916	-1.10687	0.0687248	0.277529
yhaV	236.805	0.741786	0.068691	0.277529
mukB	3351.45	-0.587173	0.0688939	0.277932
dam	299.689	0.562839	0.0694635	0.279948
thiQ	22.1343	-1.29907	0.0697695	0.280899
yahG	92.4249	-0.713347	0.070026	0.281649
entF	221.4	-0.745194	0.070181	0.281708
ybaO	107.477	-0.676874	0.0701277	0.281708
torC	28.7928	1.22834	0.0702856	0.281845
marA	569.435	-0.659686	0.0706965	0.283124
nrfE	40.672	1.31592	0.0707456	0.283124
aldA	7322.97	-0.659564	0.0711348	0.28345
prlC	5919.8	0.395108	0.0711806	0.28345
rnr	2063.11	0.370687	0.0711443	0.28345
sdhD	724.134	1.55818	0.0710662	0.28345
smrB	1242.51	0.554445	0.0711322	0.28345
pcnB	1684.02	-0.373697	0.0712684	0.283518
malM	891.779	-0.502675	0.0714392	0.283916
ddlB	950.291	0.408678	0.0717991	0.285064
fur	3763.48	-0.966665	0.0719675	0.285438
pepP	1685.68	0.406572	0.0720357	0.285438
gntR	482.787	-0.417928	0.0722422	0.285748
yihM	103.347	-0.796719	0.0723277	0.285748
yqeA	67.8703	-1.00619	0.0723059	0.285748
atpC	5838.47	0.769694	0.0727869	0.285761
entE	33.3812	1.96679	0.0727096	0.285761
galM	1484.64	0.405873	0.0725361	0.285761
hsdS	280.148	-0.530984	0.0727304	0.285761
rsmD	351.274	0.525664	0.0728923	0.285761
yeaX	50.6759	-1.13027	0.0725205	0.285761
yegE	246.192	-0.550892	0.0726925	0.285761
ygbE	124.723	-1.31445	0.0729127	0.285761
yicT	18.8383	1.90924	0.0729723	0.285761
folX	1070.79	0.635962	0.0732332	0.286503
ilvH	838.964	-0.471921	0.0735628	0.287512
cpxP	1715.4	-0.850286	0.0737584	0.287995
glrR	175.03	0.55086	0.073849	0.288069
ykfG	17.9832	1.48056	0.0739256	0.288087
pflD	87.2957	-0.785816	0.0740752	0.28839
typA	16969.5	-0.795673	0.0745128	0.289812
galP	118.359	0.665086	0.075404	0.291582
leuB	4300.46	0.390466	0.0753052	0.291582
nuoA	2173	0.634143	0.0753649	0.291582
pyrI	639.396	-0.514928	0.075255	0.291582
yegP	439.33	-0.699599	0.0753223	0.291582
yhbE	8322.16	0.927784	0.0751405	0.291582
gudX	66.9077	0.970668	0.076165	0.293895
purB	1800.05	-0.475701	0.0762221	0.293895
rpiR	326.177	-0.587039	0.0761294	0.293895
yhbO	42.2251	-1.30624	0.0766245	0.295163
ycjQ	50.4333	0.943006	0.0769446	0.296111
glnL	150.278	-1.02112	0.0771481	0.296134
melA	396.471	-0.445597	0.0773935	0.296134
ybhG	134.37	0.809929	0.0773626	0.296134
yieE	142.877	0.59782	0.0772812	0.296134
ykgR	40.3415	-1.70089	0.0771376	0.296134
ynfM	120.783	-0.655859	0.0773044	0.296134
sufD	121.179	0.6432	0.0775478	0.296441
psiE	40.3193	1.04495	0.0778182	0.297191
ade	260.149	-0.56421	0.078205	0.298385
fre	1077.4	-0.367405	0.0783923	0.298531
infC	25410.1	0.82918	0.0783885	0.298531
yadE	141.827	-0.701779	0.0790063	0.300584
gcvT	2428.23	0.380285	0.0796141	0.302474
yphH	221.502	-0.548624	0.079654	0.302474
cydD	414.767	0.518077	0.0798354	0.302607
cynT	81.1992	0.855276	0.0799908	0.302607
sufC	60.0311	0.797172	0.079948	0.302607
yjaZ	62.1003	-0.856899	0.0799906	0.302607
flgM	211.736	-0.80368	0.0801665	0.3027
malE	3382.14	-0.893999	0.0800979	0.3027
glnG	265.533	-0.524586	0.0804389	0.303357
hcaE	259.475	0.720255	0.0804916	0.303357
dfp	1572.31	0.441417	0.080784	0.303653
murA	3613.94	0.346816	0.0806955	0.303653
ppsA	45.4185	-1.45934	0.0807975	0.303653
plsB	1691.08	-0.358727	0.0812371	0.305019
sodA	9005.32	-0.670218	0.0816599	0.30632
ecpD	181.564	0.561974	0.0818161	0.306619
fumC	1130.61	0.386675	0.0821904	0.307447
speG	1003.52	0.446216	0.0821485	0.307447
nfrA	565.961	-0.50821	0.0822701	0.307459
zapA	1770.53	-0.835301	0.0823938	0.307634
ileS	12967.2	0.403943	0.0826533	0.308316
yedY	338.911	-0.526639	0.0827623	0.308436
hyaA	27.5131	1.22796	0.083263	0.310014
hyuA	22.4446	-1.27203	0.0834901	0.310395
yefM	2878.93	-0.551174	0.0835202	0.310395
ydhU	34.6476	-1.10839	0.0836506	0.310592
afuB	71.9772	1.24519	0.0838652	0.3111
cysP	1198.65	0.469336	0.0842026	0.311984
perR	92.4318	-0.926079	0.0842591	0.311984
argP	742.402	0.435521	0.0843904	0.312182
yjiN	63.9664	0.88287	0.0845418	0.312454
ftsN	1362.36	-0.414437	0.0846243	0.312471
atoS	81.9952	-1.26137	0.0851334	0.313004
chrR	433.683	-0.541954	0.0852748	0.313004
gntP	320.8	0.49746	0.0853023	0.313004
recG	231.572	-0.499985	0.085315	0.313004
ssrA	5.068e+06	0.845632	0.0852945	0.313004
yfcG	52.1985	-0.94162	0.0849629	0.313004
yraN	80.5623	1.10716	0.0852008	0.313004
eutT	20.8851	1.52753	0.0863753	0.316604
ydbA	152.442	0.654506	0.0864896	0.316734
ispB	2109.94	-0.654309	0.0865886	0.316807
kdsC	618.382	0.441537	0.0867258	0.31702
ydaN	367.249	-0.488723	0.0874556	0.319396
eptB	460.17	-1.19365	0.0878529	0.320264
yicJ	32.9766	1.17937	0.0878011	0.320264
pepA	5252.59	0.607206	0.087978	0.320429
argV	782.7	1.00005	0.0887393	0.320629
ftsK	1868.34	0.434283	0.0881512	0.320629
gatC	79.462	0.879487	0.0886927	0.320629
glsB	315.328	-0.483893	0.0889127	0.320629
leuE	249.382	-0.586672	0.0886965	0.320629
ompR	2822.37	0.425768	0.0886429	0.320629
pstA	411.116	0.707423	0.0887668	0.320629
valZ	462.268	1.06686	0.0888605	0.320629
ybdM	92.4452	-0.723225	0.088205	0.320629
yicH	1077.83	0.510293	0.0888099	0.320629
yjaG	872.777	0.623418	0.0885156	0.320629
yifK	419.727	0.482684	0.0890788	0.32094
sseB	156.569	0.578272	0.0892624	0.321025
yecT	40.8462	-1.37112	0.0892299	0.321025
ryfD	4730.46	-2.39411	0.0896073	0.321976
yahJ	918.551	0.493736	0.0897474	0.322191
argT	4631.73	0.405555	0.0901295	0.322408
dkgB	635.514	-0.508748	0.0901132	0.322408
hofM	286.777	1.13785	0.0900799	0.322408
lacI	29253.6	0.710884	0.0900136	0.322408
malQ	562.61	-0.478635	0.0903336	0.32285
cobC	37.1208	-1.11406	0.0906288	0.322884
proQ	5313.16	-0.636173	0.0906651	0.322884
prpR	38.3432	-1.09324	0.0905487	0.322884
yhfK	158.231	-0.774631	0.0904263	0.322884
cusC	48.4888	-1.18701	0.0909918	0.32376
cycA	2808.64	0.46747	0.0911127	0.323903
murQ	363.356	0.580981	0.0913639	0.324221
rarA	274.728	0.609523	0.0913602	0.324221
atpB	6854.51	0.492364	0.0917373	0.325258
yihI	3702.74	0.905878	0.0919588	0.325755
ydjN	1866.77	0.448053	0.0921321	0.326081
hybF	46.5536	1.43237	0.0925939	0.32609
spf	4676.27	1.12352	0.092528	0.32609
ybhI	35.958	1.2884	0.0928666	0.32609
ycbZ	550.553	-0.476513	0.0927554	0.32609
yeaO	1025.84	-0.541074	0.0927923	0.32609
ygcB	100.285	-0.804675	0.0926511	0.32609
yggU	89.0103	1.17079	0.0924394	0.32609
yghO	55.3076	0.978434	0.0926279	0.32609
yiaA	34.3066	-1.26585	0.092232	0.32609
cybB	887.361	0.561049	0.0929656	0.326152
era	1569.48	0.469484	0.0931913	0.326658
rsmH	1657.91	0.517568	0.093319	0.32682
psd	1335.43	0.507425	0.0935033	0.326895
rpsE	44315	0.82138	0.0934225	0.326895
holC	489.864	-0.719755	0.0936581	0.327151
appB	109.62	0.879182	0.0939609	0.327637
yccB	17.4637	1.4851	0.0938876	0.327637
caiD	118.339	1.19413	0.0940991	0.327834
yghB	454.96	-0.491825	0.094547	0.329109
nrdH	213.571	0.901515	0.0948079	0.329731
pflA	778.255	0.377084	0.0951876	0.330765
nanE	115.344	0.610559	0.0953923	0.331189
tsaA	104.306	0.759283	0.095611	0.331474
yjiT	346.714	-0.488618	0.0956397	0.331474
paaY	131.753	-0.617672	0.0961178	0.332843
yddM	385.257	0.610443	0.0962594	0.333046
hemA	1131.64	-0.50931	0.0964332	0.333359
osmY	522.243	0.666903	0.0969002	0.334685
ybbP	180.203	0.565727	0.0971175	0.335147
rpsN	27530.2	0.491498	0.0973356	0.335611
sfsA	448.238	0.61947	0.0975197	0.335669
tdcD	54.6922	0.846682	0.0974696	0.335669
macB	1525.86	-0.80278	0.0980332	0.335994
mdtL	36.005	-1.05563	0.097723	0.335994
ybhK	231.018	-0.477656	0.0980051	0.335994
ydjE	72.6624	-0.816532	0.0979582	0.335994
yhdP	447.762	-0.706969	0.0977891	0.335994
bssR	91.476	-0.866015	0.0985988	0.336177
fepA	84.469	0.937674	0.0990088	0.336177
hisS	3573.21	0.563317	0.0982001	0.336177
ilvB	2375.55	0.625423	0.0986535	0.336177
insB1	45.126	1.23757	0.0983605	0.336177
lsrK	143.439	-0.55991	0.0986999	0.336177
pgm	2737.56	0.448902	0.0989544	0.336177
ppc	10085	-0.319749	0.0989226	0.336177
rhaS	117.297	-0.70588	0.0989298	0.336177
yhfL	144.379	-0.698819	0.098879	0.336177
yhfW	30.326	1.94076	0.0987333	0.336177
csrD	669.403	0.462992	0.0995767	0.337565
trg	139.813	-0.781908	0.0995902	0.337565
ygaC	239.82	-0.561506	0.0996701	0.337565
dcuB	30.7918	1.05951	0.0999848	0.338345
birA	313.276	0.52312	0.100814	0.340004
lolE	382.024	0.507376	0.100747	0.340004
malP	717.636	-0.7709	0.100796	0.340004
ymdF	84.8871	-0.819837	0.100678	0.340004
trmL	253.514	-0.575004	0.101148	0.340284
ybiW	84.9466	-0.792867	0.101043	0.340284
yijF	18.6631	-1.39889	0.101152	0.340284
ecpR	28.5925	-1.26267	0.101667	0.340564
rpsM	30552.2	0.640741	0.101488	0.340564
rrsD	3668.02	0.796472	0.101595	0.340564
wecB	227.057	0.677763	0.101745	0.340564
wecH	37.4282	-0.936515	0.101736	0.340564
ygbA	64.3038	-0.853389	0.101732	0.340564
hyaD	36.1628	1.18269	0.101966	0.341019
lrhA	1279.45	-0.567653	0.102208	0.341544
ppiC	2004.32	-0.720203	0.102532	0.342343
intR	245.403	0.675721	0.102746	0.342773
poxB	315.088	-0.558208	0.10335	0.344213
yeaC	3652.04	-0.51071	0.103325	0.344213
yjiG	41.3514	1.02561	0.103541	0.344563
selA	316.322	0.53657	0.104129	0.346232
glmU	2302.93	-0.347967	0.104278	0.346441
ybiR	392.187	0.912558	0.104437	0.346681
ydiO	146.793	-0.624995	0.104708	0.347295
dcuD	33.856	1.08511	0.105065	0.347603
sokC	643.516	0.975846	0.105075	0.347603
ttdR	35.8739	-1.11673	0.104965	0.347603
ysaB	51.7767	-0.982508	0.105148	0.347603
mrr	666.552	0.702934	0.105467	0.348084
phnN	27.5006	1.04401	0.105403	0.348084
lsrR	176.153	0.547194	0.10568	0.348499
yjhF	77.1458	0.733128	0.105811	0.348646
cysK	20015.6	-0.276543	0.106103	0.34932
yecE	117.841	0.637039	0.106349	0.349845
envZ	394.662	0.669165	0.10655	0.350219
fhuD	24.4135	-1.37884	0.107379	0.352445
rplJ	106147	0.851909	0.107404	0.352445
pstC	701.72	0.407749	0.107562	0.352676
mdtK	3176.19	0.431554	0.107714	0.352886
arpA	32.7222	-0.989467	0.108713	0.354711
csdA	469.83	-0.445698	0.108635	0.354711
flk	362.001	-0.774937	0.108445	0.354711
malI	178.767	0.58784	0.108543	0.354711
yniB	346.521	-0.495821	0.108705	0.354711
deoB	7892.8	0.573238	0.108954	0.355209
aes	92.5362	-0.628486	0.110002	0.358335
amiC	838.047	0.558442	0.110323	0.359088
yeaK	1339.88	-0.554256	0.11093	0.360769
ycjS	24.0116	1.2194	0.111417	0.36206
cyoA	12903.9	0.384287	0.11157	0.362264
asnU	108.612	-0.80139	0.111928	0.362839
pyrE	314.716	-0.680017	0.111924	0.362839
modE	409.84	-0.613764	0.112256	0.363608
slyX	3311.53	-0.379113	0.11245	0.363941
rcsD	1436.76	0.470275	0.112936	0.365219
yceF	671.604	-0.469861	0.113442	0.366336
ynfG	51.0444	-0.813122	0.113464	0.366336
cspG	797.567	0.432204	0.114728	0.36974
eutB	75.0278	-0.735967	0.114866	0.36974
fadH	241.399	-0.500187	0.115071	0.36974
feoC	61.8556	1.27397	0.114924	0.36974
yceA	1666.53	-0.715099	0.11491	0.36974
yeeY	155.386	-0.57567	0.115024	0.36974
yggW	283.992	0.471672	0.116365	0.373599
ugpQ	281.441	0.52368	0.116779	0.374327
yhiM	61.6504	-0.797816	0.116757	0.374327
acrA	5351.77	0.640727	0.117148	0.375211
yejF	115.125	-0.823107	0.117293	0.375376
yhhY	113.085	-0.58916	0.11744	0.375546
rob	1849.05	-0.321249	0.11779	0.376365
nfi	129.809	0.72002	0.118369	0.377601
ydeA	72.7271	0.693494	0.118459	0.377601
yicR	175.034	0.666998	0.118291	0.377601
asnS	7101.34	-0.339392	0.119304	0.379088
narP	956.541	-0.393238	0.119053	0.379088
nikR	417.84	0.566279	0.119234	0.379088
yajG	5489.93	0.376819	0.119145	0.379088
dmlA	154.712	-0.55621	0.119621	0.379494
waaF	371.02	0.689078	0.119597	0.379494
tdcB	85.6084	-0.897916	0.119863	0.379666
yoeB	631.745	0.780346	0.119865	0.379666
yfcI	637.292	0.353264	0.120363	0.380829
ypdA	85.3626	0.761632	0.120422	0.380829
cmtA	38.2559	-1.02091	0.120962	0.381635
yhgN	450.578	0.828002	0.120883	0.381635
yieP	380.363	-0.56022	0.120914	0.381635
opgC	99.0116	-0.741916	0.121362	0.382116
raiA	2031.24	-0.690986	0.1214	0.382116
rrlA	44091.1	1.20424	0.121291	0.382116
infB	22460.5	0.646535	0.121864	0.383276
yggI	108.896	-0.610525	0.122114	0.383759
agaS	36.7395	1.31345	0.122241	0.383858
yihD	950.61	1.08534	0.122476	0.384294
ldrB	28.897	1.45531	0.123045	0.385777
opgB	708.57	-0.443954	0.123194	0.385945
rihB	34.6492	-0.931361	0.12356	0.386788
acnB	54796.8	0.30153	0.124479	0.38911
bcp	3234.98	-0.515342	0.124519	0.38911
sdaB	189.422	0.594589	0.124787	0.38911
yaiX	22.4761	1.6926	0.124596	0.38911
yqhD	1272.71	0.426759	0.124754	0.38911
adhE	5270.83	-0.30138	0.125079	0.389417
lsrD	61.172	-0.780324	0.12502	0.389417
osmC	1728.04	-0.799602	0.125497	0.390342
setA	369.673	-0.545232	0.125571	0.390342
phoQ	632.25	0.550311	0.125719	0.390499
tyrB	2016.14	0.328934	0.126129	0.391468
glgX	1145.55	0.333792	0.126453	0.391868
ybjC	117.789	1.06099	0.126381	0.391868
nrdI	28.7946	1.31272	0.126733	0.391872
pheS	1899.86	0.609252	0.126687	0.391872
uvrD	925	0.470144	0.126748	0.391872
chaB	125.606	-0.65604	0.126911	0.392076
cysI	2916.34	-0.402634	0.127246	0.392777
dcm	422.028	-0.442111	0.127488	0.392777
flgE	39.0498	0.918789	0.12749	0.392777
yfgD	1118.53	-0.620875	0.12753	0.392777
dmsD	295.374	0.496323	0.128673	0.395993
ispA	478.072	-0.452244	0.129038	0.396106
sroH	4464.45	-1.13667	0.12889	0.396106
ycaN	179.447	-0.481884	0.129065	0.396106
ytjC	1382.42	0.425963	0.129105	0.396106
cysW	490.348	0.527386	0.129411	0.39674
yobA	1055.56	0.356458	0.129551	0.396867
yfcU	154.226	0.692038	0.130018	0.397993
trpE	662.887	-0.457228	0.130135	0.398047
mokB	498.315	-0.925772	0.130292	0.398226
yafE	175.231	0.827942	0.130419	0.398309
leuQ	334.74	1.13785	0.130818	0.399223
asmA	704.011	0.425526	0.131262	0.399969
yhhW	421.843	0.603763	0.131201	0.399969
waaS	708.029	-0.597449	0.131809	0.401332
dhaR	163.814	-0.529564	0.13227	0.40177
fadD	894.101	0.307634	0.132501	0.40177
hflC	2981.31	0.489605	0.132357	0.40177
ilvA	854.323	0.439927	0.132533	0.40177
macA	533.976	0.555518	0.132554	0.40177
yigP	388.579	0.407279	0.13243	0.40177
wza	28.1259	1.00793	0.132714	0.401951
metN	2584.37	0.671071	0.132981	0.402216
ypdF	24.805	1.0875	0.133002	0.402216
fabR	1301.66	0.821718	0.133412	0.403153
abgB	75.5276	0.62605	0.133682	0.403663
yhfT	42.4782	1.12821	0.133956	0.404187
aceA	6716.62	-0.286559	0.13479	0.406398
npr	131.442	-0.750935	0.135134	0.407129
groS	66593.9	0.464466	0.135427	0.407705
prmC	87.1757	0.634993	0.135657	0.40809
dkgA	233.577	-0.802161	0.136846	0.411206
yedL	126.155	-1.23505	0.136898	0.411206
racR	735.83	-0.456508	0.137038	0.411318
clsA	967.831	0.576439	0.137229	0.411584
trkG	187.933	-0.472973	0.13758	0.412327
lpoB	574.012	0.530238	0.137933	0.413077
ccmD	31.7499	1.06007	0.138252	0.413415
wecF	242.149	0.431123	0.138228	0.413415
ygfT	124.108	0.532822	0.138469	0.413756
frlB	47.8627	-0.901306	0.13863	0.41393
ycfZ	18.5737	-1.26657	0.138977	0.414656
ecnA	75.9888	0.806951	0.139257	0.415183
alkA	109.184	0.569021	0.139469	0.415507
ddpA	55.7147	-0.829727	0.140255	0.417517
nagE	3751.95	1.09144	0.140352	0.417517
narX	548.907	-0.355321	0.140612	0.417979
putP	1449.88	0.380718	0.141199	0.419414
yagU	1921.38	0.455778	0.141599	0.42029
yegV	134.214	0.940861	0.142196	0.42175
astC	218.182	0.595289	0.142421	0.421793
yiaR	50.2708	0.881292	0.142418	0.421793
frwB	37.2325	-0.958941	0.14278	0.421921
valU	1115.84	0.953356	0.14273	0.421921
yobF	1979.26	-1.08336	0.142706	0.421921
yihS	98.5269	-0.577517	0.143742	0.42445
zinT	45036.4	-0.515547	0.144043	0.425027
hemD	249.31	0.616908	0.144241	0.425279
kduI	71.1827	-0.749597	0.14434	0.425279
ispD	348.087	-0.536774	0.144847	0.425523
lptC	509.806	0.456014	0.144731	0.425523
smg	1271.63	0.33196	0.144954	0.425523
yedI	692.281	0.486705	0.144931	0.425523
yncG	58.3626	-1.04328	0.144766	0.425523
ompC	35131.1	0.383635	0.145379	0.425526
rnpA	3511.78	0.48195	0.145221	0.425526
ybaK	584.866	0.496912	0.145373	0.425526
yhaO	114.107	0.59695	0.145209	0.425526
chbF	156.618	0.644307	0.145579	0.4258
hycF	17.7665	1.08443	0.146119	0.426981
ygfM	39.2705	0.8512	0.146196	0.426981
frr	6821.42	0.621496	0.146544	0.427688
gshB	2996.76	0.377748	0.146781	0.428017
ydjF	329.6	-0.566092	0.146871	0.428017
modC	153.817	0.547207	0.147046	0.428218
clpA	12509.4	0.29585	0.147154	0.428219
aroP	2067.65	0.597682	0.147444	0.428752
gfcE	69.7648	0.608687	0.147562	0.428785
yegH	178.072	0.455065	0.14782	0.429224
hyaC	22.7424	1.06855	0.148414	0.430014
pgk	13172.1	0.500539	0.148358	0.430014
rsmC	1483.23	0.344113	0.148333	0.430014
speA	5086	-0.379046	0.1487	0.430222
sucD	7345.64	0.281931	0.148685	0.430222
damX	2105.34	0.395969	0.14904	0.430841
rsmA	373.055	-0.418348	0.149129	0.430841
gspM	22.5564	-1.01012	0.149408	0.431336
ftsY	3403.22	0.411952	0.149687	0.43183
yigM	156.028	0.529421	0.150008	0.432447
otsB	76.2272	0.639282	0.150299	0.432973
yjiA	678.258	-0.406931	0.150429	0.433037
yibQ	100.86	-0.793273	0.150912	0.434117
moeB	194.114	0.547688	0.151327	0.434998
frc	47.4383	-0.741011	0.151562	0.435049
yhbP	88.563	0.619952	0.151533	0.435049
gstA	2610.6	0.33364	0.151814	0.435461
yidL	115.146	-0.606539	0.152027	0.435761
wzxB	736.14	-0.419965	0.152466	0.436321
yahN	51.6956	-0.754153	0.152436	0.436321
yjgH	57.8009	-0.712335	0.152549	0.436321
ytfL	826.25	-0.349798	0.153211	0.437902
aroD	481.877	-0.488504	0.153724	0.438792
arsC	137.554	0.615012	0.15391	0.438792
eutR	85.6145	-1.04189	0.15407	0.438792
yafS	167.139	-0.592277	0.153834	0.438792
ymjD	28.9468	-1.61465	0.153964	0.438792
murF	685.285	0.405457	0.154291	0.43911
exbB	438.945	0.649608	0.154531	0.439169
loiP	614.747	-0.450771	0.154422	0.439169
ybeX	2395.86	0.383467	0.154777	0.439558
hofN	18.8793	1.33828	0.155075	0.440093
patD	378.535	-0.633546	0.155551	0.44082
ygcU	40.5646	-0.815794	0.155512	0.44082
gluQ	189.968	-0.509731	0.156015	0.441822
yhfS	69.8908	0.788419	0.156159	0.441918
tgt	2414.1	0.804279	0.1564	0.442287
dmsC	140.322	0.691391	0.156721	0.442882
murB	1333.9	-0.513518	0.157833	0.44542
tqsA	142.14	-1.5509	0.157841	0.44542
intA	762.369	-0.416916	0.158746	0.447032
rpmD	13384.2	0.618275	0.158684	0.447032
yjdI	45.667	-0.751476	0.15871	0.447032
yjcB	462.516	-0.814297	0.158945	0.447276
waaC	206.512	0.468784	0.159092	0.447378
metR	768.517	0.463876	0.159251	0.44751
rhmR	28.4402	1.12165	0.159507	0.447916
dhaM	1790.91	-0.287233	0.15973	0.448228
asnW	62.8506	-1.73031	0.159892	0.44832
yqaB	834.581	-0.506178	0.159986	0.44832
rplK	106967	0.509034	0.160214	0.44833
yhaC	31.6646	-0.920568	0.160161	0.44833
glnX	287.832	1.21588	0.160933	0.450028
gspD	73.0318	-0.775242	0.161534	0.451394
gabP	83.0637	-0.788554	0.161718	0.451595
yggT	768.238	0.381547	0.162051	0.452209
nfrB	189.527	1.00859	0.162384	0.452226
radA	549.639	0.405057	0.162395	0.452226
yfjJ	40.8695	-0.862166	0.162366	0.452226
caiE	24.7647	1.45356	0.163178	0.453776
yiaB	47.1082	-1.33152	0.163075	0.453776
yjdJ	71.9942	-0.92568	0.163697	0.454587
yjiE	153.321	-0.588084	0.163641	0.454587
folD	1496.56	0.289953	0.164037	0.455152
tyrV	24.2913	1.67677	0.164127	0.455152
dksA	15906.5	-0.626614	0.1648	0.456701
queG	192.818	0.81675	0.165394	0.458033
cvrA	162.159	0.530625	0.165988	0.45806
hslV	20257.3	0.720696	0.166775	0.45806
recR	1144.38	0.631463	0.166019	0.45806
rpoH	8266.47	0.591074	0.165671	0.45806
rrfF	139945	0.925923	0.166101	0.45806
ryjA	597.584	0.799158	0.166628	0.45806
tufA	22983.4	0.444096	0.166764	0.45806
ubiX	230.127	-0.433928	0.166592	0.45806
ybfC	127.556	0.512911	0.16598	0.45806
yfcO	413.664	-0.442665	0.165948	0.45806
yncL	771.047	-1.02135	0.166358	0.45806
ysaA	43.3952	-0.876199	0.166515	0.45806
yoaA	402.859	0.933598	0.167135	0.458733
hicA	66.4109	-0.638377	0.167733	0.459118
hyfB	56.0533	1.29301	0.167667	0.459118
ybaL	624.322	0.366952	0.167605	0.459118
yegI	107.521	-0.658374	0.167697	0.459118
prfC	4793.9	0.417072	0.16804	0.459645
fecA	135.074	1.04351	0.168768	0.460693
malK	539.364	-0.729267	0.168758	0.460693
yjfN	901.767	0.94696	0.168732	0.460693
amiA	712.654	-0.394198	0.169155	0.461066
ycjR	53.0307	-0.813435	0.169242	0.461066
yjcZ	30.0602	0.988897	0.169249	0.461066
ibaG	2315.44	0.710711	0.169365	0.46107
fsaB	61.6467	0.781104	0.169549	0.461255
cpdB	1422.2	0.552388	0.171022	0.462241
fliD	39.2816	0.85013	0.170508	0.462241
purA	6054.35	-0.532619	0.170577	0.462241
serC	4002.95	0.346175	0.170655	0.462241
spy	399.692	-0.352233	0.171064	0.462241
wcaM	59.5357	0.651549	0.170835	0.462241
xerC	267.167	0.465926	0.170202	0.462241
ydeH	1004.6	-0.637028	0.171043	0.462241
yehB	67.1724	0.604779	0.170094	0.462241
ynfH	126.906	0.640243	0.170522	0.462241
yfcC	76.438	0.953724	0.171197	0.462289
yadG	759.793	0.379996	0.171315	0.462297
gapA	69002.7	0.342712	0.171813	0.462652
intF	1222.07	0.375033	0.171908	0.462652
sibE	7800.42	0.858476	0.171669	0.462652
uvrC	369.542	-0.423548	0.171838	0.462652
frdD	104.455	0.637642	0.172058	0.462746
agaI	21.4419	-1.0424	0.172323	0.462995
murP	75.9562	0.624345	0.172668	0.462995
rnc	1129.82	0.428523	0.172844	0.462995
thiM	244.906	0.791752	0.17262	0.462995
yfeN	71.961	-0.687141	0.172729	0.462995
yjiY	296.076	0.692346	0.17275	0.462995
panE	1103.31	0.497005	0.17366	0.464315
pdxA	376.03	0.493788	0.1738	0.464315
yphC	119.841	0.605065	0.173782	0.464315
znuC	1976.36	-0.527891	0.173529	0.464315
ygiM	707.223	-0.322915	0.174289	0.465312
yidQ	2288.14	-0.785332	0.174591	0.465809
torR	267.848	-0.453781	0.174822	0.466113
dapB	821.657	-0.342594	0.175447	0.466854
murG	775.468	0.33908	0.175681	0.466854
xylG	92.8871	-0.587461	0.175672	0.466854
yfgJ	465.416	-0.371726	0.175589	0.466854
yjjA	718.141	-0.394519	0.175451	0.466854
phoR	524.789	-0.442777	0.175983	0.467346
pgpA	231.91	0.559492	0.176436	0.468239
dhaL	1733	0.330004	0.177013	0.468529
pheU	46.2654	1.26382	0.176986	0.468529
yeiW	86.3399	0.768069	0.176712	0.468529
yohJ	109.11	0.470846	0.176919	0.468529
yiaQ	70.7824	0.70341	0.177365	0.469151
nadR	514.009	-0.352799	0.177491	0.469175
yfgG	370.107	-0.600282	0.177769	0.4696
lysP	1243.15	0.340725	0.179158	0.472943
mhpA	157.429	0.4412	0.17927	0.472943
rssB	158.385	-0.469672	0.17976	0.473302
ychA	894.427	-0.428389	0.179693	0.473302
yhdU	697.363	-0.974197	0.179553	0.473302
hyaB	32.5697	-0.958235	0.180403	0.474372
modF	642.974	-0.682837	0.180312	0.474372
moaE	196.456	0.497061	0.180665	0.474438
rpmJ	20528.1	0.302654	0.180589	0.474438
dxs	1002.61	-0.294589	0.181376	0.475537
ygaY	19.6651	1.07795	0.181439	0.475537
yjjN	38.9142	-0.737231	0.181358	0.475537
serB	1101.48	0.384193	0.181759	0.476064
ppdB	29.9779	0.968308	0.182124	0.476708
rbsR	79.6308	0.621385	0.182259	0.47675
tdcC	128.697	0.541812	0.182794	0.477837
ydgK	434.169	-0.794522	0.18293	0.477882
yehA	23.2022	0.918899	0.18369	0.479556
grxD	11291.7	-0.248787	0.184405	0.481108
ybfQ	23.6721	1.7586	0.184605	0.481317
blr	1063.42	-0.426661	0.185441	0.482525
cbrA	416.84	-0.35891	0.185512	0.482525
pqiA	291.763	-0.410173	0.185305	0.482525
yaaH	416.033	-0.373852	0.18555	0.482525
ygbJ	71.2166	0.560937	0.185708	0.482625
ykgE	1597.03	0.377545	0.186459	0.484261
ybhJ	215.244	-0.413369	0.186808	0.484854
glgC	2410.17	0.280948	0.187377	0.485137
iscU	2338.45	0.477789	0.187395	0.485137
prpB	154.744	0.485868	0.187232	0.485137
wecC	322.937	0.339626	0.187472	0.485137
yrbG	488.947	0.397131	0.187522	0.485137
ftsI	1459.18	-1.08811	0.187951	0.485622
sibB	3903.07	0.768578	0.187929	0.485622
fliJ	32.0525	1.59402	0.188473	0.486657
fabF	13103.8	-0.374626	0.188964	0.487611
chbB	548.466	-0.537762	0.189644	0.487794
hda	382.202	0.552947	0.189173	0.487794
nudL	107.453	-0.493222	0.189642	0.487794
ydcR	302.167	-0.444685	0.189474	0.487794
ydhQ	1539.81	-0.273859	0.189501	0.487794
dapA	6071.63	0.309932	0.190102	0.48866
ynfC	363.247	-0.655243	0.190255	0.488739
astD	98.8315	0.532377	0.19042	0.488851
intD	285.535	0.870457	0.190794	0.48944
yecD	1008.19	0.378839	0.190894	0.48944
rsxE	152.212	-0.489131	0.191621	0.490992
ratA	654.966	-0.332073	0.192056	0.491791
ybiA	54.3627	-0.692633	0.192587	0.492836
rutR	163.679	-0.853131	0.193331	0.494425
yhaH	475.759	0.531942	0.193913	0.495595
ulaE	63.7382	0.765081	0.194067	0.495675
dmsA	126.697	-0.481854	0.19435	0.495946
rna	501.16	-0.380884	0.194613	0.495946
rtn	365.958	-0.88473	0.194668	0.495946
solA	929.074	-0.538732	0.194625	0.495946
ascG	373.701	-0.487117	0.196269	0.499706
dsbE	58.2427	0.703038	0.196882	0.499814
rayT	188.945	-0.408797	0.196845	0.499814
rplE	108700	0.383498	0.196934	0.499814
thrV	33078.3	0.930542	0.196708	0.499814
ygfI	68.2608	-0.624216	0.196446	0.499814
bcsB	147.054	0.484257	0.197112	0.499949
hypA	22.4425	0.943569	0.197259	0.500005
plsY	563.564	0.374189	0.197397	0.500038
mntP	495.1	0.472572	0.198283	0.501964
ygiS	359.311	0.472332	0.198407	0.501964
ddpB	27.6246	0.915084	0.198809	0.502387
intB	1060.32	-0.426437	0.198825	0.502387
potI	223.556	-0.525883	0.199326	0.50302
ydeI	80.2686	0.71521	0.199281	0.50302
acpS	182.081	0.534155	0.199986	0.504051
creC	133.939	0.431287	0.199873	0.504051
pgaC	158.516	-0.496868	0.200539	0.504332
prpE	189.149	-0.4969	0.200601	0.504332
sibD	4819.14	0.91891	0.200533	0.504332
speB	2090.7	-0.434972	0.200267	0.504332
agaB	62.3251	0.706347	0.2012	0.504548
cdd	3685.27	0.393805	0.201825	0.504548
dacD	131.159	0.549608	0.201583	0.504548
folK	90.0412	-0.700661	0.201945	0.504548
glvG	83.6426	0.592488	0.201743	0.504548
hcr	59.5847	0.660879	0.200957	0.504548
pntA	14048.1	0.656023	0.20163	0.504548
tpiA	8325.13	-0.314968	0.200819	0.504548
tsf	24380.3	0.630204	0.20108	0.504548
wcaK	34.2108	-0.787452	0.201681	0.504548
sbp	243.063	-0.389133	0.202447	0.505488
ygiV	580.707	0.326959	0.202599	0.505552
cysQ	1325.48	0.415778	0.20349	0.507143
yicI	135.815	0.529588	0.203414	0.507143
modA	642.722	0.356082	0.204004	0.508109
cysT	984015	0.900822	0.205053	0.508825
exoX	963.871	-0.344419	0.204878	0.508825
ptsP	1491.67	-0.401268	0.204752	0.508825
rimK	523.266	0.425718	0.204841	0.508825
yeeJ	481.877	-0.640167	0.204774	0.508825
yhcE	51.1708	-0.793373	0.20505	0.508825
tig	55982.1	0.44742	0.205472	0.509235
yhhS	185.065	0.452109	0.205423	0.509235
emtA	1756.98	0.282399	0.206112	0.509876
ybgI	2305.43	0.385015	0.206007	0.509876
ytfT	39.6814	0.840205	0.206103	0.509876
ydhL	32.8861	-0.757943	0.206707	0.511033
ybbC	322.58	0.629632	0.207499	0.512274
ycfH	187.172	-0.420834	0.207592	0.512274
yjdK	19.8699	-1.34077	0.207574	0.512274
cpsG	60.449	-0.642668	0.208035	0.512285
rsmG	284.888	-0.639863	0.207989	0.512285
sbmA	409.091	-0.430848	0.208108	0.512285
sgcB	23.2788	1.25328	0.208068	0.512285
gsiC	174.271	-0.477595	0.208509	0.512329
gsiD	88.5542	-0.604831	0.208449	0.512329
trpR	439.594	-0.360178	0.208339	0.512329
ygjK	55.6164	0.705928	0.208697	0.512476
aroF	2072.95	-0.273946	0.208965	0.512508
rhlE	236.635	0.427721	0.208882	0.512508
ycaK	193.125	-0.432836	0.209342	0.513117
araG	115.97	0.580556	0.209819	0.513345
lpxA	4209.6	0.342646	0.209734	0.513345
ybjS	471.384	-0.322161	0.209632	0.513345
phoB	1147.59	-0.689625	0.210137	0.51381
ynhF	1295.3	0.722477	0.210406	0.514155
ygiL	26.0143	-0.881969	0.211299	0.516023
hcaD	124.255	0.499774	0.211439	0.51605
aroM	99.7821	-0.570181	0.212135	0.517179
rluB	2051.18	0.467924	0.212159	0.517179
flu	296.35	0.350025	0.21245	0.517259
glgA	1607.21	0.457462	0.212407	0.517259
yiaD	677.458	0.382401	0.212774	0.51742
yjhX	52.1349	0.857798	0.212694	0.51742
torD	75.7285	0.890034	0.212951	0.517534
tcdA	735.82	0.545195	0.213378	0.518258
fadJ	489.926	-0.309133	0.214075	0.518623
rimJ	649.584	0.473966	0.213831	0.518623
selC	12312.2	-1.21059	0.214175	0.518623
yfjL	316.563	-0.325832	0.213802	0.518623
yiiG	64.7167	-0.608036	0.213996	0.518623
nnr	593.405	0.305103	0.214365	0.518771
yicN	94.3149	-0.512928	0.214867	0.519672
yjgR	288.794	-0.473971	0.215193	0.520148
ydfR	17.6455	-1.29371	0.215394	0.52032
parE	959.147	0.341274	0.215638	0.520594
yjhB	183.423	0.557682	0.215944	0.521019
clsC	94.6825	0.554071	0.216172	0.521159
dnaT	406.207	0.442928	0.216621	0.521159
fhuF	109.267	-1.27262	0.217593	0.521159
gadE	437.203	-0.751942	0.216978	0.521159
mepA	189.193	-0.385839	0.216352	0.521159
nth	100.822	-0.536168	0.21705	0.521159
rfaH	622.003	-0.55503	0.217821	0.521159
rpoD	12433.7	0.223226	0.21782	0.521159
tilS	384.169	0.374912	0.217655	0.521159
uhpB	301.944	0.519062	0.21778	0.521159
wzzE	383.22	-0.422989	0.216555	0.521159
ydfI	110.319	-0.47549	0.216917	0.521159
yggP	77.545	0.693728	0.217178	0.521159
yhjD	87.8684	-0.622713	0.217317	0.521159
qseB	256.616	0.558492	0.218267	0.521915
tsx	3391.08	0.343398	0.218498	0.522157
hemH	287.406	-0.486532	0.218794	0.522552
cueR	1620.91	0.45242	0.219323	0.523144
leuO	85.5149	0.587123	0.219499	0.523144
yegT	67.3767	0.537937	0.219215	0.523144
yhcN	172.86	0.779073	0.219564	0.523144
mgrR	4794.65	0.773972	0.219906	0.523337
ylaC	295.664	-0.625337	0.219874	0.523337
ycgM	3468.06	0.439304	0.22055	0.524359
ydiQ	42.1866	-0.670399	0.220597	0.524359
argO	190.984	0.523156	0.222389	0.526016
argR	1111.56	-0.909596	0.22219	0.526016
ftsH	22161.9	0.401732	0.221832	0.526016
gpmM	10171.7	0.28287	0.221665	0.526016
recE	152.861	0.444285	0.222475	0.526016
rnk	1254.85	-0.394512	0.221869	0.526016
ubiF	937.388	0.550322	0.221468	0.526016
umuD	36.1596	-0.743303	0.222013	0.526016
ydcY	2830.26	0.579241	0.222387	0.526016
narI	80.2435	0.543662	0.223287	0.527316
pbpC	195.435	0.81423	0.223175	0.527316
hemN	854.143	0.798004	0.223899	0.527828
mdtH	83.5324	0.515946	0.223644	0.527828
ykgI	307.422	0.488316	0.223842	0.527828
rhmA	77.6704	-0.650372	0.224356	0.528284
topB	526.493	0.312562	0.224318	0.528284
eutL	113.502	0.609981	0.225254	0.529899
gsiB	754.272	-0.569596	0.225306	0.529899
ypjD	395.331	0.567919	0.225809	0.53077
yhjA	134.97	-0.451729	0.226778	0.532735
dnaK	239461	0.284048	0.226941	0.532792
yjfM	27.3439	1.14094	0.227068	0.532792
dnaJ	18949.4	-0.640493	0.22735	0.532832
yhhN	314.419	0.379158	0.227267	0.532832
ynaA	110.115	0.482944	0.227973	0.533979
aer	239.708	0.499898	0.229448	0.534465
gatR	288.469	-0.547885	0.229567	0.534465
hslO	8736.29	-0.535244	0.228539	0.534465
hyfF	51.6196	-0.723911	0.228401	0.534465
menF	295.894	-0.495062	0.228951	0.534465
rluF	541.19	-0.46693	0.229155	0.534465
yeeL	95.6673	-0.678647	0.228945	0.534465
ygaU	950.989	-0.326184	0.229288	0.534465
yihO	49.021	-0.87947	0.229137	0.534465
ylbH	135.297	0.755565	0.229647	0.534465
ymdE	119.348	1.16157	0.22952	0.534465
nadA	2638.84	0.448515	0.229785	0.534477
arcB	648.767	0.304199	0.23023	0.535201
lolA	1526.99	0.371448	0.230406	0.5353
garD	128.423	-0.416531	0.231191	0.536503
sgcR	49.8486	-0.699624	0.231131	0.536503
proS	10698.7	0.66924	0.231466	0.536831
ydaG	89.8502	-0.505386	0.231918	0.537566
afuC	384.359	0.397301	0.233228	0.53952
rodZ	1826.87	0.450253	0.233225	0.53952
smpB	1593.64	0.368437	0.233244	0.53952
yhiN	497.838	-0.353522	0.233299	0.53952
yiaO	57.7362	-0.654814	0.23368	0.540091
yfbO	20.8187	-0.826848	0.234527	0.541736
hdeD	134.551	0.546254	0.234878	0.541922
rph	2588.37	-0.511101	0.234774	0.541922
ampD	294.912	0.6341	0.235857	0.543555
ybaQ	982.188	-0.807547	0.235806	0.543555
rhtA	146.587	0.538377	0.236342	0.54436
edd	728.88	0.435965	0.237213	0.546052
xapR	332.758	-0.346605	0.237774	0.54703
pspF	213.476	-0.503407	0.238039	0.547326
dnaG	5093.96	0.610525	0.238284	0.547424
evgS	274.249	-0.380388	0.239447	0.547424
gatY	20971.1	0.456317	0.239343	0.547424
ybcJ	601.377	-0.714027	0.239143	0.547424
ycjD	19.5228	1.12345	0.239188	0.547424
yedV	226.885	-0.515939	0.23903	0.547424
yeiQ	121.275	-0.420383	0.239279	0.547424
yhhM	134.971	-0.424547	0.238552	0.547424
ynfN	22.0522	1.98515	0.238431	0.547424
yqcA	724.74	0.635259	0.238946	0.547424
glpB	2328.84	0.270933	0.24134	0.549059
insX	167.372	-0.362776	0.241268	0.549059
nanC	40.459	0.658891	0.240572	0.549059
rpsG	29229.8	0.554647	0.241012	0.549059
ycgV	217.452	0.360908	0.240647	0.549059
yebQ	48.2277	-0.912227	0.240823	0.549059
yfdV	40.7355	0.801551	0.241394	0.549059
yfhM	2001.01	-0.258248	0.240994	0.549059
ynaE	60.1542	0.862964	0.240675	0.549059
bglF	35.8095	1.23946	0.241865	0.549195
paaF	39.3726	1.07671	0.241809	0.549195
yjgL	119.975	-0.479378	0.241595	0.549195
mutL	581.695	0.281963	0.242064	0.549336
yjbH	64.5588	0.63631	0.242718	0.550509
yghU	976.947	0.253795	0.243353	0.551638
nagK	655.162	0.390919	0.243579	0.551838
ydcZ	51.4521	0.7239	0.243842	0.552121
ybfE	273.632	-0.692517	0.24438	0.552675
yeaP	508.4	-0.32524	0.244226	0.552675
yfeA	242.353	-0.360197	0.2445	0.552675
motA	21.8943	0.957256	0.245415	0.553289
phoH	480.966	0.296941	0.24503	0.553289
ybfP	19.6752	-1.05031	0.245374	0.553289
ydjM	25.2191	0.91421	0.24541	0.553289
ynjE	212.819	-0.369533	0.245462	0.553289
yahK	883.405	-0.326347	0.246065	0.553404
ydhZ	121.476	-0.639076	0.246023	0.553404
yoaE	459.325	0.336641	0.245958	0.553404
yrhB	34.6287	-0.643526	0.245881	0.553404
argS	6392.33	0.207309	0.247894	0.553797
bioF	640.635	0.451884	0.246517	0.553797
degP	7848.69	0.6531	0.248173	0.553797
fdnH	98.5275	-0.584116	0.246852	0.553797
galE	1491.64	0.269809	0.246565	0.553797
insO	119.555	-0.443905	0.24753	0.553797
narG	186.669	0.582749	0.248169	0.553797
prc	2978.3	-0.326119	0.247732	0.553797
rpoS	21488	-0.276565	0.247072	0.553797
sseA	1083.98	-0.481953	0.247766	0.553797
yccX	324.357	-0.375779	0.246829	0.553797
yheS	1012.93	-0.271426	0.248148	0.553797
yodB	513.889	0.380717	0.247342	0.553797
znuA	36996.7	0.250131	0.247436	0.553797
yajQ	4175.67	0.638278	0.248362	0.553911
dut	2988.58	0.403572	0.248716	0.554083
tabA	1363.37	0.337805	0.248631	0.554083
fdrA	60.5067	0.593186	0.249004	0.55424
grcA	3074.78	0.702825	0.249315	0.55424
nagB	645.821	0.360987	0.249477	0.55424
yciO	2108.9	0.381242	0.249266	0.55424
yeaY	973.772	0.43598	0.249443	0.55424
mglA	469.953	-0.323652	0.249683	0.55439
folM	122.7	-0.577405	0.250394	0.554741
nudE	989.488	-0.235078	0.250168	0.554741
recD	354.569	-0.29729	0.250277	0.554741
rpsT	96911.4	-0.463397	0.250156	0.554741
leuP	7235.91	0.980582	0.250937	0.555597
yicS	60.5638	-0.577016	0.251058	0.555597
ulaA	33.7542	-0.703387	0.251486	0.556238
tehB	939.484	-0.454915	0.251641	0.556273
pepQ	2780.84	0.247833	0.252479	0.557205
tesA	528.426	0.417292	0.252379	0.557205
tff	5752.45	0.781902	0.252338	0.557205
galS	121.52	-0.577908	0.253022	0.557824
gltS	1660.03	0.458172	0.253038	0.557824
mnmA	1371.17	-0.353959	0.253764	0.558811
rarD	331.175	-0.342553	0.25366	0.558811
cof	305.193	-0.388375	0.254187	0.559326
proX	189.437	0.46417	0.254277	0.559326
yccU	713.035	0.357041	0.254509	0.559529
ygbI	327.032	-0.381613	0.25489	0.55972
yiaC	49.0809	0.713851	0.255014	0.55972
zipA	3036.22	0.216623	0.255011	0.55972
zntA	156.755	0.707506	0.255505	0.56049
btuB	1349.79	0.283378	0.255931	0.560914
yebS	250.372	-0.607441	0.255978	0.560914
moaB	773.825	0.397346	0.257495	0.563008
purK	799.091	-0.266028	0.257636	0.563008
thiB	335.408	0.343402	0.257186	0.563008
ybhF	159.693	0.690369	0.257414	0.563008
yraQ	415.707	0.561425	0.2575	0.563008
chaA	510.542	0.348627	0.258662	0.564635
yfgC	1425.78	-0.279537	0.258642	0.564635
obgE	17229.3	0.738945	0.259112	0.565309
yciX	610.079	0.674336	0.259316	0.565448
yjfP	319.239	-0.406153	0.259607	0.565774
ynjC	51.7819	1.03011	0.25979	0.565864
apt	2166.67	-0.340927	0.260346	0.566614
rdgB	483.828	0.4687	0.260416	0.566614
gatA	20.4459	-0.84175	0.260607	0.566721
yphB	96.077	0.564298	0.260856	0.566955
cbpA	597.809	-0.328739	0.261643	0.567026
rydB	244.364	0.61904	0.261524	0.567026
tdcF	48.3671	-0.568763	0.261077	0.567026
yfbN	57.4135	0.613299	0.261675	0.567026
yggD	230.968	0.431274	0.261459	0.567026
zur	1387.73	0.427681	0.261737	0.567026
frdA	726.098	0.36047	0.262468	0.567028
metL	1652.34	0.247392	0.262386	0.567028
pflC	38.6272	0.76918	0.262991	0.567028
xapB	73.174	-0.597475	0.26204	0.567028
yaeR	189.521	-0.534274	0.262913	0.567028
ybiC	2876.06	0.242541	0.262213	0.567028
yccF	1601.57	0.370385	0.263152	0.567028
ymgA	177.067	0.604348	0.262716	0.567028
yphA	75.1401	-0.624723	0.262836	0.567028
yqhA	597.69	-0.323085	0.263012	0.567028
ansB	180.383	-0.387643	0.263645	0.567283
rng	737.138	-0.319252	0.263651	0.567283
secB	3293.89	0.392808	0.263695	0.567283
dinI	232.525	0.33006	0.263967	0.567311
oppA	21014.7	0.471559	0.264183	0.567311
trpC	1039.81	0.297124	0.264023	0.567311
ykfC	292.16	0.443437	0.264273	0.567311
insM	31.5318	-0.807395	0.265063	0.568041
rsmI	337.004	-0.387732	0.265015	0.568041
yfdN	25.4945	2.00682	0.264881	0.568041
ygdI	545.088	-0.774748	0.26518	0.568041
hemL	2111.52	0.255601	0.26545	0.568316
yciZ	273.166	-0.586104	0.265805	0.568773
recX	47.6014	0.844801	0.266094	0.569087
borD	14022.2	0.299787	0.266561	0.569782
yfeX	2651.26	0.26258	0.267307	0.571072
ytfK	1959	-0.710576	0.267566	0.57132
yehI	120.342	-0.40832	0.267728	0.571363
mreC	321.963	0.311899	0.268584	0.572884
artP	786.304	0.535968	0.269539	0.573091
marB	37.1818	-0.902821	0.269326	0.573091
tolB	12341.5	0.535039	0.269098	0.573091
yfjH	340.264	-0.397563	0.269415	0.573091
yfjQ	52.006	-0.605881	0.269404	0.573091
yghR	18.7901	1.25871	0.269394	0.573091
mgtL	865.251	-0.424252	0.269905	0.573566
mrdA	315.807	-0.284794	0.270093	0.573662
rplU	75236.1	0.479817	0.270337	0.573876
yjjJ	238.429	0.342724	0.270843	0.574646
carA	2873.4	0.298291	0.271022	0.574721
caiT	138.903	-0.762395	0.272033	0.574738
glpC	1786.1	-0.226491	0.271991	0.574738
mpaA	223.13	0.409948	0.271881	0.574738
preA	288.189	0.303187	0.271865	0.574738
ybcO	25.9343	1.1139	0.271746	0.574738
yciV	496.778	0.548519	0.271553	0.574738
yhfZ	119.007	0.397653	0.271321	0.574738
ylbG	333.502	-0.473533	0.272395	0.5752
yhhH	44.92	0.615929	0.272627	0.575386
proC	1519.11	0.308331	0.273095	0.576072
yjjG	338.226	-0.392188	0.273734	0.577116
csgE	29.3828	-0.779108	0.27462	0.578375
holD	638.789	-0.381359	0.274555	0.578375
trkA	428.522	-0.333795	0.275362	0.579633
yfhG	208.626	-0.316302	0.275679	0.579995
rpmC	14216.8	0.874804	0.276653	0.581741
sapF	71.0086	-0.516844	0.27715	0.58248
citF	20.5153	-1.0067	0.277477	0.582834
rseA	12916.7	0.310417	0.277609	0.582834
ecpC	88.2756	0.608229	0.27813	0.583093
garL	120.289	0.558082	0.277954	0.583093
lgt	467.689	-0.299672	0.278169	0.583093
crcB	359.803	0.303823	0.279078	0.584387
pmbA	1318.08	0.268134	0.279056	0.584387
secD	3592.61	0.295284	0.279315	0.584579
acrD	130.203	-0.4655	0.280631	0.58701
ccmF	118.372	0.454317	0.280901	0.58701
queE	593.457	-0.335922	0.280916	0.58701
yafN	322.326	0.414213	0.282098	0.589174
qorB	312.476	-0.353187	0.282323	0.589185
yahB	136.875	-0.605944	0.282398	0.589185
gcvP	2546.82	0.276035	0.282633	0.589219
pck	10602.8	0.272508	0.282708	0.589219
ypeC	382.205	-0.329775	0.282977	0.589474
deoC	6990.16	0.811975	0.28358	0.589505
fadK	36.7799	-0.667095	0.283538	0.589505
fdhD	353.667	-0.321941	0.283186	0.589505
wcaJ	26.0173	0.841712	0.283354	0.589505
ibpA	36350.7	-0.305025	0.283772	0.589599
rlmM	810.639	0.257949	0.284093	0.58996
hycG	75.7702	0.59079	0.284956	0.590834
treA	83.6279	-0.501102	0.28473	0.590834
ycbL	1289.14	-0.242865	0.284859	0.590834
ucpA	1008.63	-0.389439	0.285342	0.59133
yaiO	88.417	-0.516561	0.285789	0.59195
yoeH	375.884	-0.432156	0.286659	0.593445
cusB	60.7923	0.533687	0.286867	0.593454
fecB	178.273	-0.622833	0.28696	0.593454
mraZ	1201.05	0.321045	0.287518	0.594303
ydhF	802.783	-0.288173	0.288004	0.595001
lpd	21098	0.207646	0.288335	0.595307
uxuR	1370.81	0.380357	0.288449	0.595307
yjgM	738.634	0.49149	0.288848	0.595824
dcuR	429.558	-0.377462	0.289907	0.597701
lsrF	145.155	0.42699	0.290503	0.598411
ychJ	327.887	-0.399913	0.290677	0.598411
yegJ	62.0847	0.51879	0.290699	0.598411
csgB	58.0583	0.591164	0.291025	0.598775
argW	1622.42	0.57211	0.291434	0.599232
ribD	1165.38	0.373451	0.291623	0.599232
rpoC	29412	0.259662	0.291845	0.599232
torZ	281.535	-0.284096	0.291755	0.599232
narL	445.352	-0.474604	0.293457	0.601924
ydeT	44.9513	-0.604013	0.293437	0.601924
aegA	136.628	0.382756	0.293763	0.601996
ddpF	26.2882	0.702906	0.293852	0.601996
ydbD	130.923	-0.423219	0.293942	0.601996
insJ	91.8964	0.513668	0.294339	0.602069
mntS	1708.56	-0.340204	0.294428	0.602069
yfaP	54.7499	-0.748854	0.294136	0.602069
ycaR	732.647	0.490382	0.294701	0.602319
cyaY	326.54	-0.390647	0.295498	0.602413
hyi	71.0584	0.853202	0.295005	0.602413
paaC	18.3839	0.83949	0.295491	0.602413
prs	3589.51	-0.287284	0.295067	0.602413
sulA	253.567	-0.30678	0.295232	0.602413
cspI	135.301	0.613181	0.296225	0.602643
rcnR	406.531	-0.61102	0.295883	0.602643
ruvC	290.805	0.330748	0.296102	0.602643
ychF	5833.82	-0.223524	0.296123	0.602643
ydjG	155.583	-0.579397	0.296362	0.602643
bcsC	305.156	0.372178	0.297367	0.603463
xdhC	30.3736	-0.685371	0.297104	0.603463
ybcK	151.223	-0.424306	0.297355	0.603463
ydeJ	106.767	-0.517438	0.297353	0.603463
nac	91.0478	-0.435422	0.297596	0.603486
stfR	81.5569	-0.517874	0.297679	0.603486
pnp	19850.8	0.210929	0.298165	0.60386
tyrR	1340.83	-0.212975	0.298041	0.60386
yaaU	30.0308	0.687573	0.299236	0.605722
csrA	8019.25	0.471891	0.299813	0.605985
pphA	38.3695	-0.62817	0.299639	0.605985
yqeG	241.817	-0.41578	0.299819	0.605985
yliF	139.048	0.387079	0.300438	0.606929
bhsA	131.541	0.513081	0.300937	0.607326
treC	80.52	-0.507568	0.300892	0.607326
chbA	105.185	-0.441386	0.302558	0.60937
pitA	3277.7	0.477178	0.302392	0.60937
trmI	2824.54	0.247602	0.302558	0.60937
yagN	7929.1	-0.290719	0.302535	0.60937
rpsJ	63687.5	0.395619	0.303693	0.61135
ptrB	171.306	-0.393879	0.303891	0.611441
pepT	909.754	-0.367663	0.304106	0.611566
crl	2664.96	-0.725769	0.304762	0.612579
bcr	163.513	-0.430805	0.305121	0.612687
tesB	555.301	-0.419171	0.305032	0.612687
holA	275.845	0.560666	0.305756	0.613654
fadR	1395.59	-0.472831	0.305913	0.613662
[truncated: 2,259 more rows]
