# Supplementary material for: Absolute quantification of translational regulation and burden using combined sequencing approaches
Source: Mol Syst Biol. 2019 May 3;15(5):e8719. doi: 10.15252/msb.20188719 (PMC6498945; doi:10.15252/msb.20188719)
Supplement: Supplementary file 6 — Dataset EV5 [file MSB-15-e8719-s006.xlsx]

## Sheet: Overview
Sheet	Description
mRNA down	Genes that show a significant decrease in mRNA counts from the RNA-seq data for cells harbouring the PK-LacZ construct after induction by IPTG. P-values calculated using DESeq2 (see Supplementary Data S4 for all genes).
mRNA up	Genes that show a significant increase in mRNA counts from the RNA-seq data for cells harbouring the PK-LacZ construct after induction by IPTG. P-values calculated using DESeq2 (see Supplementary Data S4 for all genes).
Te down	Genes that show a significant decrease in translational efficiency from the Ribo-seq data for cells harbouring the PK-LacZ construct after induction by IPTG. P-values calculated using DESeq2 (see Supplementary Data S4 for all genes).
Te up	Genes that show a significant increase in translational efficiency from the Ribo-seq data for cells harbouring the PK-LacZ construct after induction by IPTG. P-values calculated using DESeq2 (see Supplementary Data S4 for all genes).
overlap	Genes that show a combination of significant increases/descreases in mRNA counts and translational efficiency for cells harbouring the PK-LacZ construct after induction by IPTG. P-values calculated using DESeq2 (see Supplementary Data S4 for all genes).
GO mRNA down	Gene ontology analysis using the PANTHER classification system for the 'mRNA down' sheet gene list. Data generated using www.pantherdb.org
GO mRNA up	Gene ontology analysis using the PANTHER classification system for the 'mRNA up' sheet gene list. Data generated using www.pantherdb.org
GO Te up	Gene ontology analysis using the PANTHER classification system for the 'Te up' sheet gene list. Data generated using www.pantherdb.org

## Sheet: mRNA down
gene	baseMean	log2FoldChange	pvalue	padj
yciW	356.081	-1.36897	3.96825e-11	2.26607e-10
trpB	3076.54	-1.36994	6.42804e-37	1.29162e-35
osmC	879.05	-1.37277	3.19704e-23	3.82933e-22
kbl	2430.16	-1.37478	2.97678e-28	4.47558e-27
gatY	13488.4	-1.37606	6.5978e-37	1.31956e-35
yeeE	678.582	-1.38116	9.40597e-19	9.06854e-18
ytfQ	389.667	-1.38143	3.38642e-14	2.37935e-13
yijD	1653.28	-1.38313	4.24615e-31	7.10445e-30
yiiS	353.555	-1.38767	3.86318e-14	2.70548e-13
purC	8688.12	-1.39202	5.681e-42	1.37238e-40
glpA	5018.27	-1.39712	2.30049e-41	5.43523e-40
ycgM	3524.73	-1.39917	1.28006e-40	2.94345e-39
rplI	52593.8	-1.40275	1.67204e-31	2.86445e-30
gadC	208.218	-1.40858	2.68312e-09	1.33227e-08
gcvH	2589.68	-1.41025	1.57327e-26	2.18935e-25
ispF	310.274	-1.4104	6.71434e-13	4.39447e-12
mhpT	1018.36	-1.41774	1.66658e-20	1.74787e-19
pgl	992.101	-1.42254	4.78088e-27	6.80722e-26
gpt	10190.5	-1.42502	3.86888e-46	1.0463e-44
dhaK	3991.59	-1.42768	1.15349e-41	2.75556e-40
fruB	4310.95	-1.43084	1.44221e-32	2.52093e-31
fliY	4060.52	-1.43751	3.8724e-44	1.00309e-42
ompW	680.095	-1.43751	3.97817e-23	4.75171e-22
srlD	112.122	-1.43828	4.33105e-07	1.71172e-06
nrdB	1222.94	-1.44166	9.75353e-31	1.59468e-29
dut	2592.73	-1.44324	1.76202e-21	1.94773e-20
cydB	4050.82	-1.44459	3.37158e-43	8.47824e-42
ompR	3469.91	-1.44661	3.14048e-43	7.94357e-42
garR	437.162	-1.45211	4.51893e-18	4.15201e-17
fldA	3804.35	-1.45655	1.34575e-42	3.32571e-41
ilvM	251.384	-1.46313	1.48961e-12	9.50344e-12
cydA	5272.17	-1.47744	4.07402e-44	1.049e-42
yggX	1020.32	-1.47836	2.05669e-25	2.73801e-24
mhpF	5174.42	-1.49736	4.27434e-46	1.14873e-44
rdgC	4093.66	-1.50069	6.66166e-36	1.29616e-34
yjhQ	81.5739	-1.50659	1.02043e-05	3.43337e-05
yccJ	224.857	-1.5074	6.92771e-11	3.83881e-10
priB	34418.1	-1.51096	3.87779e-57	1.36676e-55
csgA	367.983	-1.5127	7.66023e-15	5.6306e-14
aceE	15816	-1.51356	1.0391e-50	3.14656e-49
speB	2550.97	-1.51424	6.04658e-38	1.24403e-36
frdB	423.954	-1.51871	1.04522e-18	1.00322e-17
acuI	1042.55	-1.52261	1.24603e-29	1.98442e-28
tdh	1343.67	-1.53059	5.6825e-34	1.02237e-32
yqjK	581.596	-1.53339	1.17616e-21	1.31706e-20
mglA	598.76	-1.53427	1.45851e-22	1.71825e-21
metQ	8619.07	-1.53941	2.51675e-44	6.55881e-43
gcvP	3931.68	-1.54388	2.45133e-48	7.02716e-47
pykF	3798.55	-1.54622	1.93965e-47	5.4159e-46
yjdM	312.72	-1.54781	3.89319e-16	3.12327e-15
hisJ	3744.46	-1.54966	7.37367e-49	2.12797e-47
gtrS	391.848	-1.55574	1.183e-11	7.08481e-11
upp	16731.2	-1.55629	5.71486e-53	1.86166e-51
secB	3680.18	-1.55945	6.67743e-51	2.05093e-49
mhpC	10053.2	-1.56249	4.7835e-58	1.77319e-56
cyoA	13452.1	-1.56846	4.20143e-59	1.59878e-57
uraA	737.587	-1.57368	3.3085e-25	4.32418e-24
potC	553.62	-1.57457	8.04838e-24	9.85984e-23
rpsR	21682.1	-1.57674	2.49777e-38	5.31704e-37
cyoE	6292.88	-1.57949	1.50939e-54	5.1511e-53
cpdB	1043.99	-1.58798	7.90494e-32	1.36511e-30
pflA	862.22	-1.59038	6.29572e-31	1.04122e-29
yecS	414.006	-1.59165	2.95488e-18	2.76818e-17
nuoB	1648.27	-1.59425	3.88234e-41	9.12243e-40
oppB	464.19	-1.59461	5.24896e-20	5.39965e-19
deoB	11111.8	-1.59791	6.78745e-54	2.26248e-52
pepB	2350.79	-1.60133	5.67907e-44	1.45357e-42
tsf	41348.4	-1.60473	9.77417e-42	2.34799e-40
dcyD	1364.02	-1.60639	1.95353e-35	3.7669e-34
pliG	1716.19	-1.60864	4.90579e-40	1.11613e-38
katG	9136.12	-1.60916	1.9368e-51	6.15553e-50
glnH	6283	-1.63298	2.41693e-61	9.71289e-60
malF	318.849	-1.6351	2.51176e-17	2.17315e-16
ggt	245.602	-1.63521	5.73706e-15	4.24602e-14
yecC	617.44	-1.64419	8.81203e-25	1.11119e-23
eno	25683.6	-1.65486	1.26985e-64	5.20033e-63
yciO	1334.19	-1.6565	2.87041e-39	6.36226e-38
rseA	12142.7	-1.6597	4.05987e-65	1.6949e-63
gpr	1304.07	-1.66044	3.64714e-38	7.65009e-37
mhpD	5457.55	-1.66385	2.08411e-58	7.79278e-57
glnP	1130.34	-1.66938	2.39499e-29	3.75856e-28
gltJ	57.2371	-1.67475	1.73961e-05	5.66262e-05
gph	810.804	-1.69104	8.38005e-31	1.37535e-29
glnQ	2181.05	-1.70078	1.94687e-51	6.15553e-50
yodB	252.113	-1.70417	7.24447e-15	5.34327e-14
fruK	2270.57	-1.70688	2.0808e-49	6.12839e-48
fumA	8226.17	-1.70786	6.89071e-59	2.59913e-57
cysH	1918.87	-1.70797	5.92539e-48	1.67626e-46
nuoG	8442.22	-1.71235	2.44118e-66	1.04971e-64
oppC	571.078	-1.71469	3.65521e-28	5.47645e-27
aldB	282.065	-1.72403	5.43943e-18	4.95541e-17
csgB	101.02	-1.73009	2.82065e-08	1.27269e-07
ykgE	1231.85	-1.73658	2.41346e-39	5.37715e-38
csrB	74380.7	-1.73883	5.412e-75	2.73783e-73
galK	1701.63	-1.74511	8.79449e-46	2.34884e-44
moaB	703.395	-1.74617	7.80744e-33	1.3759e-31
nuoF	3647.22	-1.74786	2.94421e-57	1.04629e-55
yccA	3316.76	-1.7532	2.82765e-51	8.87509e-50
hdeD	93.0939	-1.75384	5.01506e-08	2.2095e-07
yedF	360.533	-1.76907	7.11432e-20	7.28371e-19
ecnB	387.764	-1.7778	3.28591e-22	3.82911e-21
nuoK	945.34	-1.78116	2.61866e-35	5.02689e-34
rbsC	554.556	-1.78344	3.7268e-29	5.80625e-28
osmY	443.768	-1.78533	9.21553e-23	1.09165e-21
garL	130.601	-1.79059	3.83166e-10	2.01913e-09
srlE	70.9787	-1.7925	7.74704e-07	2.97431e-06
ptsG	50786.6	-1.79318	2.17757e-60	8.51231e-59
nuoH	2537.17	-1.79882	2.28104e-57	8.17374e-56
pykA	3532.19	-1.80068	4.01581e-61	1.58422e-59
bsmA	365.725	-1.81603	1.19642e-20	1.27028e-19
pgk	10252	-1.81863	5.45879e-76	2.79438e-74
tktB	994.412	-1.82542	7.89664e-39	1.72363e-37
sdaA	4690.39	-1.82878	1.12144e-71	5.18514e-70
nuoI	2278.99	-1.82978	1.49618e-44	3.92292e-43
nuoJ	1632.98	-1.8332	2.63197e-49	7.69896e-48
ydcS	239.362	-1.84038	2.76111e-17	2.38409e-16
cyoD	2766.48	-1.8408	4.82656e-50	1.44127e-48
pflB	21292.6	-1.84128	1.24597e-73	6.15822e-72
ptsH	6660.44	-1.84206	1.53457e-77	8.14651e-76
nuoL	5450.26	-1.84873	3.77028e-67	1.6376e-65
glpK	29245.6	-1.85792	1.11522e-83	6.85067e-82
cysU	430.71	-1.86086	5.7289e-22	6.53428e-21
glcB	9953.55	-1.87196	2.8492e-82	1.65562e-80
pmrR	942.699	-1.87732	1.50742e-37	3.08663e-36
ykgQ	147.053	-1.87991	9.79506e-13	6.31466e-12
gadB	59.3823	-1.88172	9.01263e-07	3.42655e-06
yqjC	631.992	-1.88716	6.00756e-30	9.6751e-29
pyrH	1728.47	-1.88821	5.50174e-58	2.02201e-56
yqjE	827.661	-1.89185	1.03176e-39	2.32282e-38
katE	637.867	-1.89622	2.18791e-34	4.00341e-33
ychH	2234.39	-1.90295	2.08432e-54	7.00202e-53
patD	509.633	-1.90927	1.39187e-28	2.12235e-27
nuoE	1710.93	-1.90968	2.11778e-55	7.34392e-54
yeaY	1754.75	-1.91225	1.7904e-54	6.06199e-53
pyrI	416.713	-1.91881	3.90202e-28	5.82593e-27
nuoN	3630.99	-1.92074	2.86567e-68	1.27035e-66
nuoC	4079.66	-1.92418	3.17606e-67	1.39358e-65
cyoC	4786.01	-1.9288	2.55445e-71	1.16852e-69
yiaR	93.3936	-1.93837	1.30245e-09	6.58887e-09
sodA	3552.56	-1.9534	1.43829e-74	7.19146e-73
cysK	16710	-1.95369	2.09e-94	1.54948e-92
yiaQ	79.699	-1.96303	1.3805e-08	6.39671e-08
atpE	8704.45	-1.96666	3.13096e-85	1.97987e-83
galE	1244.96	-1.96891	6.00712e-50	1.78142e-48
aceA	5719.37	-1.97243	3.04695e-81	1.70154e-79
talA	364.284	-1.9745	1.43772e-26	2.00721e-25
grxC	1443.25	-1.98354	3.86396e-55	1.3292e-53
aspC	9332.66	-1.99352	2.7222e-73	1.33016e-71
glpQ	14478.9	-1.99999	1.12035e-64	4.6322e-63
cyoB	13036.6	-2.00477	7.15604e-85	4.45956e-83
rpe	1072.26	-2.00506	5.96753e-43	1.49188e-41
ribB	6617.25	-2.03117	7.62171e-82	4.31228e-80
rbsB	5679.23	-2.03335	2.60359e-90	1.77705e-88
artI	1257.13	-2.03841	1.37697e-52	4.45187e-51
atpF	20029.8	-2.04638	9.26264e-101	7.2417e-99
ycaC	108.11	-2.04876	1.92435e-11	1.13042e-10
deoC	4369.58	-2.05325	7.58345e-66	3.2286e-64
yqjD	891.869	-2.06654	5.12902e-49	1.49019e-47
yahO	288.664	-2.06719	6.12076e-18	5.5409e-17
atpC	13308.7	-2.07624	1.26918e-89	8.39614e-88
ompC	40322.1	-2.11064	2.24994e-111	2.10321e-109
cysI	4840.55	-2.12104	1.82224e-91	1.28453e-89
nupG	1061.03	-2.1337	3.675e-47	1.01952e-45
wrbA	586.733	-2.14237	2.23694e-38	4.80941e-37
aceB	3589.84	-2.14287	3.68714e-91	2.55721e-89
fbaB	907.219	-2.14556	1.35212e-47	3.80008e-46
elaB	640.454	-2.16036	1.06758e-44	2.81632e-43
rmf	8181.91	-2.16157	2.14013e-92	1.53376e-90
malG	212.996	-2.16905	1.32367e-20	1.39847e-19
nuoM	3476.65	-2.17474	2.84185e-76	1.49024e-74
ygaU	577.672	-2.1753	1.85493e-42	4.55784e-41
potD	5350.28	-2.17939	5.20919e-103	4.22632e-101
gabD	604.757	-2.19192	1.93584e-37	3.94507e-36
galT	922.764	-2.19469	1.77275e-55	6.1974e-54
yjfN	327.615	-2.19476	9.03905e-29	1.38814e-27
agp	981.017	-2.2051	6.49141e-58	2.34564e-56
cysW	830.709	-2.2087	1.25179e-45	3.32265e-44
degP	7533.95	-2.28202	7.10799e-116	7.64109e-114
yegP	206.055	-2.29012	3.57972e-22	4.16022e-21
pyrB	750.45	-2.29918	3.45985e-53	1.14441e-51
manZ	14986.6	-2.30061	1.83018e-113	1.83018e-111
malM	1241.36	-2.31127	2.45738e-60	9.51959e-59
cysA	2373.04	-2.31643	1.35178e-85	8.6756e-84
deoD	4314.45	-2.32049	2.24359e-110	2.00988e-108
gadE	96.7381	-2.32204	5.7129e-12	3.51941e-11
cysN	2788.2	-2.34134	1.18737e-99	9.11728e-98
csiD	315.747	-2.34821	1.6413e-30	2.67334e-29
gabT	531.165	-2.35189	6.57829e-41	1.52079e-39
cysD	1334.68	-2.37037	7.27367e-73	3.4752e-71
glpT	20547	-2.39838	3.04299e-134	3.84849e-132
manX	20011	-2.40248	9.78597e-138	1.27514e-135
glcG	1490.4	-2.40796	1.83792e-65	7.74811e-64
tnaA	1743.93	-2.41089	5.01563e-73	2.42328e-71
atpD	36735.6	-2.4144	1.01093e-145	1.40226e-143
yedE	2608.86	-2.42035	1.2523e-82	7.37658e-81
manY	13286.7	-2.42377	1.55735e-120	1.76227e-118
lhgO	310.718	-2.43825	5.44813e-33	9.64072e-32
corA	10346.1	-2.45751	1.40506e-139	1.88805e-137
ydcV	90.6018	-2.47863	2.01156e-13	1.36431e-12
fbaA	8501.15	-2.48553	8.77316e-108	7.54492e-106
metE	82812.8	-2.50625	2.08121e-157	3.44201e-155
atpA	43179.9	-2.51741	3.25559e-154	4.82725e-152
atpH	12832.6	-2.52664	6.47126e-111	5.92052e-109
hdeB	265.089	-2.53995	3.8753e-31	6.53483e-30
cysP	1206.37	-2.54012	3.89181e-76	2.01624e-74
cysJ	2744.34	-2.56349	1.29474e-115	1.3579e-113
actP	3064.9	-2.60153	1.89187e-104	1.59511e-102
yjcH	530.651	-2.6036	4.79315e-50	1.44127e-48
dctA	4438.49	-2.69495	1.17877e-133	1.4482e-131
udp	25656.9	-2.73528	1.38922e-160	2.38946e-158
atpG	17681.4	-2.75443	7.81427e-174	1.68007e-171
glpF	5561.51	-2.80028	4.60202e-113	4.49742e-111
deoA	5419.87	-2.80238	5.5061e-162	9.86509e-160
malP	1122.73	-2.80329	2.71997e-90	1.82748e-88
ykgO	4594.55	-2.80557	2.1539e-70	9.64768e-69
mgtA	7538.79	-2.81058	1.46178e-154	2.24487e-152
ykgM	12370.5	-2.92525	9.39007e-177	2.12512e-174
hdeA	617.189	-2.99202	1.80579e-70	8.17356e-69
mglB	16766.7	-3.44412	5.52271e-209	1.82674e-206
lamB	2661.94	-4.99061	2.3698e-264	1.27377e-261
malE	2449.03	-5.21663	9.93248e-240	4.27096e-237
malK	658.78	-5.26032	2.79971e-109	2.45689e-107

## Sheet: mRNA up
gene	baseMean	log2FoldChange	pvalue	padj
gene10	1.15576e+07	7.12257	0	0
ibpB	16086.9	6.6378	0	0
ibpA	19947.2	6.42068	0	0
yeeT	74.728	5.08295	2.71585e-25	3.56041e-24
tusB	918.684	4.69362	4.75777e-166	8.89497e-164
fxsA	1445.86	4.59552	2.15274e-212	7.71399e-210
hslR	4827.21	4.32978	2.57052e-273	2.21064e-270
hofP	212.202	4.27257	3.85353e-46	1.0463e-44
ebgA	1401.18	4.23755	1.09343e-193	2.93859e-191
ycjX	3845.67	4.03438	3.92918e-261	1.87727e-258
caiT	279.625	3.8431	6.48297e-58	2.34564e-56
dnaJ	27634.4	3.78688	0	0
dnaK	246801	3.72914	3.12596e-236	1.22196e-233
yfcV	249.561	3.68247	3.56673e-52	1.14455e-50
hslV	7462.46	3.61826	1.56956e-264	9.6416e-262
wcaB	50.6106	3.48526	8.62272e-15	6.31647e-14
hslO	10262.6	3.44453	3.40684e-272	2.44157e-269
yjbF	75.3437	3.27235	1.81905e-18	1.71158e-17
macB	3649.14	3.16337	1.84859e-181	4.41607e-179
groS	27292	3.122	1.69139e-204	5.195e-202
yrfG	4613.84	3.08438	4.45551e-173	9.12318e-171
yffR	22.4237	2.99636	5.36152e-06	1.87588e-05
citG	62.1858	2.98775	1.61951e-05	5.31191e-05
bssS	3332.03	2.97447	3.42412e-83	2.07376e-81
ycjF	2476.14	2.94633	3.35531e-104	2.77458e-102
flhE	165.092	2.90533	8.49997e-06	2.88696e-05
grpE	19745.1	2.887	3.13291e-199	8.981e-197
ybeZ	3749.09	2.82576	5.13989e-155	8.18574e-153
ryfD	8003.84	2.81889	8.80475e-102	7.01119e-100
lon	50018.1	2.80566	3.43622e-147	4.92524e-145
yifN	81.7693	2.77547	1.07047e-15	8.41502e-15
pgaC	294.244	2.74083	4.2154e-42	1.02408e-40
clpB	33616.6	2.73878	1.33935e-182	3.38777e-180
yaaW	185.294	2.72031	1.76235e-25	2.36078e-24
miaA	35889.4	2.67409	2.6672e-122	3.09972e-120
htpG	39136.4	2.66938	1.21331e-166	2.37147e-164
rlmE	10884.4	2.58677	1.77102e-124	2.11538e-122
ybbN	7545.29	2.57776	2.93733e-114	3.00727e-112
yafE	442.325	2.5728	6.12162e-51	1.90746e-49
yafD	1352.95	2.48553	3.16954e-82	1.8172e-80
hslU	11872.8	2.45401	8.32807e-119	9.18223e-117
yegX	156.381	2.44333	2.6612e-21	2.897e-20
rprA	1661.5	2.38443	1.12913e-82	6.74343e-81
fliK	71.4477	2.36728	1.39058e-11	8.27042e-11
groL	186435	2.3043	8.74898e-94	6.37637e-92
hspQ	9797.14	2.29558	1.88598e-112	1.80216e-110
rhsA	141.98	2.28763	6.67088e-17	5.69143e-16
ydhK	147.234	2.27584	3.28814e-18	3.05378e-17
flgN	120.296	2.27583	1.07759e-15	8.45558e-15
ldhA	5620.18	2.25633	9.50092e-95	7.16736e-93
ydeP	670.348	2.21332	3.26424e-48	9.2955e-47
mlc	1370.02	2.19228	6.52506e-72	3.04976e-70
mfd	4387.77	2.1256	3.99045e-87	2.59984e-85
mcrC	59.8445	2.11885	1.36824e-08	6.34676e-08
recF	526.614	2.09732	3.26208e-38	6.90983e-37
yrbL	650.194	2.0528	9.8943e-44	2.51749e-42
topA	13096.1	2.0425	6.62391e-80	3.60542e-78
ybeY	864.884	2.03364	4.20961e-47	1.16034e-45
ppsA	88.1063	2.00035	6.04412e-08	2.64661e-07
yciM	3048.44	1.99599	2.25312e-78	1.21105e-76
lsrD	114.743	1.98207	3.73988e-12	2.33743e-11
prlC	5947.51	1.96845	7.71874e-81	4.2552e-79
alaC	1756.91	1.94695	4.53112e-62	1.8381e-60
yhiM	107.484	1.92676	2.1786e-11	1.2711e-10
fliZ	38.4983	1.91426	1.70594e-05	5.56988e-05
ilvL	3543.77	1.91133	3.23313e-46	8.85507e-45
ybeD	7469.42	1.90768	3.03735e-61	1.20932e-59
yhaC	52.831	1.90115	7.29429e-07	2.81052e-06
pawZ	43.4733	1.89546	8.25288e-06	2.81422e-05
yghO	115.664	1.89237	9.05858e-12	5.50168e-11
yhdN	1550.19	1.87471	5.93437e-41	1.37934e-39
ynjI	160.641	1.85735	2.5329e-14	1.80921e-13
yjaZ	107.843	1.85151	2.8917e-10	1.53321e-09
rsmJ	996.441	1.84725	8.03592e-43	1.99737e-41
mutM	1150.89	1.81781	2.39895e-34	4.37096e-33
hflX	4965.89	1.81364	1.82693e-59	7.01413e-58
torI	232.787	1.78192	2.11646e-16	1.73348e-15
phnC	47.1125	1.76735	9.56957e-06	3.23754e-05
htpX	24905.3	1.72331	4.55487e-72	2.1523e-70
sibA	4148.85	1.70796	3.85941e-53	1.26683e-51
entF	532.435	1.67408	2.35094e-27	3.40372e-26
yaiA	331.775	1.64858	6.47059e-19	6.28071e-18
yciS	1445.32	1.6481	5.16025e-39	1.1379e-37
zntR	2341.74	1.6472	3.45948e-38	7.29205e-37
sdiA	404.64	1.64375	1.54204e-20	1.62519e-19
leuL	885.647	1.59294	4.30524e-24	5.35044e-23
arnT	274.272	1.59168	2.16678e-16	1.77133e-15
uidR	350.125	1.58699	1.238e-17	1.09086e-16
yeaM	290.901	1.58651	1.99228e-16	1.64115e-15
php	57.7015	1.581	3.04054e-05	9.63957e-05
sroH	10755.4	1.5798	7.3785e-51	2.25018e-49
ypfG	227.555	1.57654	2.97434e-14	2.10703e-13
spf	12299.4	1.57623	2.04987e-05	6.62243e-05
hslJ	320.614	1.53148	1.29417e-15	1.01181e-14
nikD	75.8267	1.51545	3.65153e-06	1.30088e-05
yagK	503.944	1.51504	5.93828e-22	6.75518e-21
sibC	31086.2	1.4964	1.94133e-41	4.61199e-40
ftsH	50082.8	1.4949	6.65143e-51	2.05093e-49
uhpC	202.123	1.48579	6.82673e-11	3.79314e-10
ydiH	114.823	1.48204	3.42006e-07	1.37441e-06
phoR	1025.73	1.47881	6.3372e-30	1.01679e-28
oxc	166.957	1.47796	6.90862e-10	3.57056e-09
yehH	236.476	1.44956	6.48209e-12	3.97051e-11
dsrA	454.632	1.44935	9.58375e-11	5.26311e-10
ryeA	8357.83	1.44594	3.87216e-38	8.08265e-37
yibA	196.771	1.44437	2.89374e-09	1.43188e-08
yjiE	281.484	1.42502	5.03481e-13	3.33585e-12
pyrL	5298.42	1.42474	1.29975e-05	4.31576e-05
ybeX	2291	1.4143	1.97765e-36	3.937e-35
tauD	131.72	1.41375	1.49407e-07	6.28619e-07
ybhD	100.573	1.41153	1.68436e-06	6.201e-06
yqiK	100.475	1.39885	1.72316e-06	6.32756e-06
flhA	213.8	1.39724	1.65694e-09	8.3137e-09
ybiO	213.571	1.38324	2.60874e-10	1.38832e-09
cpsG	102.604	1.38324	4.40893e-06	1.55652e-05
atoB	218.394	1.38032	5.06563e-11	2.87431e-10
proP	743.193	1.37866	2.37478e-23	2.86037e-22
yfaP	122.993	1.37226	4.38141e-06	1.54935e-05
chbC	292.584	1.36686	5.30319e-13	3.4975e-12

## Sheet: Te down
gene	baseMean	log2FoldChange	pvalue	padj
yeeT	34.8339	-4.44283	1.10117e-06	7.72195e-05
ebgA	531.434	-3.20858	2.09435e-16	1.37075e-13
yrfG	2765.91	-3.06404	6.68501e-42	2.6252e-38
yifN	40.6002	-2.97416	3.46494e-06	0.0001972
tusB	467.921	-2.97047	2.12583e-18	2.08704e-15
yfcV	99.684	-2.91809	4.04442e-07	3.45271e-05
ydcH	208.332	-2.90457	4.62841e-11	1.29827e-08
amyA	271.409	-2.80538	1.70833e-12	6.70862e-10
yehE	196.842	-2.79057	7.88295e-05	0.00245685
yjdN	46.0278	-2.70568	2.8113e-05	0.00106777
ydhS	113.068	-2.69452	4.47865e-09	6.51395e-07
yjiM	53.4987	-2.6111	5.89781e-05	0.00192302
yghA	92.375	-2.44163	3.54974e-07	3.16815e-05
yciF	87.543	-2.37426	6.53618e-06	0.000316884
grxB	1314.52	-2.31478	1.27386e-15	7.14635e-13
yaiA	145.747	-2.27728	6.69578e-08	6.91956e-06
ydaM	171.46	-2.19259	1.2752e-09	2.38463e-07
ydbK	818.899	-2.14186	1.88333e-17	1.47917e-14
bfr	416.091	-2.1037	1.43152e-09	2.44417e-07
glsA	51.6689	-2.09259	0.000218238	0.00531998
yjfZ	43.9924	-2.05481	0.000427564	0.00848003
yfdC	99.7768	-1.98247	3.17514e-05	0.00114894
torI	113.096	-1.97191	0.000230688	0.00544359
uspE	4112.57	-1.86607	2.89128e-19	5.67702e-16
nudK	182.635	-1.8484	2.75894e-06	0.000169287
yiaG	335.138	-1.81398	0.000464667	0.00912374
ftnB	553.584	-1.79151	4.55356e-14	2.23523e-11
yjbJ	117.117	-1.78889	0.000328541	0.00697394
fucR	765.402	-1.76023	7.28498e-06	0.000348879
cbl	286.935	-1.73464	3.00227e-06	0.000181383
yjbD	356.489	-1.72468	3.31765e-05	0.0011844
atoC	139.102	-1.72187	0.000358693	0.00745284
yciE	185.341	-1.7145	1.10573e-05	0.000487886
yedP	143.13	-1.6927	1.24317e-06	8.56478e-05
arnD	732.755	-1.67645	0.000185541	0.00476221
ydeP	375.386	-1.65839	4.45808e-08	4.86302e-06
dosP	104.218	-1.6046	0.000225589	0.00541184
ykgC	163.432	-1.57588	3.66533e-06	0.000202729
malS	90.0571	-1.56567	0.00024609	0.00565055
yceB	435.535	-1.5626	8.44942e-10	1.74636e-07
fhlA	115.86	-1.54292	3.50049e-05	0.0012165
bluF	176.577	-1.52542	0.000120892	0.00344015
slp	349.331	-1.52001	7.49642e-05	0.00237407
ygeV	250.783	-1.5138	3.56353e-06	0.000199914
ycaO	1100.41	-1.50518	2.72591e-10	5.94702e-08
metH	4400.92	-1.48947	4.33273e-13	1.89052e-10
fpr	338.958	-1.48552	0.000112304	0.0032191
yhcM	584.506	-1.47292	4.58481e-07	3.83075e-05
waaH	443.401	-1.46817	4.48552e-06	0.000234862
arnT	210.025	-1.46149	0.000514039	0.00989526
ppx	613.849	-1.45137	1.69343e-09	2.66004e-07
yfjK	269.673	-1.4494	1.34894e-05	0.000582119
ykgJ	285.688	-1.43962	9.05659e-07	6.70808e-05
yciN	822.074	-1.43759	1.75168e-05	0.000724088
folE	2434.98	-1.42175	0.000192606	0.00484848
katE	746.38	-1.39646	1.41915e-07	1.35927e-05
arnA	3273.98	-1.3878	3.09003e-06	0.000183857
yciW	549.952	-1.3412	0.000150244	0.00406904
yehS	462.105	-1.31635	4.44842e-06	0.000234862
pyrC	2114.61	-1.31041	1.34073e-07	1.31626e-05
aroL	442.033	-1.28392	2.96728e-05	0.0010964
menB	814.745	-1.27257	1.41011e-06	9.46048e-05
yobH	175.289	-1.26275	4.41985e-05	0.00150928
sbcB	301.86	-1.2514	1.51989e-05	0.000648761
patA	276.521	-1.20684	0.000257966	0.00576086
lipB	486.137	-1.20264	0.000159033	0.00419142
ytfP	1828.09	-1.15581	0.000481697	0.00941107
yagK	236.504	-1.15497	0.000164382	0.00430353
yebO	784.792	-1.15314	0.000123059	0.00347664
recC	638.397	-1.14575	0.000157625	0.00419142
can	3660.5	-1.13255	0.000255671	0.00576086
msyB	2262.23	-1.07495	8.73474e-06	0.000408349
guaC	1776.14	-1.06785	0.000125176	0.00348857
ydiY	3123.21	-1.0666	0.000111661	0.0032191
suhB	2931.25	-1.04368	1.12618e-05	0.000491388
ycbX	915.006	-0.996303	5.97423e-05	0.00192302
mtn	3965.51	-0.990706	0.000254734	0.00576086
yeaG	643.901	-0.982878	8.59031e-05	0.00265623
waaB	979.826	-0.975548	0.000147314	0.00404546
trxA	13027.5	-0.94904	3.46532e-05	0.00121503
uvrB	735.874	-0.942542	2.92208e-05	0.00109286
pka	830.891	-0.925292	0.00025819	0.00576086
infA	5917.72	-0.910176	5.32268e-05	0.00175648
glnA	9568.21	-0.906304	0.000203018	0.00501416
bamE	4246.69	-0.893508	0.000199693	0.00499488
yhbJ	732.243	-0.814583	0.000226054	0.00541184
ydcP	1435.41	-0.806648	0.000243961	0.00565055
ydcI	1392.31	-0.7607	0.000208213	0.00511032
galU	3943	-0.661492	0.000387025	0.00790169

## Sheet: Te up
gene	baseMean	log2FoldChange	pvalue	padj
sucA	9022.9	0.64514	0.00037639	0.00777939
bamA	8800.21	0.647509	0.000282929	0.00620706
panB	6590.78	0.67461	0.000227388	0.00541184
glyS	4808.02	0.708651	0.00018094	0.00467468
ydjA	2469.6	0.715763	3.99423e-05	0.00137591
putA	1427.16	0.796371	0.000420809	0.0083884
nuoB	1305.34	0.855999	0.000158651	0.00419142
atpA	24637.8	0.869078	0.000188326	0.00477133
glpA	4662.81	0.871673	0.000511127	0.00988767
pyrH	1164.21	0.87797	0.000108479	0.0031791
ompX	42055.5	0.916326	1.58299e-06	0.000103607
argI	3091	0.92857	0.000281699	0.00620706
rplP	30997.2	0.933724	5.973e-05	0.00192302
rsmE	464.364	0.93543	0.000236915	0.00553789
argG	8139.16	0.939927	2.11371e-08	2.44134e-06
livK	6402.28	0.945647	4.65032e-05	0.00157429
dppD	387.368	0.95535	0.000187493	0.00477133
argB	1507.82	0.959848	0.000245956	0.00565055
yibN	1417.02	0.966593	7.64865e-05	0.0024029
sdhA	9663.48	0.971006	8.85874e-07	6.69005e-05
aceE	10291	1.01183	0.000102052	0.00303606
deoA	3246.41	1.02049	2.57715e-05	0.000992201
yceM	506.164	1.03429	0.000104928	0.00309815
gmk	1570.54	1.03489	0.000351106	0.00737323
dcyD	1174.34	1.04979	9.40539e-05	0.00281946
tomB	564.753	1.06445	1.72766e-05	0.000724088
dppB	339.194	1.07182	0.000357859	0.00745284
truA	755.308	1.09772	0.000388401	0.00790169
sstT	2276.38	1.11744	5.35752e-06	0.000269731
metF	3012.39	1.12358	2.50964e-05	0.000985535
hisB	1114.52	1.12775	0.000453401	0.00894726
corA	8490.42	1.12967	1.06531e-08	1.30734e-06
lldP	573.39	1.14321	2.0071e-05	0.000804272
rbsC	289.65	1.15183	0.000322793	0.00688917
pdhR	1287.23	1.15609	0.000399006	0.00803537
livM	1318.77	1.1664	1.95641e-05	0.000792044
thrB	2900.42	1.16789	9.50997e-08	9.5758e-06
nuoG	4165.75	1.18227	2.32702e-10	5.37541e-08
rrsG	104216	1.19966	2.6879e-06	0.000167546
rpsH	32033.9	1.20426	5.03349e-05	0.00167513
yhjE	3106.59	1.24953	4.68874e-08	4.9764e-06
livG	980.825	1.25798	3.45284e-05	0.00121503
cydB	1892.77	1.27039	0.000148532	0.00405058
nuoC	2730.47	1.28211	2.10942e-06	0.000135798
oppC	320.984	1.28717	0.000219465	0.00531998
glpF	4253.87	1.29332	1.06297e-05	0.000479803
potC	301.008	1.30194	0.000293828	0.00641036
hisD	1661.92	1.30509	2.66369e-06	0.000167546
ilvX	1225.83	1.31393	0.000348382	0.00735535
metB	1078.47	1.31736	0.000231495	0.00544359
nuoJ	701.9	1.33213	6.3262e-06	0.000310537
manZ	7893.68	1.34399	1.36512e-09	2.43673e-07
nuoK	400.012	1.35356	0.000202039	0.00501416
rplB	53613.4	1.3549	4.78191e-06	0.000247086
glpT	15433.4	1.36777	4.27623e-08	4.79793e-06
galT	606.083	1.36815	3.85846e-07	3.36715e-05
nuoF	2232.84	1.38387	8.46507e-09	1.07233e-06
metI	468.178	1.38935	1.29538e-08	1.5415e-06
ybgJ	770.33	1.39459	4.78497e-05	0.00160603
cyoE	2623.13	1.40016	0.000247491	0.00565055
yjcH	304.403	1.41355	0.000320257	0.00688917
cusA	169.109	1.41696	9.13279e-05	0.00278019
manY	6811.36	1.42494	2.10992e-09	3.18679e-07
hisH	558.715	1.42672	3.79654e-06	0.000204233
lacY	274.106	1.43027	9.42352e-06	0.000430304
argC	1692.12	1.43279	0.000415105	0.00831692
nuoN	1483.09	1.47475	6.80374e-07	5.36077e-05
cyoB	6433.39	1.48038	6.82552e-07	5.36077e-05
alaE	6613.05	1.49038	6.243e-09	8.75581e-07
hspQ	6525.62	1.49911	1.97978e-11	5.98047e-09
hisG	1617.9	1.49978	1.92738e-10	4.7305e-08
artJ	3490.41	1.5153	0.000507918	0.00987423
rpoE	1917.68	1.51934	1.08511e-06	7.72195e-05
fdoH	238.71	1.51996	1.09663e-05	0.000487886
manX	16958.4	1.53621	5.7025e-06	0.000283465
nudB	485.32	1.557	0.00038828	0.00790169
hisC	1014.36	1.56123	2.70669e-07	2.53075e-05
truB	826.71	1.56687	7.11336e-12	2.53947e-09
yqfA	171.077	1.57688	1.7362e-05	0.000724088
mutM	710.147	1.58964	9.22425e-07	6.70808e-05
fieF	922.707	1.59276	1.78344e-05	0.000729538
hisA	485.863	1.63265	0.000125258	0.00348857
ychH	6702.83	1.64812	0.000156746	0.00419142
lldR	124.01	1.6996	2.8278e-05	0.00106777
ybgE	187.763	1.71685	0.000318825	0.00688917
mlaB	621.531	1.71974	0.000260991	0.00579046
wzxE	127.047	1.74057	2.53585e-05	0.000985967
nuoM	1582.32	1.7539	8.08284e-09	1.05804e-06
nuoH	1084.38	1.77251	1.42136e-06	9.46048e-05
asnA	1891.17	1.77258	1.12606e-09	2.21101e-07
ycfL	191.04	1.80847	6.29526e-07	5.15031e-05
nuoE	977.048	1.82345	9.46527e-12	3.09751e-09
ygiW	12193.3	1.83445	8.55646e-07	6.58847e-05
atpG	7434.01	1.85959	4.64295e-19	6.07762e-16
thiK	200.196	1.88169	0.000111002	0.0032191
cyoC	2066.26	1.88216	9.34929e-11	2.44764e-08
yneF	97.4073	1.90345	9.24881e-05	0.00279385
nuoL	2337.15	1.90867	1.58015e-09	2.58551e-07
yqjK	216.058	1.94697	0.00017785	0.00462527
csrB	27070.9	2.02939	3.18906e-05	0.00114894
bcsQ	326.534	2.06301	0.000321799	0.00688917
fruK	911.83	2.06323	7.96367e-09	1.05804e-06
rnpB	181750	2.06865	0.000135163	0.00373792
mqo	330.151	2.13082	3.38096e-06	0.00019525
yjcS	80.9086	2.29891	6.92068e-05	0.00220955
phnP	67.007	2.36519	3.18576e-06	0.000186723
yehY	49.5356	2.52592	5.28363e-06	0.000269465
ldrD	256.956	2.58912	0.000390356	0.00790169
yiaV	56.4869	2.72608	9.27078e-06	0.00042831
narW	33.2856	2.77948	9.09435e-05	0.00278019
thiF	34.7442	2.99329	2.0789e-05	0.000824632
tnaB	113.708	3.14746	8.156e-06	0.000385887
srlE	86.1371	3.60072	3.48735e-07	3.16815e-05
ydcV	45.8932	4.57855	2.98738e-05	0.0010964
phnG	47.906	4.86245	3.76985e-06	0.000204233

## Sheet: overlap
mRNA down, Te down
gene	baseMean mRNA	log2FoldChange mRNA	pvalue mRNA	padj mRNA	baseMean Te	log2FoldChange Te	pvalue Te	padj Te
katE	637.867	-1.89622	2.19e-34	4e-33	746.38	-1.39646	1.42e-07	1.36e-05
yciW	356.081	-1.36897	3.97e-11	2.27e-10	549.952	-1.3412	0.000150244	0.00406904
mRNA up, Te up
gene	baseMean mRNA	log2FoldChange mRNA	pvalue mRNA	padj mRNA	baseMean Te	log2FoldChange Te	pvalue Te	padj Te
hspQ	9797.14	2.29558	1.89e-112	1.8e-110	6525.62	1.49911	1.98e-11	5.98e-09
mutM	1150.89	1.81781	2.4e-34	4.37e-33	710.147	1.58964	9.22e-07	6.71e-05
mRNA down, Te up
gene	baseMean mRNA	log2FoldChange mRNA	pvalue mRNA	padj mRNA	baseMean Te	log2FoldChange Te	pvalue Te	padj Te
aceE	15816	-1.51356	1.04e-50	3.15e-49	10291	1.01183	0.000102052	0.00303606
atpA	43179.9	-2.51741	3.26e-154	4.83e-152	24637.8	0.869078	0.000188326	0.00477133
atpG	17681.4	-2.75443	7.81e-174	1.68e-171	7434.01	1.85959	4.64e-19	6.08e-16
corA	10346.1	-2.45751	1.41e-139	1.89e-137	8490.42	1.12967	1.07e-08	1.31e-06
csrB	74380.7	-1.73883	5.41e-75	2.74e-73	27070.9	2.02939	3.19e-05	0.00114894
cydB	4050.82	-1.44459	3.37e-43	8.48e-42	1892.77	1.27039	0.000148532	0.00405058
cyoB	13036.6	-2.00477	7.16e-85	4.46e-83	6433.39	1.48038	6.83e-07	5.36e-05
cyoC	4786.01	-1.9288	2.55e-71	1.17e-69	2066.26	1.88216	9.35e-11	2.45e-08
cyoE	6292.88	-1.57949	1.51e-54	5.15e-53	2623.13	1.40016	0.000247491	0.00565055
dcyD	1364.02	-1.60639	1.95e-35	3.77e-34	1174.34	1.04979	9.41e-05	0.00281946
deoA	5419.87	-2.80238	5.51e-162	9.87e-160	3246.41	1.02049	2.58e-05	0.000992201
fruK	2270.57	-1.70688	2.08e-49	6.13e-48	911.83	2.06323	7.96e-09	1.06e-06
galT	922.764	-2.19469	1.77e-55	6.2e-54	606.083	1.36815	3.86e-07	3.37e-05
glpA	5018.27	-1.39712	2.3e-41	5.44e-40	4662.81	0.871673	0.000511127	0.00988767
glpF	5561.51	-2.80028	4.6e-113	4.5e-111	4253.87	1.29332	1.06e-05	0.000479803
glpT	20547	-2.39838	3.04e-134	3.85e-132	15433.4	1.36777	4.28e-08	4.8e-06
manX	20011	-2.40248	9.79e-138	1.28e-135	16958.4	1.53621	5.7e-06	0.000283465
manY	13286.7	-2.42377	1.56e-120	1.76e-118	6811.36	1.42494	2.11e-09	3.19e-07
manZ	14986.6	-2.30061	1.83e-113	1.83e-111	7893.68	1.34399	1.37e-09	2.44e-07
nuoB	1648.27	-1.59425	3.88e-41	9.12e-40	1305.34	0.855999	0.000158651	0.00419142
nuoC	4079.66	-1.92418	3.18e-67	1.39e-65	2730.47	1.28211	2.11e-06	0.000135798
nuoE	1710.93	-1.90968	2.12e-55	7.34e-54	977.048	1.82345	9.47e-12	3.1e-09
nuoF	3647.22	-1.74786	2.94e-57	1.05e-55	2232.84	1.38387	8.47e-09	1.07e-06
nuoG	8442.22	-1.71235	2.44e-66	1.05e-64	4165.75	1.18227	2.33e-10	5.38e-08
nuoH	2537.17	-1.79882	2.28e-57	8.17e-56	1084.38	1.77251	1.42e-06	9.46e-05
nuoJ	1632.98	-1.8332	2.63e-49	7.7e-48	701.9	1.33213	6.33e-06	0.000310537
nuoK	945.34	-1.78116	2.62e-35	5.03e-34	400.012	1.35356	0.000202039	0.00501416
nuoL	5450.26	-1.84873	3.77e-67	1.64e-65	2337.15	1.90867	1.58e-09	2.59e-07
nuoM	3476.65	-2.17474	2.84e-76	1.49e-74	1582.32	1.7539	8.08e-09	1.06e-06
nuoN	3630.99	-1.92074	2.87e-68	1.27e-66	1483.09	1.47475	6.8e-07	5.36e-05
oppC	571.078	-1.71469	3.66e-28	5.48e-27	320.984	1.28717	0.000219465	0.00531998
potC	553.62	-1.57457	8.05e-24	9.86e-23	301.008	1.30194	0.000293828	0.00641036
pyrH	1728.47	-1.88821	5.5e-58	2.02e-56	1164.21	0.87797	0.000108479	0.0031791
rbsC	554.556	-1.78344	3.73e-29	5.81e-28	289.65	1.15183	0.000322793	0.00688917
srlE	70.9787	-1.7925	7.75e-07	2.97e-06	86.1371	3.60072	3.49e-07	3.17e-05
ychH	2234.39	-1.90295	2.08e-54	7e-53	6702.83	1.64812	0.000156746	0.00419142
ydcV	90.6018	-2.47863	2.01e-13	1.36e-12	45.8932	4.57855	2.99e-05	0.0010964
yjcH	530.651	-2.6036	4.79e-50	1.44e-48	304.403	1.41355	0.000320257	0.00688917
yqjK	581.596	-1.53339	1.18e-21	1.32e-20	216.058	1.94697	0.00017785	0.00462527
mRNA up, Te down
gene	baseMean mRNA	log2FoldChange mRNA	pvalue mRNA	padj mRNA	baseMean Te	log2FoldChange Te	pvalue Te	padj Te
arnT	274.272	1.59168	2.17e-16	1.77e-15	210.025	-1.46149	0.000514039	0.00989526
ebgA	1401.18	4.23755	1.09e-193	2.94e-191	531.434	-3.20858	2.09e-16	1.37e-13
torI	232.787	1.78192	2.12e-16	1.73e-15	113.096	-1.97191	0.000230688	0.00544359
tusB	918.684	4.69362	4.76e-166	8.89e-164	467.921	-2.97047	2.13e-18	2.09e-15
yagK	503.944	1.51504	5.94e-22	6.76e-21	236.504	-1.15497	0.000164382	0.00430353
yaiA	331.775	1.64858	6.47e-19	6.28e-18	145.747	-2.27728	6.7e-08	6.92e-06
ydeP	670.348	2.21332	3.26e-48	9.3e-47	375.386	-1.65839	4.46e-08	4.86e-06
yeeT	74.728	5.08295	2.72e-25	3.56e-24	34.8339	-4.44283	1.1e-06	7.72e-05
yfcV	249.561	3.68247	3.57e-52	1.14e-50	99.684	-2.91809	4.04e-07	3.45e-05
yifN	81.7693	2.77547	1.07e-15	8.42e-15	40.6002	-2.97416	3.46e-06	0.0001972
yrfG	4613.84	3.08438	4.46e-173	9.12e-171	2765.91	-3.06404	6.69e-42	2.63e-38

## Sheet: GO mRNA down
Analysis Type:	PANTHER Overrepresentation Test (Released 20171205)
Annotation Version and Release Date:	GO Ontology database Released 2018-04-04
Analyzed List:	downregulated mRNA (Escherichia coli)
Reference List:	Escherichia coli (all genes in database)
Test Type:	FISHER
GO biological process complete	Escherichia coli - REFLIST (4306)	downregulated mRNA	downregulated mRNA (expected)	downregulated mRNA (over/under)	fold Enrichment	raw P-value	FDR
electron transport coupled proton transport (GO:0015990)	8	8	0.41	+	19.75	2.36e-07	9.83e-05
energy coupled proton transmembrane transport, against electrochemical gradient (GO:0015988)	8	8	0.41	+	19.75	2.36e-07	8.6e-05
maltodextrin transport (GO:0042956)	5	5	0.25	+	19.75	5.13e-05	0.00365
polysaccharide transport (GO:0015774)	6	5	0.3	+	16.46	9.04e-05	0.00432
polysaccharide localization (GO:0033037)	6	5	0.3	+	16.46	9.04e-05	0.00425
aerobic electron transport chain (GO:0019646)	9	6	0.46	+	13.17	4.06e-05	0.00296
proton transmembrane transport (GO:1902600)	25	12	1.27	+	9.48	7.38e-08	7.18e-05
purine nucleoside triphosphate biosynthetic process (GO:0009145)	22	8	1.11	+	7.18	5.96e-05	0.00362
ATP biosynthetic process (GO:0006754)	22	8	1.11	+	7.18	5.96e-05	0.00355
purine ribonucleoside triphosphate biosynthetic process (GO:0009206)	22	8	1.11	+	7.18	5.96e-05	0.00348
ATP hydrolysis coupled cation transmembrane transport (GO:0099132)	23	8	1.16	+	6.87	7.71e-05	0.00394
ribonucleoside triphosphate biosynthetic process (GO:0009201)	23	8	1.16	+	6.87	7.71e-05	0.00387
ATP metabolic process (GO:0046034)	26	9	1.32	+	6.84	2.8e-05	0.00263
nucleotide catabolic process (GO:0009166)	29	10	1.47	+	6.81	1.02e-05	0.00129
nucleoside phosphate catabolic process (GO:1901292)	30	10	1.52	+	6.58	1.3e-05	0.00141
respiratory electron transport chain (GO:0022904)	21	7	1.06	+	6.58	0.000272	0.01
aerobic respiration (GO:0009060)	42	14	2.13	+	6.58	2.3e-07	0.000112
purine ribonucleoside triphosphate metabolic process (GO:0009205)	29	9	1.47	+	6.13	5.7e-05	0.00361
monovalent inorganic cation transport (GO:0015672)	43	13	2.18	+	5.97	1.58e-06	0.000329
purine ribonucleoside monophosphate biosynthetic process (GO:0009168)	30	9	1.52	+	5.93	7.1e-05	0.0039
purine nucleoside monophosphate biosynthetic process (GO:0009127)	30	9	1.52	+	5.93	7.1e-05	0.00383
nucleoside triphosphate biosynthetic process (GO:0009142)	27	8	1.37	+	5.85	0.000195	0.00799
hexose transmembrane transport (GO:0008645)	27	8	1.37	+	5.85	0.000195	0.00788
ribonucleoside triphosphate metabolic process (GO:0009199)	31	9	1.57	+	5.73	8.78e-05	0.00434
purine nucleoside triphosphate metabolic process (GO:0009144)	31	9	1.57	+	5.73	8.78e-05	0.00427
purine ribonucleoside monophosphate metabolic process (GO:0009167)	35	10	1.77	+	5.64	3.96e-05	0.00304
purine nucleoside monophosphate metabolic process (GO:0009126)	35	10	1.77	+	5.64	3.96e-05	0.00296
ribonucleoside monophosphate biosynthetic process (GO:0009156)	33	9	1.67	+	5.39	0.000132	0.00599
nucleoside monophosphate biosynthetic process (GO:0009124)	37	10	1.87	+	5.34	5.91e-05	0.00367
ribonucleoside monophosphate metabolic process (GO:0009161)	41	11	2.08	+	5.3	2.66e-05	0.00258
nucleoside monophosphate metabolic process (GO:0009123)	45	12	2.28	+	5.27	1.19e-05	0.00134
nucleoside triphosphate metabolic process (GO:0009141)	38	10	1.92	+	5.2	7.16e-05	0.00379
nucleobase-containing small molecule biosynthetic process (GO:0034404)	46	12	2.33	+	5.15	1.44e-05	0.00145
ribonucleotide biosynthetic process (GO:0009260)	43	11	2.18	+	5.05	3.87e-05	0.00322
purine ribonucleotide biosynthetic process (GO:0009152)	36	9	1.82	+	4.94	0.000231	0.00896
organophosphate catabolic process (GO:0046434)	45	11	2.28	+	4.83	5.52e-05	0.00383
ribose phosphate biosynthetic process (GO:0046390)	45	11	2.28	+	4.83	5.52e-05	0.00374
ribose phosphate metabolic process (GO:0019693)	71	16	3.59	+	4.45	2.73e-06	0.000469
ribonucleotide metabolic process (GO:0009259)	59	13	2.99	+	4.35	2.98e-05	0.00272
nucleotide metabolic process (GO:0009117)	107	21	5.42	+	3.88	5.31e-07	0.000155
cellular respiration (GO:0045333)	93	18	4.71	+	3.82	4.27e-06	0.000655
inorganic ion transmembrane transport (GO:0098660)	99	19	5.01	+	3.79	2.55e-06	0.000464
generation of precursor metabolites and energy (GO:0006091)	126	24	6.38	+	3.76	1.27e-07	7.38e-05
nucleoside phosphate metabolic process (GO:0006753)	112	21	5.67	+	3.7	1.03e-06	0.00023
nucleotide biosynthetic process (GO:0009165)	70	13	3.54	+	3.67	0.000139	0.00622
energy derivation by oxidation of organic compounds (GO:0015980)	105	19	5.32	+	3.57	5.45e-06	0.000723
nucleoside phosphate biosynthetic process (GO:1901293)	74	13	3.75	+	3.47	0.000226	0.00891
carbohydrate catabolic process (GO:0016052)	115	20	5.82	+	3.44	5.2e-06	0.000722
inorganic cation transmembrane transport (GO:0098662)	83	14	4.2	+	3.33	0.00019	0.0079
carbohydrate transport (GO:0008643)	113	19	5.72	+	3.32	1.39e-05	0.00145
cation transport (GO:0006812)	188	28	9.52	+	2.94	1.01e-06	0.000246
cation transmembrane transport (GO:0098655)	127	18	6.43	+	2.8	0.000172	0.00749
ion transmembrane transport (GO:0034220)	190	26	9.62	+	2.7	1.03e-05	0.00125
nucleobase-containing small molecule metabolic process (GO:0055086)	174	23	8.81	+	2.61	5.64e-05	0.00366
oxidation-reduction process (GO:0055114)	201	25	10.18	+	2.46	7.63e-05	0.00397
organophosphate metabolic process (GO:0019637)	193	24	9.77	+	2.46	0.00011	0.00509
ion transport (GO:0006811)	297	36	15.04	+	2.39	3.05e-06	0.000493
cellular catabolic process (GO:0044248)	331	36	16.76	+	2.15	3.15e-05	0.00278
transmembrane transport (GO:0055085)	425	46	21.52	+	2.14	1.88e-06	0.000364
catabolic process (GO:0009056)	415	44	21.01	+	2.09	4.96e-06	0.000724
transport (GO:0006810)	576	61	29.16	+	2.09	3.67e-08	0.000107
phosphate-containing compound metabolic process (GO:0006796)	306	32	15.49	+	2.07	0.000168	0.00741
establishment of localization (GO:0051234)	584	61	29.57	+	2.06	7.58e-08	5.52e-05
organic substance catabolic process (GO:1901575)	403	41	20.4	+	2.01	3.23e-05	0.00277
organic substance transport (GO:0071702)	386	39	19.54	+	2	6.43e-05	0.00367
localization (GO:0051179)	623	62	31.54	+	1.97	2.9e-07	9.4e-05
small molecule metabolic process (GO:0044281)	702	60	35.54	+	1.69	5.59e-05	0.0037
biological_process (GO:0008150)	2895	175	146.57	+	1.19	3.9e-05	0.00316

## Sheet: GO mRNA up
Analysis Type:	PANTHER Overrepresentation Test (Released 20171205)
Annotation Version and Release Date:	GO Ontology database Released 2018-04-04
Analyzed List:	upregulated mRNA (Escherichia coli)
Reference List:	Escherichia coli (all genes in database)
Test Type:	FISHER
GO biological process complete	Escherichia coli - REFLIST (4306)	upregulated mRNA	upregulated mRNA (expected)	upregulated mRNA (over/under)	fold Enrichment	raw P-value	FDR
response to heat (GO:0009408)	59	19	1.49	+	12.72	1.18e-14	3.44e-11
response to temperature stimulus (GO:0009266)	81	20	2.05	+	9.75	1.57e-13	2.29e-10
response to abiotic stimulus (GO:0009628)	229	26	5.8	+	4.49	2.24e-10	2.17e-07

## Sheet: GO Te up
Analysis Type:	PANTHER Overrepresentation Test (Released 20171205)
Annotation Version and Release Date:	GO Ontology database Released 2018-04-04
Analyzed List:	upregulated Te (Escherichia coli)
Reference List:	Escherichia coli (all genes in database)
Test Type:	FISHER
GO biological process complete	Escherichia coli - REFLIST (4306)	upregulated Te	upregulated Te (expected)	upregulated Te (over/under)	fold Enrichment	raw P-value	FDR
imidazole-containing compound metabolic process (GO:0052803)	8	6	0.21	+	28.83	5.91e-07	0.000215
histidine biosynthetic process (GO:0000105)	8	6	0.21	+	28.83	5.91e-07	0.000191
electron transport coupled proton transport (GO:0015990)	8	6	0.21	+	28.83	5.91e-07	0.000172
energy coupled proton transmembrane transport, against electrochemical gradient (GO:0015988)	8	6	0.21	+	28.83	5.91e-07	0.000157
histidine metabolic process (GO:0006547)	8	6	0.21	+	28.83	5.91e-07	0.000144
import across plasma membrane (GO:0098739)	19	6	0.49	+	12.14	2.77e-05	0.00324
import into cell (GO:0098657)	21	6	0.55	+	10.98	4.45e-05	0.00463
proton transmembrane transport (GO:1902600)	25	7	0.65	+	10.76	1.11e-05	0.00141
aerobic respiration (GO:0009060)	42	11	1.09	+	10.07	5.29e-08	7.71e-05
cellular respiration (GO:0045333)	93	15	2.42	+	6.2	5.48e-08	5.33e-05
inorganic cation transmembrane transport (GO:0098662)	83	12	2.16	+	5.56	3.64e-06	0.000625
energy derivation by oxidation of organic compounds (GO:0015980)	105	15	2.73	+	5.49	2.3e-07	0.000112
alpha-amino acid biosynthetic process (GO:1901607)	95	13	2.47	+	5.26	2.43e-06	0.000472
cation transmembrane transport (GO:0098655)	127	17	3.3	+	5.15	7.83e-08	5.7e-05
inorganic ion transmembrane transport (GO:0098660)	99	13	2.58	+	5.05	3.68e-06	0.000596
cellular amino acid biosynthetic process (GO:0008652)	109	13	2.84	+	4.59	9.61e-06	0.00127
generation of precursor metabolites and energy (GO:0006091)	126	15	3.28	+	4.58	1.91e-06	0.000427
cation transport (GO:0006812)	188	22	4.89	+	4.5	7.12e-09	2.08e-05
alpha-amino acid metabolic process (GO:1901605)	151	16	3.93	+	4.07	3.42e-06	0.000623
ion transmembrane transport (GO:0034220)	190	20	4.94	+	4.05	1.91e-07	0.000111
organic acid biosynthetic process (GO:0016053)	181	16	4.71	+	3.4	2.86e-05	0.00321
carboxylic acid biosynthetic process (GO:0046394)	181	16	4.71	+	3.4	2.86e-05	0.00309
cellular amino acid metabolic process (GO:0006520)	195	17	5.07	+	3.35	1.85e-05	0.00225
ion transport (GO:0006811)	297	25	7.73	+	3.24	2.57e-07	0.000107
transmembrane transport (GO:0055085)	425	28	11.05	+	2.53	4.7e-06	0.000685
establishment of localization (GO:0051234)	584	35	15.19	+	2.3	2.39e-06	0.000498
transport (GO:0006810)	576	34	14.98	+	2.27	4.42e-06	0.000678
localization (GO:0051179)	623	35	16.2	+	2.16	9.52e-06	0.00132
